# Supplementary material for: Corynebacterium pseudotuberculosis: Whole genome sequencing reveals unforeseen and relevant genetic diversity in this pathogen
Source: PLoS One. 2024 Aug 26;19(8):e0309282. doi: 10.1371/journal.pone.0309282 (PMC11346948; doi:10.1371/journal.pone.0309282)
Supplement: S1 Table — (XLSX) [file pone.0309282.s008.xlsx]

## Sheet: ANIb_percentage_identity
	waterbuffalo-NC_017730	waterbuffalo-NZ_CP015183	waterbuffalo-NZ_CP015184	waterbuffalo-NZ_CP015185	waterbuffalo-NZ_CP015186	waterbuffalo-NZ_CP015187	waterbuffalo-NZ_CP015188	waterbuffalo-NZ_CP015189	waterbuffalo-NZ_CP015190	waterbuffalo-NZ_CP015191	waterbuffalo-NZ_CP015192	waterbuffalo-SRR7825416	waterbuffalo-SRR7825419	wildebeest-NC_017031	goat-NZ_CP035641	goat-NZ_CP035642	goat-NZ_CP035714	goat-NZ_CP035715	goat-NZ_CP035716	goat-NZ_CP035717	goat-NZ_CP035718	goat-NZ_CP035745	goat-NZ_CP035789	goat-NZ_CP036149	goat-NZ_CP036257	goat-NZ_CP036258	goat-NZ_CP036535	goat-NZ_CP038431	goat-NZ_CP039866	goat-NZ_CP039867	goat-NZ_CP046644	goat-NZ_CP046731	goat-NZ_CP046732	goat-NZ_CP046733	goat-NZ_CP046862	goat-NZ_CP046955	goat-NZ_CP047586	goat-NZ_CP047926	goat-SRR14765336	goat-SRR14765340	alpaca-CVUAS_32656	alpaca-CVUAS_32689	alpaca-CVUAS_32746	alpaca-CVUAS_32834.2	alpaca-CVUAS_32842	alpaca-CVUAS_33314	alpaca-NZ_CP121342.1	C.belfantii-GCF_900205605	C.diphtheriae-NZ_CP0252091
waterbuffalo-NC_017730	1	0.999942	0.999946	0.999907	0.999881	0.99987	0.999883	0.999906	0.999877	0.999875	0.999861	0.999923	0.999922	0.987155	0.987283	0.987126	0.987149	0.987281	0.987275	0.987296	0.987284	0.987157	0.987149	0.987155	0.987276	0.987134	0.98714	0.987151	0.987285	0.987278	0.987183	0.987271	0.987263	0.987271	0.987149	0.987271	0.987272	0.987253	0.987397	0.987405	0.98911	0.989086	0.989108	0.989107	0.989089	0.989093	0.988954	0.733862	0.73394
waterbuffalo-NZ_CP015183	0.999918	1	0.999978	0.999909	0.999872	0.999882	0.999845	0.999933	0.999907	0.999906	0.999851	0.999909	0.999908	0.987101	0.987321	0.987179	0.987202	0.98732	0.987313	0.987333	0.987322	0.987202	0.987201	0.9872	0.987314	0.987189	0.987193	0.987196	0.987324	0.987316	0.987233	0.987298	0.987298	0.987298	0.987202	0.987298	0.987299	0.987289	0.987405	0.987356	0.989193	0.989169	0.989192	0.98919	0.989171	0.989173	0.989001	0.735454	0.734948
waterbuffalo-NZ_CP015184	0.999924	0.999979	1	0.999919	0.999879	0.999893	0.999854	0.99994	0.999916	0.99991	0.99986	0.999913	0.999912	0.987143	0.98731	0.987168	0.987191	0.987308	0.987302	0.987323	0.987311	0.987191	0.987191	0.98719	0.987303	0.987178	0.987182	0.987185	0.987312	0.987305	0.987221	0.987289	0.98729	0.987289	0.987191	0.987289	0.98729	0.98728	0.987395	0.987392	0.989202	0.989177	0.989199	0.989198	0.989179	0.989181	0.989005	0.735211	0.73472
waterbuffalo-NZ_CP015185	0.999853	0.99991	0.99992	1	0.999857	0.999879	0.999855	0.999914	0.999882	0.999892	0.999841	0.99988	0.999879	0.987125	0.987287	0.987137	0.987161	0.987285	0.987279	0.987299	0.987288	0.987161	0.98716	0.987159	0.987279	0.987148	0.987152	0.987155	0.987289	0.987282	0.987191	0.987263	0.987264	0.987263	0.987161	0.987263	0.987264	0.987254	0.987372	0.987371	0.989174	0.989148	0.989172	0.989171	0.989163	0.989164	0.989025	0.734581	0.734553
waterbuffalo-NZ_CP015186	0.999904	0.999869	0.999876	0.999852	1	0.999877	0.999901	0.999906	0.999897	0.999932	0.999855	0.999915	0.999912	0.987063	0.98727	0.987207	0.987185	0.987261	0.987255	0.987283	0.987263	0.987185	0.987184	0.987182	0.987256	0.987193	0.987174	0.987201	0.987264	0.987257	0.987237	0.987238	0.987239	0.987238	0.987183	0.987238	0.987239	0.987228	0.987317	0.987329	0.989186	0.989159	0.989182	0.989185	0.989164	0.989166	0.989072	0.736093	0.73545
waterbuffalo-NZ_CP015187	0.999865	0.999879	0.99989	0.99988	0.999863	1	0.99992	0.999903	0.999897	0.999894	0.999817	0.999894	0.999891	0.987052	0.987204	0.987107	0.98713	0.987202	0.987196	0.987216	0.987205	0.987133	0.98713	0.987131	0.987197	0.987116	0.987121	0.987127	0.987206	0.987199	0.98712	0.987185	0.987183	0.987185	0.98713	0.987185	0.987185	0.987173	0.98729	0.987305	0.989162	0.989137	0.989161	0.989159	0.989168	0.98917	0.988969	0.734925	0.734937
waterbuffalo-NZ_CP015188	0.99989	0.999875	0.999882	0.999889	0.999885	0.999953	1	0.999893	0.999882	0.999885	0.999846	0.999885	0.999884	0.987097	0.987225	0.987074	0.987098	0.987223	0.987217	0.987238	0.987226	0.9871	0.987097	0.987099	0.987218	0.987083	0.987089	0.987094	0.987228	0.98722	0.987141	0.987207	0.987206	0.987207	0.987098	0.987207	0.987208	0.987195	0.98734	0.987353	0.989165	0.989141	0.989167	0.989165	0.989165	0.98917	0.989014	0.735037	0.735231
waterbuffalo-NZ_CP015189	0.999873	0.999933	0.99994	0.999948	0.999908	0.999911	0.999911	1	0.999962	0.99991	0.999905	0.999909	0.999906	0.98707	0.987178	0.987059	0.987082	0.987177	0.987179	0.987191	0.987178	0.987084	0.987081	0.987082	0.987171	0.987073	0.987073	0.987077	0.987181	0.987173	0.98708	0.987157	0.987158	0.987157	0.987081	0.987157	0.987158	0.987147	0.987246	0.987249	0.989041	0.989041	0.989039	0.989065	0.989019	0.989021	0.988924	0.735512	0.735888
waterbuffalo-NZ_CP015190	0.99988	0.999915	0.999924	0.999888	0.999908	0.999923	0.999873	0.999969	1	0.999946	0.999833	0.999916	0.999914	0.986983	0.987191	0.987102	0.987116	0.987181	0.987175	0.987203	0.987184	0.987117	0.987115	0.987114	0.987176	0.987112	0.987106	0.987119	0.987185	0.987178	0.987165	0.98716	0.98716	0.98716	0.987114	0.987159	0.987161	0.98715	0.987217	0.987227	0.989166	0.989164	0.989166	0.989166	0.989146	0.989147	0.989028	0.735993	0.735712
waterbuffalo-NZ_CP015191	0.999868	0.999907	0.999911	0.999891	0.999935	0.999912	0.999868	0.999945	0.999938	1	0.999822	0.999911	0.99991	0.986933	0.987139	0.987084	0.987078	0.98713	0.987122	0.987151	0.98713	0.987078	0.987077	0.987077	0.987125	0.987071	0.987069	0.987078	0.987132	0.987131	0.987121	0.98711	0.98711	0.98711	0.987079	0.98711	0.987111	0.9871	0.987165	0.987175	0.989152	0.989127	0.989184	0.98915	0.989129	0.989164	0.989034	0.735571	0.73428
waterbuffalo-NZ_CP015192	0.99988	0.999852	0.999856	0.999836	0.999854	0.999832	0.999863	0.99985	0.999823	0.999819	1	0.999872	0.99987	0.986976	0.987142	0.987061	0.987058	0.987131	0.987125	0.987153	0.987134	0.987058	0.987057	0.987057	0.987126	0.987066	0.987049	0.987073	0.987135	0.987128	0.987122	0.98711	0.987111	0.98711	0.987058	0.98711	0.987111	0.987101	0.987257	0.987269	0.989111	0.989085	0.989108	0.989108	0.989115	0.989119	0.988999	0.736137	0.735915
waterbuffalo-SRR7825416	0.999633	0.999621	0.999625	0.999591	0.999613	0.999581	0.999572	0.999633	0.999606	0.999609	0.99957	1	0.999697	0.986765	0.986884	0.98687	0.986893	0.986964	0.986957	0.986896	0.986967	0.986925	0.986892	0.986923	0.986958	0.986879	0.986884	0.986919	0.986968	0.98696	0.986915	0.986973	0.986943	0.986972	0.986892	0.986972	0.986973	0.986933	0.986922	0.986931	0.989052	0.989028	0.989053	0.98906	0.989042	0.989044	0.988943	0.734612	0.733437
waterbuffalo-SRR7825419	0.999938	0.999924	0.99993	0.999891	0.99991	0.999879	0.999872	0.999935	0.999907	0.999907	0.999869	0.999997	1	0.986944	0.98715	0.987056	0.987079	0.987147	0.987141	0.987162	0.987151	0.987112	0.987079	0.98711	0.987142	0.987065	0.98707	0.987106	0.987152	0.987144	0.987078	0.987158	0.987127	0.987157	0.987079	0.987157	0.987158	0.987117	0.987148	0.987177	0.989364	0.989339	0.989363	0.989371	0.989343	0.989343	0.989292	0.734861	0.733708
wildebeest-NC_017031	0.9871	0.987116	0.987118	0.987192	0.987097	0.987098	0.987068	0.987114	0.987092	0.987093	0.987083	0.987292	0.987278	1	0.999267	0.99879	0.998792	0.999266	0.99926	0.999259	0.999267	0.998794	0.998791	0.998794	0.999261	0.998798	0.998791	0.998806	0.999269	0.999264	0.999133	0.999251	0.999249	0.999251	0.998793	0.99925	0.999251	0.999236	0.99927	0.99927	0.987781	0.987756	0.987821	0.987826	0.987778	0.987821	0.987699	0.735956	0.736152
goat-NZ_CP035641	0.987484	0.9875	0.987502	0.987519	0.987484	0.987464	0.987475	0.987519	0.987481	0.987451	0.987467	0.987638	0.987624	0.999317	1	0.998924	0.998923	0.999967	0.999958	0.99997	0.999967	0.998925	0.998923	0.998924	0.99996	0.998933	0.998914	0.99894	0.999971	0.999961	0.999347	0.999949	0.999951	0.99995	0.998924	0.999949	0.99995	0.999937	0.999977	0.999966	0.988116	0.98809	0.988118	0.988116	0.988112	0.988118	0.988014	0.734643	0.735014
goat-NZ_CP035642	0.987081	0.987081	0.987082	0.987068	0.987063	0.987013	0.986981	0.98708	0.987058	0.987058	0.986995	0.987258	0.987242	0.998806	0.998946	1	0.99996	0.998935	0.998928	0.998954	0.998934	0.999961	0.999959	0.999958	0.998928	0.999971	0.999948	0.999976	0.998934	0.998931	0.998882	0.998926	0.998922	0.998926	0.999958	0.998926	0.998927	0.998917	0.998948	0.998956	0.987944	0.987916	0.987971	0.987988	0.987961	0.988001	0.987848	0.735834	0.736794
goat-NZ_CP035714	0.987129	0.987141	0.987142	0.987127	0.987122	0.987071	0.987039	0.987136	0.987117	0.987118	0.987054	0.98725	0.987241	0.998782	0.99893	0.99996	1	0.998919	0.998912	0.99894	0.998918	0.999997	0.999995	0.999994	0.998913	0.999969	0.999986	0.999974	0.99892	0.998915	0.998906	0.998898	0.9989	0.998898	0.999994	0.998898	0.998899	0.998886	0.998932	0.998947	0.987901	0.987873	0.987928	0.987943	0.987919	0.987955	0.987812	0.736247	0.737576
goat-NZ_CP035715	0.987434	0.987451	0.987453	0.98747	0.987433	0.987404	0.987414	0.987467	0.98743	0.9874	0.987417	0.98758	0.987573	0.999306	0.999967	0.998918	0.998919	1	0.999969	0.99996	0.99998	0.998922	0.998918	0.99892	0.999977	0.998927	0.998907	0.998936	0.999983	0.999975	0.999331	0.999963	0.999964	0.999964	0.998919	0.999963	0.999964	0.99995	0.999961	0.999951	0.988076	0.98805	0.988079	0.988076	0.988069	0.988074	0.987961	0.733969	0.735134
goat-NZ_CP035716	0.98743	0.987447	0.987448	0.987465	0.987428	0.987399	0.98741	0.987463	0.987425	0.987395	0.987411	0.987576	0.987568	0.999297	0.999958	0.998915	0.998915	0.999968	1	0.999948	0.999969	0.998919	0.998915	0.998916	0.999962	0.998925	0.998904	0.998933	0.99997	0.999964	0.999324	0.999951	0.999952	0.999951	0.998914	0.999951	0.999952	0.999938	0.999955	0.999945	0.988041	0.988015	0.988044	0.98804	0.988034	0.988039	0.987922	0.734087	0.735265
goat-NZ_CP035717	0.98748	0.987475	0.987474	0.987491	0.987455	0.987461	0.987465	0.987489	0.987451	0.987421	0.987464	0.98761	0.987596	0.999336	0.999971	0.998932	0.998933	0.99996	0.999949	1	0.999965	0.998935	0.998933	0.998934	0.999957	0.998942	0.998925	0.998949	0.999967	0.999957	0.999364	0.999946	0.999947	0.999946	0.998934	0.999946	0.999947	0.999933	0.999967	0.999956	0.988136	0.98811	0.988137	0.988134	0.988131	0.988138	0.988036	0.734662	0.734834
goat-NZ_CP035718	0.987431	0.987447	0.987449	0.987466	0.987429	0.987426	0.987411	0.987463	0.987426	0.987396	0.98744	0.987576	0.987569	0.999303	0.999967	0.99891	0.99891	0.99998	0.999969	0.999964	1	0.998915	0.998909	0.998911	0.999977	0.99892	0.998898	0.998928	0.999985	0.999979	0.999332	0.999967	0.999968	0.999968	0.998909	0.999967	0.999967	0.999954	0.999963	0.999953	0.988071	0.988045	0.988073	0.98807	0.988065	0.988069	0.987956	0.733982	0.734998
goat-NZ_CP035745	0.987033	0.98705	0.987052	0.987033	0.987004	0.987003	0.986971	0.987062	0.987027	0.986999	0.986964	0.987161	0.98715	0.998791	0.998951	0.999961	0.999998	0.99895	0.998943	0.99896	0.99895	1	0.999996	0.999995	0.998943	0.999971	0.999986	0.999976	0.998949	0.998945	0.998904	0.998928	0.998929	0.998928	0.999994	0.998928	0.998928	0.998915	0.998952	0.998953	0.98786	0.987835	0.987893	0.987901	0.98788	0.98791	0.987749	0.73554	0.736149
goat-NZ_CP035789	0.987133	0.987144	0.987145	0.98713	0.987125	0.987074	0.987042	0.987139	0.98712	0.987121	0.987056	0.987253	0.987244	0.998781	0.99893	0.999959	0.999995	0.998918	0.998911	0.998939	0.998917	0.999995	1	0.999993	0.998911	0.999969	0.999985	0.999976	0.998918	0.998913	0.998904	0.998897	0.998898	0.998897	0.999996	0.998897	0.998897	0.998885	0.998931	0.998946	0.987899	0.987871	0.987925	0.98794	0.987917	0.987952	0.987809	0.736173	0.737857
goat-NZ_CP036149	0.987025	0.987041	0.987042	0.987023	0.986995	0.986994	0.986961	0.987056	0.987018	0.986991	0.986956	0.987152	0.987142	0.998791	0.99895	0.99996	0.999995	0.998948	0.99894	0.998959	0.998946	0.999995	0.999994	1	0.998941	0.999968	0.999985	0.999973	0.998949	0.998943	0.998904	0.998927	0.998928	0.998927	0.999995	0.998927	0.998928	0.998914	0.998951	0.998952	0.987837	0.987811	0.987869	0.987878	0.987857	0.987887	0.987727	0.7356	0.736048
goat-NZ_CP036257	0.98746	0.987476	0.987477	0.987495	0.98746	0.987456	0.987441	0.987494	0.987457	0.987427	0.98747	0.987605	0.987597	0.999297	0.99996	0.998902	0.998902	0.999977	0.999962	0.999956	0.999977	0.998905	0.998901	0.998903	1	0.998911	0.998891	0.998919	0.999978	0.999972	0.999326	0.999959	0.99996	0.999959	0.998902	0.999959	0.99996	0.999946	0.999956	0.999944	0.988091	0.988065	0.988093	0.98809	0.988086	0.98809	0.987986	0.734562	0.735069
goat-NZ_CP036258	0.987104	0.987118	0.98712	0.987104	0.9871	0.987048	0.987015	0.987118	0.987095	0.987097	0.987032	0.987227	0.987217	0.998804	0.998945	0.99997	0.999967	0.998933	0.998927	0.998954	0.998933	0.99997	0.999968	0.999967	0.998927	1	0.999959	0.999983	0.998935	0.998928	0.998928	0.998913	0.998914	0.998913	0.999967	0.998913	0.998914	0.9989	0.998948	0.998961	0.987857	0.98783	0.987885	0.9879	0.987875	0.987911	0.987768	0.736217	0.737238
goat-NZ_CP036535	0.987096	0.987113	0.987115	0.987096	0.987069	0.987059	0.987028	0.98713	0.987111	0.987063	0.987031	0.987371	0.987399	0.998773	0.998912	0.999947	0.999986	0.998931	0.998923	0.998922	0.998929	0.999986	0.999985	0.999984	0.998924	0.99996	1	0.999964	0.998935	0.998926	0.998894	0.998911	0.998911	0.998911	0.999985	0.998911	0.998912	0.998897	0.998914	0.998923	0.987881	0.987853	0.987881	0.98788	0.9879	0.987903	0.98776	0.734623	0.734509
goat-NZ_CP038431	0.98729	0.987305	0.987306	0.987289	0.987255	0.987256	0.987222	0.98732	0.987281	0.987252	0.987215	0.987452	0.987471	0.998824	0.998964	0.999976	0.999976	0.998953	0.998946	0.998973	0.998953	0.999976	0.999976	0.999973	0.998946	0.999985	0.999964	1	0.998952	0.998948	0.998894	0.998931	0.998933	0.998932	0.999975	0.998931	0.998932	0.99892	0.998963	0.998971	0.988159	0.988131	0.988156	0.988159	0.988177	0.988183	0.988011	0.735032	0.73473
goat-NZ_CP039866	0.987441	0.987459	0.98746	0.987477	0.987441	0.987437	0.987422	0.987475	0.987438	0.987408	0.987451	0.987586	0.987579	0.999307	0.99997	0.998917	0.998917	0.999983	0.99997	0.999967	0.999985	0.99892	0.998917	0.99892	0.999978	0.998928	0.99891	0.998935	1	0.999979	0.999333	0.999969	0.99997	0.999969	0.998919	0.999969	0.99997	0.999956	0.999966	0.999955	0.988075	0.988049	0.988077	0.988074	0.988068	0.988073	0.987962	0.73411	0.735173
goat-NZ_CP039867	0.987498	0.987491	0.987492	0.987509	0.987473	0.98748	0.987465	0.987509	0.987471	0.98744	0.987482	0.987627	0.987613	0.999299	0.999961	0.998906	0.998906	0.999975	0.999963	0.999956	0.99998	0.998908	0.998905	0.998906	0.999972	0.998914	0.998895	0.998922	0.999979	1	0.999327	0.999961	0.999962	0.999961	0.998906	0.999961	0.999961	0.999948	0.999959	0.999947	0.988122	0.988096	0.988124	0.988121	0.988119	0.988125	0.98802	0.734427	0.734775
goat-NZ_CP046644	0.987382	0.987404	0.987405	0.987422	0.987385	0.98737	0.98738	0.987421	0.987383	0.987352	0.987367	0.987606	0.987589	0.999216	0.999391	0.998902	0.998902	0.999389	0.999382	0.999402	0.999391	0.9989	0.998902	0.998899	0.999385	0.998909	0.998901	0.998913	0.999392	0.999386	1	0.999372	0.999375	0.999373	0.998903	0.999372	0.999373	0.999362	0.999394	0.999396	0.988133	0.98811	0.988132	0.988132	0.988126	0.988128	0.987991	0.734459	0.735498
goat-NZ_CP046731	0.987106	0.987126	0.987126	0.987164	0.987116	0.987122	0.987104	0.987179	0.987143	0.987114	0.987084	0.987241	0.987282	0.999247	0.99996	0.998962	0.998954	0.999963	0.999951	0.999956	0.999967	0.998954	0.998954	0.998953	0.999959	0.998963	0.998944	0.998968	0.999969	0.999961	0.999358	1	0.999999	0.999999	0.998956	0.999999	0.999999	0.999985	0.999957	0.999956	0.987914	0.987887	0.987916	0.987915	0.98793	0.987934	0.987751	0.734362	0.735138
goat-NZ_CP046732	0.987539	0.987549	0.98755	0.987568	0.987532	0.987502	0.987512	0.987565	0.987528	0.987498	0.987514	0.987729	0.987723	0.999313	0.999951	0.998914	0.998906	0.999964	0.999952	0.999946	0.999968	0.99891	0.998906	0.998909	0.99996	0.998916	0.998896	0.998924	0.99997	0.999962	0.999341	0.999999	1	1	0.998907	0.999999	0.999999	0.999986	0.999948	0.999937	0.988156	0.98813	0.988158	0.988154	0.988155	0.988153	0.988056	0.734805	0.735329
goat-NZ_CP046733	0.987567	0.987541	0.987542	0.98756	0.987553	0.987516	0.987526	0.98756	0.987521	0.987521	0.987506	0.987713	0.987707	0.999289	0.999947	0.998907	0.998899	0.999961	0.999949	0.999944	0.999965	0.9989	0.998899	0.998899	0.999957	0.998908	0.998889	0.998914	0.999967	0.999959	0.999319	0.999999	0.999999	1	0.998901	0.999999	0.999999	0.999985	0.999945	0.999934	0.988185	0.988161	0.988184	0.988182	0.988183	0.988184	0.988096	0.735308	0.73518
goat-NZ_CP046862	0.986997	0.987029	0.987031	0.987013	0.986989	0.986967	0.986934	0.987043	0.987008	0.986986	0.986945	0.987082	0.987124	0.998801	0.998937	0.999958	0.999994	0.998926	0.998917	0.998947	0.998924	0.999994	0.999996	0.999995	0.998919	0.999968	0.999985	0.999974	0.998928	0.998921	0.998924	0.998907	0.998907	0.998908	1	0.998907	0.998908	0.998893	0.99894	0.99895	0.987836	0.987808	0.987863	0.987879	0.987848	0.98789	0.987765	0.73456	0.735493
goat-NZ_CP046955	0.987559	0.987533	0.987534	0.987552	0.987545	0.987508	0.987518	0.987552	0.987514	0.987513	0.987498	0.987705	0.987699	0.999288	0.999947	0.998907	0.998899	0.99996	0.999948	0.999943	0.999965	0.998899	0.998899	0.998899	0.999957	0.998907	0.998889	0.998914	0.999966	0.999959	0.999318	0.999999	0.999999	0.999999	0.9989	1	0.999999	0.999984	0.999944	0.999933	0.988191	0.988167	0.98819	0.988188	0.988189	0.98819	0.988091	0.735122	0.735026
goat-NZ_CP047586	0.987106	0.987126	0.987127	0.987164	0.987116	0.98712	0.987102	0.98718	0.987141	0.987114	0.987084	0.987295	0.987281	0.999251	0.99995	0.998959	0.998951	0.999964	0.999952	0.999946	0.999967	0.99895	0.998951	0.998949	0.99996	0.99896	0.998941	0.998964	0.99997	0.999961	0.999371	0.999999	0.999999	0.999999	0.998952	0.999999	1	0.999985	0.999947	0.999956	0.987904	0.987876	0.987946	0.987943	0.987921	0.987963	0.987788	0.735299	0.735313
goat-NZ_CP047926	0.987218	0.987197	0.987198	0.987234	0.987194	0.987171	0.987181	0.987226	0.98721	0.987192	0.987182	0.987391	0.987365	0.999251	0.999934	0.998893	0.998893	0.999948	0.999936	0.999931	0.999952	0.998895	0.998893	0.998894	0.999944	0.998896	0.998883	0.998901	0.999954	0.999952	0.999348	0.999984	0.999986	0.999985	0.998894	0.999984	0.999984	1	0.999931	0.999919	0.988032	0.988006	0.988038	0.988055	0.988033	0.988032	0.987963	0.735691	0.73584
goat-SRR14765336	0.987229	0.987238	0.987238	0.987225	0.98721	0.987187	0.987189	0.987253	0.987214	0.987207	0.987192	0.987301	0.987288	0.999316	0.999977	0.998922	0.998924	0.999962	0.999956	0.999967	0.999964	0.998925	0.998924	0.998924	0.999956	0.998935	0.998915	0.998938	0.999966	0.999959	0.999373	0.999946	0.999947	0.999947	0.998924	0.999946	0.999947	0.999935	1	0.999958	0.98811	0.988083	0.98811	0.988107	0.988094	0.988093	0.988049	0.733688	0.733497
goat-SRR14765340	0.987237	0.987241	0.987236	0.987242	0.987226	0.987188	0.987198	0.987276	0.987226	0.987223	0.98719	0.9873	0.987325	0.999323	0.999962	0.998921	0.998921	0.999948	0.999942	0.999953	0.999952	0.998929	0.998922	0.998928	0.999942	0.998935	0.998912	0.998944	0.999953	0.999945	0.999354	0.999934	0.999935	0.999935	0.998922	0.999934	0.999934	0.999923	0.999958	1	0.988079	0.988052	0.98808	0.988079	0.988064	0.988064	0.988024	0.733598	0.734312
alpaca-CVUAS_32656	0.989015	0.989018	0.98902	0.989028	0.989	0.988979	0.988991	0.989021	0.988998	0.988995	0.988965	0.989107	0.989099	0.987877	0.988008	0.987927	0.98794	0.987997	0.987991	0.988022	0.987999	0.98796	0.987939	0.987958	0.987995	0.987927	0.987932	0.987952	0.988001	0.987995	0.987949	0.988	0.987979	0.987999	0.987939	0.987999	0.988	0.987996	0.988073	0.988094	1	0.999973	0.999986	0.999985	0.999953	0.99994	0.999417	0.733552	0.734362
alpaca-CVUAS_32689	0.989051	0.989055	0.989057	0.989053	0.989035	0.989006	0.989017	0.989057	0.989042	0.989032	0.988994	0.989129	0.989122	0.987819	0.987962	0.987859	0.987872	0.98795	0.987944	0.987975	0.987953	0.987892	0.987871	0.987891	0.987945	0.98786	0.987865	0.987885	0.987955	0.987948	0.987883	0.987953	0.987933	0.987953	0.987871	0.987953	0.987953	0.987953	0.988022	0.988041	0.999971	1	0.999957	0.999954	0.999947	0.999936	0.999415	0.7343	0.734181
alpaca-CVUAS_32746	0.98899	0.988993	0.988996	0.988989	0.988969	0.988933	0.988945	0.988998	0.988967	0.988964	0.988926	0.989026	0.98902	0.987828	0.987955	0.987856	0.987859	0.987943	0.987938	0.987967	0.987947	0.987881	0.987858	0.987878	0.987938	0.987868	0.987851	0.987894	0.987948	0.987947	0.987918	0.987947	0.987925	0.987947	0.987858	0.987947	0.987947	0.987973	0.987954	0.987992	1	0.999973	1	0.999998	0.999936	0.999934	0.999459	0.733318	0.734733
alpaca-CVUAS_32834.2	0.989069	0.989073	0.989075	0.989073	0.989051	0.989043	0.989029	0.989078	0.98905	0.989043	0.989036	0.9891	0.989095	0.987846	0.987943	0.987858	0.987882	0.987932	0.987926	0.987957	0.987934	0.987903	0.987881	0.987901	0.987926	0.98787	0.987875	0.987896	0.987936	0.987929	0.987903	0.987935	0.987914	0.987934	0.987881	0.987934	0.987935	0.987928	0.98797	0.987991	0.999997	0.99997	0.999997	1	0.999937	0.99993	0.999411	0.733344	0.734773
alpaca-CVUAS_32842	0.988886	0.988886	0.988889	0.988892	0.988866	0.988855	0.988858	0.988888	0.988865	0.988859	0.988846	0.988953	0.988947	0.987864	0.987969	0.987865	0.987857	0.987957	0.987951	0.987981	0.987961	0.987878	0.987856	0.987875	0.987951	0.987866	0.987848	0.98789	0.987961	0.98796	0.987883	0.987961	0.98794	0.98796	0.987856	0.98796	0.987961	0.987961	0.987984	0.988009	0.99997	0.999942	0.99995	0.999954	1	0.999979	0.999438	0.73289	0.733683
alpaca-CVUAS_33314	0.989115	0.989119	0.989121	0.989124	0.989097	0.989091	0.989095	0.989124	0.989104	0.989092	0.989083	0.989155	0.98915	0.987823	0.987911	0.98781	0.987834	0.9879	0.987894	0.987924	0.987903	0.987854	0.987833	0.987851	0.987895	0.987822	0.987826	0.987847	0.987903	0.987898	0.987852	0.987902	0.987882	0.987901	0.987832	0.987901	0.987902	0.987858	0.987946	0.987965	0.999948	0.999921	0.999947	0.999946	0.999996	1	0.999435	0.732436	0.733279
alpaca-NZ_CP121342.1	0.98922	0.989139	0.989106	0.989091	0.989162	0.989074	0.98913	0.989121	0.989083	0.989126	0.989075	0.989287	0.989329	0.987447	0.987576	0.987483	0.987515	0.987563	0.987557	0.987588	0.987564	0.987513	0.987515	0.987512	0.987557	0.987495	0.987508	0.9875	0.987567	0.98756	0.987543	0.987541	0.987543	0.987541	0.987516	0.987541	0.987542	0.98753	0.987647	0.987681	0.999412	0.999412	0.999412	0.999411	0.999425	0.999426	1	0.736893	0.73666
C.belfantii-GCF_900205605	0.734054	0.734056	0.734057	0.734057	0.733839	0.73387	0.73387	0.733459	0.733146	0.73384	0.73378	0.734121	0.734116	0.73325	0.73321	0.733223	0.733221	0.733212	0.733204	0.733228	0.733207	0.733215	0.733221	0.733214	0.733203	0.733215	0.733213	0.73321	0.733208	0.733207	0.733267	0.733198	0.733207	0.733198	0.733221	0.733198	0.733198	0.733208	0.733275	0.733264	0.733601	0.73367	0.73367	0.733687	0.733642	0.73367	0.733457	1	0.950666
C.diphtheriae-NZ_CP0252091	0.737216	0.736909	0.736863	0.736855	0.736904	0.736913	0.736916	0.737046	0.737014	0.736908	0.736894	0.737201	0.73722	0.737333	0.737565	0.737458	0.737462	0.737567	0.737564	0.737585	0.737559	0.737462	0.737463	0.737462	0.737562	0.737458	0.737461	0.73746	0.737566	0.737562	0.737519	0.737557	0.737557	0.737557	0.737463	0.737557	0.737558	0.737557	0.737604	0.737606	0.737717	0.737603	0.737513	0.737718	0.737817	0.737842	0.737753	0.951703	1
C.rouxii-NZ_LR738855	0.740217	0.739921	0.739919	0.739786	0.739806	0.739803	0.739806	0.739068	0.738965	0.739809	0.739783	0.740028	0.740024	0.738425	0.738505	0.738634	0.738632	0.738506	0.738507	0.738519	0.738498	0.738644	0.738633	0.738643	0.738501	0.738629	0.738631	0.738646	0.738508	0.738499	0.738978	0.738591	0.738579	0.738591	0.738633	0.738591	0.738592	0.738584	0.738569	0.738595	0.738737	0.738876	0.738887	0.73899	0.739326	0.739223	0.738891	0.917261	0.926284
C.silvaticum-NZ_CP021417	0.850672	0.850649	0.850649	0.850601	0.850558	0.850546	0.850518	0.850564	0.850455	0.850567	0.850491	0.850837	0.850828	0.850639	0.850622	0.85063	0.850626	0.850625	0.850615	0.850624	0.850624	0.85063	0.850627	0.850629	0.850619	0.850619	0.85063	0.850629	0.850625	0.850625	0.850601	0.850636	0.850634	0.850635	0.850627	0.850635	0.850643	0.850629	0.850707	0.85076	0.850878	0.850977	0.850933	0.8509	0.850989	0.850998	0.850631	0.741839	0.740897
C.ulcerans-NC_017317	0.844861	0.844699	0.844699	0.844681	0.844737	0.844693	0.8447	0.844806	0.844731	0.844773	0.844735	0.845029	0.844983	0.844984	0.844976	0.84491	0.844881	0.844973	0.844966	0.844917	0.844977	0.844885	0.844881	0.844947	0.844974	0.844921	0.844874	0.844857	0.844977	0.844977	0.844939	0.844993	0.844985	0.844988	0.844945	0.844989	0.84499	0.844953	0.845084	0.845164	0.845151	0.845148	0.845176	0.845152	0.845288	0.845285	0.844946	0.740332	0.740926
camel-KL_293	0.988967	0.988973	0.988975	0.988986	0.988944	0.988953	0.98896	0.98897	0.98895	0.988939	0.98894	0.989048	0.989041	0.98778	0.98788	0.987784	0.987788	0.987868	0.987872	0.987893	0.98787	0.987808	0.987786	0.987806	0.987863	0.987794	0.98778	0.98782	0.987872	0.987871	0.987832	0.987884	0.987863	0.987883	0.987786	0.987883	0.987884	0.987836	0.987933	0.987954	0.999938	0.999937	0.999937	0.999936	0.999969	0.999969	0.999423	0.732603	0.733768
camel-KL_302	0.989021	0.989026	0.989028	0.989037	0.988996	0.989002	0.989011	0.989019	0.988996	0.988988	0.988994	0.989084	0.989076	0.98765	0.987826	0.987723	0.987736	0.987815	0.987809	0.987839	0.987817	0.987756	0.987734	0.987754	0.987812	0.987723	0.987737	0.98775	0.987819	0.987812	0.987749	0.987817	0.987797	0.987817	0.987734	0.987817	0.987817	0.987814	0.987889	0.987909	0.999971	0.999943	0.999956	0.999954	0.999986	0.999974	0.999427	0.733536	0.734033
camel-KL_359	0.988896	0.9889	0.988902	0.988912	0.988868	0.988868	0.98888	0.988894	0.988867	0.988854	0.988867	0.98892	0.988911	0.987633	0.987824	0.987726	0.987728	0.987812	0.987806	0.987836	0.987815	0.987749	0.987727	0.987746	0.987807	0.987738	0.987721	0.987762	0.987817	0.987816	0.987771	0.987825	0.987805	0.987825	0.987727	0.987825	0.987825	0.98782	0.987862	0.987878	0.999961	0.99996	0.999954	0.99996	0.99994	0.999956	0.999418	0.732817	0.733112
camel-NC_018019	0.989118	0.989084	0.98909	0.989084	0.989079	0.989079	0.989084	0.989104	0.989064	0.989073	0.989047	0.989243	0.989281	0.987189	0.987259	0.987185	0.987189	0.987247	0.987241	0.987271	0.987248	0.987189	0.987187	0.987187	0.987241	0.987196	0.987181	0.987201	0.987251	0.987245	0.98723	0.987228	0.987228	0.987228	0.987187	0.987228	0.987228	0.987236	0.987343	0.987376	0.999424	0.999423	0.999424	0.999423	0.999435	0.999438	0.999409	0.736743	0.736855
cattle-NC_017303	0.987466	0.987444	0.987444	0.987474	0.987458	0.987427	0.987429	0.98746	0.987422	0.987421	0.987466	0.987669	0.987658	0.999652	0.99934	0.99895	0.998968	0.999324	0.999319	0.99935	0.999327	0.998967	0.998968	0.998967	0.999319	0.998965	0.998968	0.998968	0.99933	0.99933	0.999314	0.99931	0.99931	0.99931	0.998968	0.99931	0.99931	0.999302	0.999341	0.999361	0.988174	0.988148	0.988175	0.988168	0.988173	0.988174	0.988119	0.73569	0.737677
cattle-NZ_CP010795	0.987395	0.987412	0.987413	0.987432	0.987365	0.987365	0.98735	0.987428	0.987399	0.987358	0.987347	0.987586	0.987577	0.999623	0.999335	0.998941	0.998943	0.999322	0.999316	0.999346	0.999324	0.998945	0.998942	0.998944	0.999317	0.998949	0.998942	0.998958	0.999326	0.999322	0.999318	0.999306	0.999304	0.999307	0.998943	0.999306	0.999306	0.999306	0.999339	0.999355	0.988066	0.988041	0.988071	0.988066	0.98806	0.988062	0.987924	0.734303	0.734666
cattle-NZ_CP012022	0.987218	0.987217	0.987218	0.987238	0.987234	0.987211	0.987224	0.987265	0.987236	0.98723	0.987182	0.987345	0.987334	0.989535	0.989671	0.989612	0.989623	0.989669	0.989663	0.989685	0.989672	0.989623	0.989623	0.989621	0.989666	0.989622	0.989615	0.989627	0.989674	0.989667	0.989603	0.989656	0.989655	0.989655	0.989623	0.989656	0.989656	0.989656	0.989738	0.989768	0.987617	0.987617	0.987619	0.987629	0.987622	0.987631	0.987446	0.734194	0.735827
goat-SRR7825395	0.987273	0.987265	0.987265	0.987274	0.987255	0.987209	0.98722	0.987305	0.987257	0.987255	0.987219	0.987308	0.987378	0.999694	0.999342	0.99896	0.998961	0.999329	0.999323	0.999352	0.999332	0.998964	0.99896	0.998962	0.999323	0.99897	0.998951	0.998976	0.999332	0.999327	0.999328	0.999315	0.999313	0.999315	0.998961	0.999315	0.999315	0.9993	0.999344	0.999352	0.987963	0.987936	0.987964	0.987982	0.987952	0.987954	0.987916	0.732455	0.733315
goat-SRR7825423	0.987272	0.987265	0.987265	0.987272	0.987257	0.987211	0.987223	0.987306	0.98726	0.987258	0.987219	0.987361	0.987351	0.999676	0.999365	0.998974	0.998975	0.999351	0.999345	0.999374	0.999352	0.998977	0.998974	0.998977	0.999346	0.998983	0.998965	0.998991	0.999354	0.999349	0.999339	0.999336	0.999335	0.999336	0.998976	0.999336	0.999336	0.999322	0.999365	0.999384	0.988026	0.987999	0.988029	0.988045	0.988017	0.988018	0.987977	0.732734	0.732987
horse-NC_016932	0.998425	0.998398	0.998404	0.998412	0.99842	0.998348	0.998401	0.99845	0.998407	0.998411	0.998388	0.998563	0.998554	0.986984	0.987154	0.987083	0.987098	0.98714	0.987134	0.987166	0.987142	0.987103	0.987097	0.987101	0.987135	0.987095	0.987088	0.987105	0.987144	0.987137	0.987105	0.987131	0.987129	0.987131	0.987097	0.987131	0.987132	0.987114	0.987241	0.987263	0.989146	0.98912	0.989142	0.989146	0.989128	0.98913	0.989104	0.734684	0.735287
horse-NC_017307	0.998537	0.998554	0.998556	0.998554	0.998508	0.998512	0.99852	0.998572	0.998532	0.998537	0.998509	0.998588	0.998579	0.987256	0.987396	0.987338	0.987337	0.987383	0.987376	0.987407	0.987385	0.987365	0.987337	0.987363	0.987377	0.987344	0.987328	0.987378	0.987387	0.98738	0.987334	0.987396	0.987369	0.987396	0.987336	0.987396	0.987397	0.987355	0.987513	0.987517	0.989283	0.98926	0.989289	0.989286	0.989269	0.989272	0.989217	0.733869	0.735227
horse-NC_017945	0.998505	0.998493	0.998495	0.998484	0.998479	0.99846	0.998478	0.99851	0.99847	0.998474	0.99846	0.998567	0.998558	0.987058	0.987142	0.987083	0.987094	0.987129	0.987122	0.987154	0.987131	0.987121	0.987093	0.987119	0.987123	0.987088	0.987085	0.987123	0.987133	0.987126	0.98709	0.987142	0.987115	0.987142	0.987093	0.987142	0.987143	0.987101	0.987277	0.987283	0.989232	0.989209	0.989238	0.989235	0.989215	0.989218	0.989207	0.734257	0.734625
horse-NZ_CP012136	0.998404	0.998429	0.99843	0.998429	0.998386	0.998389	0.998394	0.998453	0.998413	0.998412	0.998389	0.998485	0.998476	0.987292	0.98738	0.987346	0.987346	0.987367	0.987361	0.987391	0.987369	0.987374	0.987346	0.987372	0.987362	0.987354	0.987337	0.987387	0.987371	0.987364	0.987348	0.987379	0.987354	0.987379	0.987346	0.987379	0.98738	0.987342	0.987528	0.987536	0.989279	0.989253	0.98926	0.989256	0.989273	0.989249	0.989189	0.733769	0.734616
horse-NZ_CP013260	0.998465	0.998428	0.998433	0.998442	0.998449	0.998392	0.998444	0.998478	0.998437	0.99844	0.998418	0.998574	0.998562	0.986977	0.987157	0.987089	0.987089	0.987145	0.987139	0.987169	0.987147	0.987092	0.987089	0.98709	0.987139	0.987096	0.98708	0.987105	0.987149	0.987141	0.987091	0.987135	0.987133	0.987135	0.987088	0.987135	0.987135	0.987118	0.9873	0.987312	0.989146	0.989122	0.989143	0.989164	0.989124	0.989125	0.989022	0.73479	0.735674
horse-NZ_CP013262	0.99835	0.998337	0.998344	0.998359	0.998364	0.998313	0.998365	0.998405	0.998369	0.998357	0.998338	0.998539	0.998528	0.986902	0.987103	0.987012	0.987013	0.9871	0.987094	0.987114	0.987102	0.987016	0.987012	0.987015	0.987094	0.987022	0.987004	0.987029	0.987105	0.987097	0.987033	0.987092	0.987091	0.987092	0.987013	0.987092	0.987093	0.987077	0.987225	0.987237	0.989182	0.989157	0.989182	0.989196	0.989166	0.989171	0.989087	0.735935	0.736876
horse-NZ_CP017291	0.997738	0.997737	0.997737	0.997729	0.997701	0.997687	0.997705	0.997761	0.997726	0.997729	0.997674	0.997816	0.997804	0.986463	0.986559	0.986488	0.986491	0.986547	0.986541	0.986571	0.986549	0.986496	0.98649	0.986494	0.986541	0.986496	0.986482	0.986509	0.986551	0.986543	0.986503	0.98654	0.986536	0.98654	0.98649	0.98654	0.986541	0.98652	0.986718	0.986723	0.988484	0.98846	0.988481	0.988476	0.988457	0.988458	0.988435	0.735384	0.735794
horse-NZ_CP017292	0.998353	0.998345	0.998349	0.998363	0.998411	0.998308	0.998358	0.998413	0.998376	0.998379	0.998342	0.998494	0.998486	0.986996	0.987183	0.987098	0.987088	0.987169	0.987163	0.987193	0.987171	0.987102	0.987087	0.987102	0.987164	0.987095	0.987079	0.987116	0.987174	0.987166	0.987101	0.98717	0.987158	0.98717	0.987089	0.98717	0.987171	0.987144	0.987278	0.987295	0.989101	0.989076	0.989099	0.9891	0.989081	0.989086	0.989036	0.735042	0.735856
horse-NZ_CP021982	0.998534	0.99854	0.998544	0.998526	0.998488	0.998455	0.998472	0.998553	0.998511	0.998517	0.998467	0.998609	0.998598	0.987262	0.98738	0.9873	0.987301	0.987367	0.987361	0.987391	0.987369	0.987315	0.9873	0.987313	0.987361	0.987307	0.987292	0.987328	0.987371	0.987364	0.987315	0.987368	0.987356	0.987367	0.9873	0.987367	0.987368	0.987342	0.987497	0.987497	0.989267	0.989242	0.989266	0.989269	0.98924	0.989245	0.989204	0.73416	0.735996
horse-NZ_CP023395	0.998416	0.99844	0.998398	0.998457	0.998457	0.998396	0.998404	0.998501	0.998467	0.998471	0.998394	0.998544	0.998534	0.986853	0.987036	0.986953	0.986965	0.987023	0.987017	0.987049	0.987024	0.986979	0.986965	0.986977	0.987018	0.986959	0.986956	0.986979	0.987027	0.987026	0.98696	0.987024	0.987011	0.987023	0.986965	0.987023	0.987024	0.986997	0.987113	0.987121	0.989289	0.989263	0.989288	0.989288	0.989267	0.989272	0.989221	0.735134	0.734942
horse-NZ_CP024442	0.998258	0.998229	0.998232	0.998247	0.998265	0.998204	0.998257	0.99829	0.998253	0.998256	0.998229	0.998379	0.998367	0.986891	0.987058	0.986963	0.986965	0.987055	0.987049	0.987068	0.987058	0.986966	0.986964	0.986964	0.987049	0.986974	0.986956	0.986979	0.987059	0.987052	0.98698	0.987044	0.987045	0.987044	0.986965	0.987044	0.987045	0.98703	0.987188	0.987201	0.988876	0.988851	0.988872	0.988887	0.988856	0.988859	0.988795	0.734883	0.736297
cattle-NZ_CP017384	0.989056	0.989033	0.988988	0.988984	0.988997	0.988971	0.988982	0.988995	0.988972	0.989011	0.988926	0.989168	0.989154	0.987688	0.987796	0.987681	0.987706	0.987794	0.987797	0.987808	0.987795	0.987701	0.987705	0.9877	0.987788	0.987691	0.987699	0.987693	0.987798	0.987791	0.987728	0.98777	0.987775	0.98777	0.987705	0.98777	0.987771	0.987749	0.987895	0.987917	0.99928	0.999253	0.999283	0.99928	0.999289	0.999294	0.999228	0.735933	0.73635
goat-NZ_CP034411	0.987493	0.987452	0.987453	0.98747	0.987463	0.98744	0.987442	0.987467	0.987429	0.98743	0.987443	0.987611	0.987597	0.999326	0.999962	0.998912	0.998912	0.999952	0.999943	0.999957	0.999958	0.998914	0.998911	0.998912	0.99995	0.99892	0.9989	0.998929	0.999957	0.999952	0.999342	0.999938	0.999939	0.999938	0.99891	0.999938	0.999938	0.999925	0.999959	0.999949	0.988097	0.988071	0.988099	0.988095	0.988097	0.988103	0.988035	0.734693	0.735487
goat-SRR14765341	0.987112	0.987136	0.987138	0.987121	0.987109	0.987067	0.987071	0.987161	0.987113	0.987107	0.987091	0.98718	0.98717	0.999339	0.999946	0.998914	0.998915	0.999933	0.999927	0.999937	0.999934	0.998916	0.998915	0.998916	0.999926	0.998928	0.998907	0.998929	0.999937	0.999928	0.999346	0.999915	0.999917	0.999916	0.998916	0.999915	0.999916	0.999904	0.999944	0.999953	0.988	0.987973	0.987997	0.987997	0.987986	0.987988	0.98795	0.73389	0.734379
horse-NZ_CP026501	0.99837	0.998357	0.99836	0.998368	0.99839	0.998311	0.998355	0.998411	0.99838	0.998384	0.998348	0.998485	0.998474	0.986923	0.987099	0.987031	0.987034	0.987085	0.98708	0.987109	0.987087	0.987048	0.987033	0.987047	0.98708	0.98704	0.987025	0.987061	0.98709	0.987082	0.987042	0.987086	0.987074	0.987086	0.987034	0.987087	0.987087	0.987073	0.987247	0.987266	0.989034	0.98901	0.989063	0.989058	0.989007	0.989041	0.988941	0.73494	0.735551
horse-SRR16507864	0.998406	0.998407	0.99841	0.998428	0.998372	0.998377	0.998391	0.998458	0.99841	0.998421	0.998367	0.998489	0.998478	0.987149	0.987282	0.987222	0.98723	0.987268	0.987263	0.987293	0.987273	0.987229	0.987229	0.987227	0.987264	0.987238	0.987221	0.987243	0.987273	0.987265	0.987244	0.987253	0.987254	0.987252	0.987229	0.987252	0.987253	0.987244	0.98729	0.987305	0.989024	0.989026	0.989028	0.989045	0.989012	0.989014	0.989045	0.733249	0.732855
horse-SRR16507880	0.998504	0.998516	0.99852	0.99854	0.998497	0.998471	0.998483	0.998559	0.99852	0.998525	0.998474	0.998584	0.998575	0.987293	0.987412	0.987338	0.98734	0.987394	0.987389	0.987421	0.987399	0.987355	0.98734	0.987353	0.987389	0.987349	0.987332	0.987369	0.987399	0.987391	0.987357	0.987396	0.987383	0.987395	0.98734	0.987395	0.987396	0.987381	0.987413	0.987434	0.989179	0.989184	0.989181	0.989181	0.989168	0.989166	0.989144	0.732674	0.733224
llama-NC_017462	0.986582	0.986597	0.986598	0.986626	0.986552	0.986575	0.98655	0.986613	0.986578	0.986576	0.986564	0.986707	0.986747	0.998877	0.998573	0.998156	0.998157	0.998571	0.998564	0.998584	0.998573	0.998159	0.998157	0.998159	0.998566	0.998164	0.998157	0.998173	0.998575	0.998571	0.998487	0.998571	0.99857	0.998572	0.998158	0.998571	0.998571	0.998557	0.998578	0.998574	0.987275	0.987254	0.987275	0.987275	0.987279	0.987283	0.987186	0.734972	0.735979
na-NZ_CP036457	0.987109	0.987122	0.987123	0.987108	0.987104	0.987052	0.987019	0.987121	0.987098	0.987099	0.987035	0.987231	0.987221	0.998804	0.998948	0.999972	0.999968	0.998933	0.998926	0.998955	0.998932	0.99997	0.99997	0.999968	0.998926	0.999982	0.999961	0.999987	0.998937	0.998927	0.998928	0.998913	0.998915	0.998914	0.999969	0.998913	0.998914	0.998901	0.998946	0.998961	0.987863	0.987826	0.987881	0.987906	0.987871	0.987917	0.987775	0.736351	0.737138
sheep-NZ_CP016826	0.9873	0.987394	0.987393	0.987413	0.987299	0.987351	0.987337	0.987415	0.987378	0.987323	0.987335	0.987501	0.987492	0.999578	0.999267	0.99886	0.99886	0.999265	0.999259	0.999278	0.999267	0.998862	0.998859	0.998861	0.99926	0.998869	0.998858	0.998876	0.999268	0.999264	0.999226	0.999248	0.999246	0.999248	0.998861	0.999248	0.999249	0.999242	0.999295	0.999291	0.988014	0.987991	0.98802	0.988013	0.98801	0.98801	0.987893	0.734957	0.735328
sheep-SRR14765339	0.987149	0.987156	0.987157	0.987161	0.987147	0.987096	0.987107	0.987187	0.98715	0.987144	0.987108	0.987248	0.987233	0.999306	0.999974	0.998915	0.998916	0.99996	0.999954	0.999967	0.999963	0.998917	0.998916	0.998917	0.999954	0.998927	0.998907	0.99893	0.999964	0.999957	0.999381	0.999945	0.999945	0.999945	0.998917	0.999945	0.999945	0.999933	0.999964	0.999959	0.988011	0.988012	0.98801	0.988009	0.987995	0.987993	0.987945	0.732528	0.733091
sheep-NZ_CP019587	0.987158	0.987188	0.987189	0.987168	0.98714	0.98713	0.987095	0.987204	0.987166	0.987141	0.987096	0.987266	0.987255	0.998764	0.998901	0.999931	0.999929	0.998888	0.998879	0.998909	0.998886	0.99993	0.999932	0.999929	0.99888	0.999941	0.999923	0.999947	0.998892	0.998883	0.998884	0.998872	0.99887	0.99887	0.999934	0.998871	0.998872	0.998856	0.998902	0.998913	0.987973	0.987953	0.98798	0.987978	0.987997	0.987994	0.987824	0.734644	0.735169
sheep-NZ_CP019769	0.987486	0.98748	0.987479	0.987507	0.987469	0.987467	0.98747	0.987499	0.987462	0.987436	0.987471	0.987666	0.987657	0.999305	0.999943	0.998944	0.998933	0.999932	0.999921	0.99994	0.999934	0.998933	0.998933	0.998933	0.999929	0.998943	0.998925	0.998947	0.99994	0.999929	0.999362	0.999928	0.999929	0.999928	0.998935	0.999928	0.999929	0.999915	0.999939	0.999951	0.988241	0.988216	0.988241	0.988235	0.988234	0.988237	0.988113	0.734107	0.735059
sheep-NZ_CP021251	0.987596	0.987597	0.987597	0.987616	0.987551	0.987572	0.987556	0.987612	0.987575	0.987544	0.987535	0.987748	0.987736	0.999654	0.999351	0.998969	0.998971	0.999338	0.999333	0.999364	0.99934	0.998971	0.99897	0.998971	0.999333	0.99898	0.998961	0.998984	0.999342	0.999337	0.999327	0.999322	0.999323	0.999322	0.998972	0.999322	0.999323	0.999309	0.999352	0.999365	0.988235	0.988209	0.988236	0.988235	0.98823	0.988234	0.988179	0.735401	0.736241
sheep-NZ_CP024457	0.987269	0.987293	0.987293	0.987294	0.987271	0.987249	0.98723	0.987307	0.98727	0.987239	0.987269	0.987444	0.987418	0.998778	0.9989	0.999897	0.999923	0.998888	0.998889	0.998909	0.998887	0.999922	0.999923	0.999922	0.99888	0.999906	0.999913	0.999914	0.998889	0.998883	0.998809	0.998867	0.998867	0.998867	0.999925	0.998867	0.998868	0.998853	0.998899	0.998906	0.98803	0.988002	0.98803	0.988021	0.988029	0.988032	0.987932	0.734255	0.734613
sheep-NZ_CP024602	0.987095	0.98712	0.987121	0.987104	0.987076	0.987053	0.98702	0.987134	0.987097	0.987074	0.987032	0.987274	0.987241	0.998738	0.998897	0.99991	0.999908	0.998912	0.998905	0.998907	0.998911	0.999908	0.999908	0.999908	0.998906	0.99992	0.9999	0.999922	0.998915	0.998909	0.998851	0.998897	0.998895	0.998897	0.99991	0.998897	0.998898	0.998881	0.998905	0.99891	0.98785	0.987826	0.987911	0.987924	0.987867	0.987937	0.98778	0.733051	0.733863
sheep-NZ_CP026374	0.987462	0.987479	0.98748	0.987498	0.987461	0.987457	0.987442	0.987497	0.987458	0.987427	0.987471	0.987608	0.987601	0.9993	0.999961	0.998907	0.998908	0.999975	0.999964	0.99996	0.999981	0.998911	0.998907	0.998909	0.999973	0.998917	0.998897	0.998925	0.999979	0.999974	0.999328	0.999959	0.99996	0.99996	0.998907	0.999959	0.99996	0.999946	0.99996	0.999948	0.988099	0.988073	0.988101	0.988097	0.988092	0.988096	0.987992	0.734114	0.734986
sheep-NZ_CP026524	0.987395	0.987361	0.987362	0.987378	0.987371	0.987349	0.987334	0.987376	0.987338	0.987338	0.987353	0.987516	0.987503	0.999308	0.999622	0.998903	0.998904	0.99961	0.999604	0.999613	0.99961	0.998905	0.998902	0.998905	0.999603	0.998912	0.998893	0.99892	0.999612	0.999605	0.999345	0.999592	0.999593	0.999592	0.998903	0.999592	0.999593	0.999579	0.999628	0.999638	0.988048	0.988022	0.988047	0.988047	0.988043	0.98805	0.987973	0.735409	0.734924
sheep-NZ_CP034410	0.98748	0.987473	0.987474	0.987491	0.987456	0.987462	0.987448	0.98749	0.987452	0.987423	0.987466	0.987609	0.987595	0.999291	0.999954	0.998895	0.998896	0.999965	0.999956	0.999945	0.999965	0.998898	0.998896	0.998896	0.999959	0.998905	0.998894	0.998912	0.999967	0.99996	0.999317	0.999946	0.999947	0.999946	0.998896	0.999946	0.999946	0.999933	0.99995	0.999939	0.988114	0.988088	0.988116	0.988113	0.988111	0.988117	0.988012	0.734441	0.735006
sheep-NZ_CP035640	0.987284	0.987297	0.987298	0.98728	0.987251	0.987253	0.98722	0.987313	0.987277	0.987248	0.98721	0.987446	0.987466	0.998816	0.998961	0.999988	0.999961	0.99895	0.998942	0.99897	0.998948	0.999962	0.999962	0.999961	0.998942	0.999973	0.999952	0.999977	0.99895	0.998944	0.998887	0.998939	0.998939	0.998939	0.999963	0.998939	0.99894	0.998926	0.998963	0.998968	0.988141	0.988112	0.988137	0.98814	0.98816	0.988165	0.987997	0.734921	0.73456
sheep-NZ_CP035678	0.987341	0.987358	0.98736	0.987342	0.987309	0.987291	0.987257	0.987376	0.987336	0.987306	0.987268	0.98746	0.987488	0.99882	0.998965	0.999975	0.999976	0.998966	0.998958	0.998976	0.998963	0.999976	0.999977	0.999974	0.998959	0.999984	0.999966	0.999993	0.998965	0.99896	0.998939	0.998946	0.998944	0.998946	0.999976	0.998946	0.998947	0.99893	0.998967	0.998967	0.988148	0.98812	0.988148	0.988147	0.988169	0.988171	0.988028	0.734626	0.734168
sheep-NZ_CP035679	0.987431	0.987448	0.987449	0.987466	0.98743	0.9874	0.987411	0.987464	0.987427	0.987397	0.987413	0.987577	0.987569	0.999304	0.999967	0.998921	0.998921	0.99998	0.999969	0.999961	0.999981	0.998924	0.998922	0.998922	0.999975	0.998931	0.99891	0.998939	0.999983	0.999976	0.999333	0.999964	0.999965	0.999964	0.998921	0.999964	0.999965	0.999951	0.999965	0.999954	0.98807	0.988044	0.988073	0.988069	0.988063	0.988068	0.987955	0.733931	0.735106
sheep-NZ_CP039633	0.987163	0.987175	0.987176	0.987159	0.987131	0.987131	0.987101	0.987192	0.987156	0.987127	0.987094	0.98747	0.98749	0.998814	0.998958	0.999959	0.999986	0.998948	0.99894	0.998967	0.998946	0.999986	0.999985	0.999984	0.998941	0.999969	0.999975	0.999976	0.998947	0.998943	0.998884	0.998928	0.998929	0.998928	0.999986	0.998928	0.998929	0.998915	0.99896	0.998964	0.988004	0.987975	0.988001	0.988002	0.988018	0.988023	0.987854	0.734888	0.7348
sheep-NZ_CP046641	0.987619	0.987624	0.987624	0.987641	0.987577	0.987598	0.987581	0.987636	0.987602	0.98757	0.987561	0.987771	0.987758	0.999654	0.999352	0.99897	0.998974	0.999338	0.999332	0.999363	0.99934	0.998974	0.998973	0.998974	0.999333	0.998981	0.998972	0.998986	0.999341	0.999338	0.999327	0.999324	0.999324	0.999324	0.998974	0.999324	0.999324	0.99931	0.999353	0.999365	0.98823	0.988205	0.988232	0.988231	0.988226	0.98823	0.988174	0.735858	0.736603
sheep-NZ_CP046642	0.987157	0.987172	0.987174	0.987166	0.987126	0.987126	0.987094	0.987187	0.987153	0.987122	0.987097	0.987439	0.987467	0.99879	0.998951	0.99996	0.999985	0.998948	0.99894	0.99896	0.998946	0.999986	0.999987	0.999985	0.998941	0.99997	0.999977	0.999977	0.99895	0.998942	0.998916	0.99893	0.998928	0.998931	0.999988	0.99893	0.998931	0.998914	0.998951	0.998939	0.987981	0.987947	0.987981	0.98798	0.988	0.987997	0.98785	0.734456	0.734306
sheep-NZ_CP046643	0.986994	0.987027	0.987029	0.98701	0.986987	0.986964	0.986931	0.98704	0.987005	0.986983	0.986943	0.987079	0.987121	0.998801	0.998939	0.999958	0.999985	0.998926	0.998917	0.998947	0.998924	0.999985	0.999987	0.999985	0.998919	0.999968	0.999977	0.999974	0.998928	0.998921	0.998923	0.998908	0.998908	0.998908	0.999988	0.998908	0.998909	0.998894	0.998941	0.998951	0.987834	0.987806	0.987861	0.987877	0.987846	0.987888	0.987763	0.734558	0.735563
sheep-NZ_CP046861	0.987021	0.987053	0.987055	0.987037	0.987013	0.98699	0.986958	0.987066	0.987031	0.987009	0.986968	0.987113	0.987148	0.998804	0.998939	0.999961	0.999986	0.998928	0.99892	0.998948	0.998927	0.999988	0.999987	0.999986	0.99892	0.999971	0.999977	0.999976	0.998928	0.998922	0.998926	0.998909	0.998909	0.998909	0.999988	0.998909	0.99891	0.998896	0.998941	0.998953	0.987845	0.987816	0.987871	0.987887	0.987857	0.987898	0.987774	0.7344	0.735486
sheep-NZ_CP046934	0.986987	0.98702	0.987022	0.987004	0.98698	0.986957	0.986925	0.987034	0.986998	0.986977	0.986935	0.987079	0.987114	0.998804	0.998941	0.999958	0.999984	0.998927	0.99892	0.998949	0.998926	0.999985	0.999986	0.999984	0.99892	0.99997	0.999978	0.999974	0.998932	0.998923	0.998925	0.99891	0.99891	0.99891	0.999986	0.99891	0.998911	0.998896	0.998945	0.998954	0.987836	0.987807	0.987862	0.987878	0.987848	0.987889	0.987765	0.734589	0.735614
sheep-NZ_CP047603	0.98759	0.98762	0.98762	0.987643	0.987551	0.987596	0.98758	0.987619	0.9876	0.987544	0.987558	0.98777	0.98776	0.999623	0.999346	0.998966	0.998969	0.999332	0.999327	0.999357	0.999333	0.998969	0.998968	0.998969	0.999326	0.998977	0.998968	0.998982	0.999336	0.999331	0.999326	0.999317	0.999317	0.999317	0.99897	0.999317	0.999318	0.999303	0.999347	0.999359	0.988235	0.98821	0.988236	0.988235	0.988224	0.98823	0.988138	0.735805	0.736304
sheep-NZ_LR590479	0.987363	0.987376	0.987377	0.987396	0.987356	0.987325	0.987327	0.987392	0.987353	0.987323	0.987356	0.987472	0.987463	0.999623	0.999345	0.998962	0.998963	0.999331	0.999326	0.999358	0.999333	0.998966	0.998962	0.998966	0.999327	0.99897	0.998953	0.99898	0.999335	0.99933	0.999317	0.999315	0.999313	0.999316	0.998964	0.999315	0.999316	0.999313	0.999347	0.999357	0.988275	0.988251	0.98828	0.988268	0.988273	0.988275	0.988202	0.733717	0.734577
sheep-SRR14765337	0.987227	0.987235	0.987236	0.987222	0.987208	0.987183	0.987185	0.98725	0.987212	0.987205	0.98719	0.987298	0.987286	0.999296	0.999948	0.998926	0.998904	0.999935	0.999928	0.999939	0.999938	0.998905	0.998903	0.998905	0.99993	0.998914	0.998894	0.998919	0.999938	0.999931	0.999353	0.999918	0.999919	0.999918	0.998906	0.999918	0.999919	0.999906	0.999948	0.999935	0.988095	0.988067	0.988093	0.988091	0.988081	0.988082	0.988033	0.733892	0.733823
sheep-SRR14765338	0.987213	0.98724	0.98724	0.987223	0.987211	0.987166	0.987169	0.987255	0.987218	0.98721	0.98719	0.987291	0.987275	0.999331	0.999961	0.998914	0.998916	0.999947	0.999941	0.999952	0.999948	0.998917	0.998916	0.998917	0.999941	0.998927	0.998908	0.99893	0.999951	0.999944	0.999364	0.99993	0.999931	0.999931	0.998916	0.99993	0.999931	0.999919	0.999973	0.999972	0.988028	0.988028	0.988031	0.988027	0.98802	0.988021	0.987961	0.731728	0.732663
na-NZ_CP035719	0.987434	0.987452	0.987453	0.987471	0.987434	0.987404	0.987415	0.987468	0.987431	0.9874	0.987417	0.98758	0.987573	0.999304	0.999967	0.998919	0.998919	0.999981	0.999968	0.999961	0.999982	0.998924	0.998919	0.998921	0.999976	0.998928	0.998908	0.998938	0.999983	0.999976	0.999331	0.999965	0.999965	0.999965	0.998919	0.999965	0.999965	0.999951	0.999961	0.999951	0.988067	0.988041	0.988069	0.988066	0.98806	0.988065	0.987952	0.733987	0.735013
na-NZ_CP036169	0.98743	0.987447	0.987448	0.987466	0.987429	0.987425	0.98741	0.987464	0.987427	0.987396	0.98744	0.987576	0.987569	0.999305	0.999967	0.99891	0.998911	0.999981	0.999968	0.999963	0.999985	0.998914	0.998909	0.998912	0.999977	0.998918	0.998898	0.998928	0.999984	0.999979	0.999333	0.999965	0.999966	0.999965	0.99891	0.999965	0.999965	0.999952	0.999961	0.999951	0.988065	0.988038	0.988066	0.988063	0.988057	0.988062	0.987951	0.734028	0.735047
na-NZ_CP036469	0.98747	0.987486	0.987488	0.987505	0.987469	0.987465	0.98745	0.987505	0.987465	0.987436	0.987478	0.987616	0.987608	0.999306	0.999967	0.998913	0.998914	0.999982	0.999971	0.999963	0.999984	0.998917	0.998913	0.998915	0.999978	0.998923	0.998902	0.998931	0.999985	0.999978	0.999333	0.999965	0.999966	0.999966	0.998913	0.999965	0.999966	0.999952	0.999963	0.999952	0.988071	0.988045	0.988074	0.988071	0.988064	0.988069	0.987958	0.734008	0.735106
sheep-CVUAS_3337	0.989005	0.989009	0.989011	0.989006	0.988988	0.98896	0.988971	0.989015	0.988996	0.988986	0.988949	0.989055	0.989047	0.987879	0.987984	0.987885	0.987888	0.987972	0.987966	0.987996	0.987974	0.987908	0.987886	0.987906	0.987966	0.987896	0.987879	0.98792	0.987976	0.987969	0.987937	0.987974	0.987953	0.987974	0.987886	0.987974	0.987974	0.98793	0.988009	0.988031	0.999437	0.999409	0.999433	0.99943	0.999449	0.999446	0.999445	0.733723	0.733972
sheep-CVUAS_3338	0.989177	0.989182	0.989184	0.989181	0.98916	0.989133	0.989145	0.989189	0.989161	0.989156	0.989123	0.989218	0.989208	0.98786	0.988005	0.987911	0.987936	0.987993	0.987987	0.988018	0.987995	0.987955	0.987934	0.987953	0.987987	0.987923	0.987927	0.987946	0.987997	0.98799	0.987965	0.987996	0.987975	0.987995	0.987934	0.987995	0.987996	0.987952	0.988026	0.988051	0.999456	0.999429	0.999445	0.999444	0.99945	0.999441	0.999437	0.733366	0.733481
sheep-CVUAS_3357	0.988888	0.98889	0.988893	0.988883	0.988869	0.988836	0.988848	0.988896	0.988868	0.988868	0.988825	0.98893	0.98892	0.987888	0.988	0.987894	0.987898	0.987988	0.987982	0.988012	0.98799	0.987918	0.987896	0.987916	0.987982	0.987906	0.987889	0.98793	0.987992	0.987985	0.987949	0.987994	0.987973	0.987993	0.987896	0.987993	0.987994	0.98795	0.98802	0.988036	0.999293	0.999266	0.999293	0.999294	0.999305	0.999302	0.999304	0.733154	0.733963
sheep-CVUAS_3361	0.989087	0.989091	0.989093	0.989084	0.989063	0.989037	0.989048	0.989087	0.98907	0.98906	0.989024	0.989153	0.989146	0.987853	0.987949	0.987856	0.987881	0.987937	0.98794	0.987962	0.98794	0.987901	0.98788	0.987899	0.987932	0.987866	0.987872	0.987891	0.987942	0.987935	0.987897	0.987941	0.98792	0.987941	0.98788	0.987941	0.987942	0.98791	0.988002	0.988022	0.999434	0.999407	0.999425	0.999428	0.999443	0.99944	0.99943	0.732882	0.733085
sheep-NC_016781	0.987079	0.987116	0.987117	0.987182	0.987069	0.987088	0.987057	0.987128	0.987092	0.987067	0.987074	0.98724	0.987284	0.999358	0.999561	0.998868	0.998846	0.99957	0.999563	0.999552	0.99957	0.998849	0.998845	0.998849	0.999564	0.998855	0.998837	0.998864	0.999574	0.999567	0.999269	0.999562	0.999563	0.999562	0.998847	0.999562	0.999563	0.999549	0.999563	0.99957	0.987892	0.987866	0.987889	0.987892	0.987883	0.987887	0.987728	0.73402	0.734132
sheep-NC_017301	0.987434	0.987438	0.987439	0.987466	0.987422	0.987421	0.987407	0.98744	0.987417	0.987418	0.98743	0.987586	0.987579	0.999604	0.99932	0.998947	0.998958	0.999306	0.99931	0.999333	0.999308	0.998958	0.998957	0.998958	0.999301	0.998966	0.998956	0.998971	0.99931	0.999305	0.999304	0.999291	0.999291	0.999291	0.998958	0.999291	0.999291	0.999284	0.999322	0.999332	0.98816	0.988135	0.98816	0.988152	0.988158	0.988164	0.98811	0.734425	0.735801
sheep-NC_017305	0.986851	0.986897	0.986898	0.986934	0.986889	0.986858	0.986862	0.986939	0.986918	0.986887	0.986893	0.987078	0.987054	0.999337	0.999038	0.998658	0.998659	0.999025	0.999019	0.999049	0.999027	0.998663	0.998659	0.998663	0.99902	0.998667	0.99865	0.998677	0.999029	0.999024	0.999001	0.999014	0.999011	0.999014	0.998662	0.999014	0.999014	0.999	0.999045	0.999054	0.987698	0.987672	0.987698	0.98772	0.987721	0.987728	0.987606	0.735509	0.737536
sheep-NC_017306	0.987172	0.987208	0.98721	0.987278	0.987164	0.987187	0.987159	0.98722	0.987184	0.98716	0.987172	0.987384	0.987375	0.999685	0.999386	0.998906	0.998884	0.999384	0.999377	0.999377	0.999384	0.998886	0.998883	0.998886	0.999379	0.99889	0.998874	0.998901	0.999387	0.999381	0.999232	0.999378	0.999376	0.999378	0.998885	0.999378	0.999379	0.999362	0.999388	0.999386	0.987937	0.987913	0.987935	0.987938	0.987928	0.987933	0.987773	0.734092	0.734112
sheep-NZ_CP011474	0.987125	0.987162	0.987162	0.987199	0.987167	0.987145	0.987125	0.987218	0.987188	0.987164	0.987116	0.987414	0.987396	0.999098	0.999759	0.998814	0.998805	0.999749	0.999738	0.999757	0.999755	0.998806	0.998805	0.998806	0.999746	0.998814	0.998804	0.998818	0.999755	0.999748	0.999192	0.999743	0.999745	0.999744	0.998806	0.999743	0.999744	0.999731	0.999763	0.999777	0.987956	0.987929	0.987987	0.987998	0.987985	0.988018	0.987796	0.73488	0.735834
sheep-NZ_CP013146	0.987248	0.987295	0.987294	0.987279	0.987242	0.987252	0.987216	0.98732	0.987291	0.987242	0.987208	0.987391	0.987422	0.998747	0.99889	0.999882	0.999879	0.998887	0.998881	0.998899	0.99889	0.999881	0.99988	0.999879	0.998881	0.999893	0.99987	0.999897	0.99889	0.998885	0.998866	0.998871	0.998869	0.998871	0.999882	0.998871	0.998872	0.998855	0.998918	0.998917	0.988074	0.988046	0.988079	0.988077	0.988093	0.988099	0.987932	0.73398	0.733641
sheep-NZ_CP013327	0.987283	0.987307	0.987308	0.98729	0.987255	0.987241	0.987209	0.987322	0.987293	0.987251	0.98722	0.987413	0.987442	0.998836	0.998982	0.999875	0.999873	0.998979	0.998971	0.99899	0.998977	0.999874	0.999875	0.999873	0.998971	0.999885	0.999865	0.999889	0.998982	0.998973	0.998937	0.998962	0.99896	0.998962	0.999876	0.998962	0.998963	0.998946	0.998991	0.99899	0.988069	0.988041	0.988069	0.988068	0.988088	0.98809	0.98794	0.733571	0.73336
sheep-NZ_CP013697	0.987351	0.987327	0.987329	0.987338	0.987313	0.987314	0.987287	0.987345	0.987312	0.987311	0.987321	0.987495	0.987473	0.999647	0.999304	0.998935	0.998938	0.999292	0.999286	0.999316	0.999294	0.998937	0.998936	0.998937	0.999288	0.998946	0.998937	0.998948	0.999296	0.99929	0.999279	0.999277	0.999276	0.999276	0.998938	0.999276	0.999277	0.999274	0.999309	0.999319	0.988046	0.988022	0.988048	0.988046	0.988059	0.988061	0.988013	0.735296	0.735518
sheep-NZ_CP013699	0.987009	0.986994	0.986992	0.987008	0.987012	0.98697	0.98695	0.987029	0.98701	0.987012	0.986921	0.987169	0.987157	0.998081	0.998256	0.998175	0.998175	0.998245	0.998238	0.998268	0.998245	0.998189	0.998174	0.998189	0.998239	0.998187	0.998165	0.998204	0.998248	0.998241	0.998198	0.998241	0.998229	0.998241	0.998177	0.99824	0.998241	0.998216	0.99827	0.99831	0.987845	0.987819	0.987875	0.987891	0.987851	0.987891	0.987715	0.736021	0.73757
sheep-NZ_CP014341	0.986923	0.986963	0.986965	0.986976	0.986929	0.986948	0.986928	0.987019	0.986984	0.98693	0.986896	0.987118	0.987078	0.998139	0.998306	0.998201	0.998201	0.998321	0.998315	0.998317	0.998321	0.998201	0.998201	0.998201	0.998316	0.998213	0.998194	0.998216	0.998327	0.998317	0.998233	0.998302	0.998303	0.998302	0.998202	0.998302	0.998303	0.99829	0.998335	0.998364	0.987878	0.987852	0.987914	0.987923	0.98789	0.987926	0.987711	0.734742	0.735659
dromedary-CVUAS_34900	0.988961	0.988943	0.988945	0.98892	0.988938	0.98888	0.988916	0.988972	0.988913	0.988936	0.988883	0.98903	0.989015	0.987576	0.987711	0.98761	0.987634	0.987699	0.987693	0.987723	0.987701	0.987654	0.987633	0.987652	0.987693	0.987621	0.987625	0.987645	0.987703	0.987696	0.987654	0.987708	0.987689	0.987708	0.987633	0.987708	0.987709	0.987678	0.987762	0.987774	0.999787	0.99976	0.999786	0.999785	0.999805	0.999807	0.999455	0.733263	0.733376
dromedary-CVUAS_34905	0.989078	0.989074	0.989077	0.989057	0.989046	0.989036	0.989022	0.989104	0.989054	0.98904	0.989035	0.989118	0.989139	0.987668	0.987771	0.98768	0.987705	0.98776	0.987754	0.987784	0.987763	0.987716	0.987703	0.987714	0.987754	0.98769	0.987697	0.98771	0.987764	0.987757	0.987727	0.987763	0.987754	0.987763	0.987703	0.987763	0.987764	0.98774	0.987918	0.987941	0.999841	0.999814	0.999838	0.99984	0.999796	0.999799	0.999452	0.732621	0.733313
dromedary-CVUAS_5583.2	0.989018	0.989023	0.989025	0.989031	0.989002	0.988996	0.989001	0.989028	0.989008	0.988996	0.988989	0.989055	0.98905	0.987759	0.987823	0.987737	0.987732	0.98781	0.987805	0.987835	0.987813	0.987753	0.987731	0.987751	0.987806	0.987749	0.987724	0.987773	0.987815	0.987808	0.987768	0.987813	0.987793	0.987812	0.987731	0.987812	0.987813	0.987769	0.987942	0.987958	0.999982	0.999958	0.999986	0.999983	0.999972	0.999973	0.999438	0.734097	0.734003
goat-CVUAS_2997	0.987352	0.987352	0.987353	0.987366	0.98733	0.987273	0.987284	0.987351	0.987327	0.987327	0.987309	0.987455	0.987444	0.999555	0.999339	0.998949	0.99893	0.999322	0.999327	0.999348	0.999326	0.998929	0.99893	0.998927	0.999317	0.998941	0.998922	0.99894	0.999328	0.99932	0.999277	0.999312	0.999314	0.999313	0.99893	0.999312	0.999313	0.999301	0.999342	0.999352	0.988071	0.988042	0.988074	0.988061	0.988064	0.988065	0.988027	0.731098	0.732283
goat-CVUAS_32354	0.987454	0.987444	0.987445	0.98746	0.987412	0.987427	0.987429	0.987444	0.987421	0.987412	0.987409	0.987544	0.987533	0.99934	0.999668	0.99892	0.998921	0.999656	0.999648	0.999655	0.999653	0.998924	0.998921	0.998923	0.999649	0.998932	0.998911	0.998938	0.999657	0.99965	0.999352	0.999638	0.99964	0.999638	0.998923	0.999638	0.999639	0.999627	0.999674	0.999669	0.988129	0.988133	0.988127	0.988124	0.988121	0.988122	0.98805	0.732155	0.733097
goat-CVUAS_4988	0.987239	0.987243	0.987245	0.98727	0.98722	0.987201	0.987212	0.987243	0.98722	0.987218	0.987213	0.98736	0.987343	0.99957	0.999334	0.998949	0.99895	0.999322	0.999324	0.999345	0.999324	0.998949	0.998949	0.998949	0.999316	0.998958	0.99894	0.998961	0.999326	0.999321	0.999294	0.999306	0.999305	0.999305	0.998951	0.999305	0.999306	0.999311	0.999336	0.999346	0.988072	0.988045	0.988066	0.988061	0.988059	0.988059	0.988046	0.73227	0.733643
goat-NC_017300	0.987565	0.987538	0.987539	0.987557	0.987551	0.987514	0.987523	0.987558	0.987519	0.987518	0.987503	0.98771	0.987704	0.999288	0.999946	0.998907	0.998899	0.999959	0.999948	0.999942	0.999965	0.9989	0.998899	0.998899	0.999956	0.998908	0.998889	0.998914	0.999965	0.999958	0.999319	0.999997	0.999998	0.999998	0.9989	0.999998	0.999997	0.999984	0.999944	0.999932	0.988183	0.988159	0.988183	0.98818	0.988181	0.988182	0.988091	0.735265	0.735169
goat-NZ_CP008923	0.987371	0.987421	0.987423	0.987438	0.987407	0.987396	0.987378	0.987436	0.98741	0.987359	0.987355	0.987549	0.987584	0.999219	0.999596	0.998905	0.998908	0.999584	0.999579	0.99959	0.999585	0.998908	0.998907	0.998907	0.999578	0.998915	0.998898	0.998922	0.999587	0.99958	0.999338	0.999568	0.999569	0.999568	0.998909	0.999568	0.999568	0.999555	0.999616	0.999631	0.988206	0.988178	0.988206	0.988204	0.988197	0.988197	0.988029	0.734062	0.734884
goat-NZ_CP008924	0.987335	0.987341	0.987342	0.987358	0.987351	0.987312	0.987314	0.987358	0.987318	0.987318	0.987323	0.987465	0.987456	0.999319	0.99967	0.998954	0.998957	0.999657	0.999652	0.999662	0.999659	0.998956	0.998956	0.998956	0.999651	0.998964	0.998948	0.998969	0.99966	0.999655	0.99939	0.999641	0.999643	0.999641	0.998958	0.999641	0.999641	0.99963	0.999676	0.999686	0.988153	0.988126	0.98815	0.988147	0.988143	0.988146	0.98806	0.736398	0.737452
goat-NZ_CP009927	0.987441	0.987437	0.987437	0.987465	0.987424	0.98742	0.987424	0.987453	0.987417	0.987391	0.987427	0.987622	0.987613	0.999285	0.999921	0.998941	0.998919	0.999912	0.999902	0.999937	0.999917	0.998919	0.998919	0.998919	0.99991	0.998927	0.99891	0.998934	0.999918	0.999912	0.999351	0.999924	0.999925	0.999924	0.998921	0.999924	0.999924	0.999911	0.999918	0.99993	0.988216	0.988191	0.988216	0.988209	0.988212	0.988217	0.988089	0.734228	0.734965
goat-NZ_CP010889	0.98726	0.987314	0.987316	0.987359	0.987278	0.987293	0.987273	0.987354	0.987334	0.987279	0.987275	0.987471	0.987512	0.999592	0.99932	0.998926	0.998927	0.999318	0.999311	0.999332	0.999318	0.998929	0.998927	0.998929	0.999312	0.998936	0.998927	0.998942	0.999322	0.999316	0.999269	0.999305	0.999304	0.999306	0.998929	0.999305	0.999306	0.999294	0.999329	0.999324	0.988054	0.988029	0.988055	0.988055	0.988067	0.988072	0.987947	0.735181	0.735541
goat-NZ_CP012695	0.987336	0.987343	0.987345	0.987365	0.987327	0.987334	0.987316	0.987346	0.987327	0.987329	0.987337	0.987503	0.987494	0.999068	0.999222	0.998788	0.998788	0.999207	0.999199	0.999231	0.999209	0.998789	0.99879	0.998787	0.999203	0.9988	0.998787	0.998804	0.999208	0.999204	0.999723	0.999191	0.999191	0.999192	0.99879	0.999192	0.999192	0.999179	0.999222	0.999234	0.988043	0.988019	0.98804	0.988041	0.988031	0.988036	0.987979	0.73451	0.735701
goat-NZ_CP012837	0.987455	0.98745	0.98745	0.987472	0.987433	0.987441	0.987424	0.987452	0.987431	0.987401	0.987446	0.987573	0.987561	0.999273	0.999932	0.998886	0.998878	0.999922	0.99991	0.999927	0.999928	0.998882	0.998877	0.99888	0.999918	0.998888	0.998868	0.998895	0.999928	0.99992	0.999308	0.999955	0.999956	0.999955	0.998879	0.999955	0.999955	0.999942	0.999929	0.999918	0.988111	0.988085	0.988113	0.98811	0.988105	0.988111	0.987995	0.734499	0.735306
goat-NZ_CP013698	0.98739	0.987364	0.987361	0.987379	0.987378	0.98732	0.98733	0.987382	0.987347	0.987346	0.987328	0.987551	0.987528	0.999374	0.999635	0.998928	0.99893	0.999621	0.999613	0.999625	0.999621	0.998931	0.99893	0.998931	0.999616	0.998944	0.998923	0.998945	0.999625	0.999617	0.999348	0.999607	0.999608	0.999607	0.998931	0.999607	0.999607	0.999594	0.99964	0.999646	0.988137	0.988111	0.988136	0.988136	0.988132	0.988135	0.988045	0.735039	0.735263
goat-NZ_CP014543	0.98733	0.98736	0.987359	0.987376	0.987315	0.987323	0.987308	0.987377	0.987338	0.987308	0.987319	0.987562	0.987544	0.999197	0.999364	0.998881	0.998881	0.999362	0.999355	0.999373	0.999363	0.998878	0.998881	0.998878	0.999356	0.998891	0.99888	0.998892	0.999364	0.999357	0.999861	0.999343	0.999347	0.999343	0.998882	0.999343	0.999344	0.999333	0.999366	0.999369	0.988091	0.988066	0.988091	0.988091	0.988079	0.988081	0.987942	0.73401	0.734784
goat-NZ_CP014998	0.98751	0.987492	0.987492	0.98752	0.987482	0.987497	0.987498	0.98751	0.987478	0.987449	0.987484	0.98769	0.98768	0.999233	0.999897	0.998893	0.998882	0.999886	0.999875	0.999911	0.999891	0.998883	0.998882	0.998882	0.999883	0.99889	0.998872	0.998897	0.999893	0.999886	0.999295	0.999906	0.999907	0.999906	0.998883	0.999907	0.999906	0.999893	0.999893	0.999881	0.988178	0.988152	0.988177	0.988173	0.98817	0.988174	0.988058	0.734613	0.734793
goat-NZ_CP015100	0.987277	0.987313	0.987314	0.987351	0.987307	0.987289	0.98727	0.987366	0.987329	0.987304	0.987269	0.98756	0.987541	0.999234	0.999951	0.998959	0.998937	0.999965	0.999953	0.999968	0.999969	0.998938	0.998936	0.998938	0.999962	0.998946	0.998927	0.998952	0.999971	0.999964	0.99938	0.999975	0.999976	0.999975	0.998938	0.999975	0.999976	0.999962	0.999948	0.999939	0.988004	0.987978	0.988038	0.988049	0.988016	0.988053	0.987848	0.734134	0.734625
goat-NZ_CP015309	0.987011	0.987037	0.987036	0.98705	0.987058	0.986988	0.986999	0.98709	0.987054	0.987026	0.986995	0.987168	0.987149	0.999191	0.999875	0.998897	0.998898	0.999861	0.999854	0.999866	0.999862	0.998898	0.998898	0.998898	0.999855	0.998908	0.998889	0.998912	0.999866	0.999857	0.999323	0.999844	0.999844	0.999844	0.998899	0.999844	0.999844	0.999832	0.999887	0.999898	0.987936	0.987909	0.987941	0.987947	0.987956	0.987955	0.987787	0.734896	0.735451
goat-NZ_CP017711	0.987334	0.987329	0.987327	0.987365	0.987335	0.987319	0.987326	0.987355	0.98733	0.987304	0.98731	0.987506	0.987499	0.999071	0.999237	0.998839	0.998839	0.999222	0.999215	0.999249	0.999223	0.998839	0.998839	0.998839	0.999217	0.998848	0.998838	0.998854	0.999225	0.999219	0.999751	0.999206	0.999206	0.999206	0.99884	0.999206	0.999207	0.999207	0.99924	0.999257	0.988061	0.988036	0.98806	0.988058	0.98805	0.988056	0.987962	0.733666	0.735082
goat-NZ_CP019768	0.987313	0.987337	0.987338	0.987354	0.987312	0.987342	0.987314	0.987367	0.987338	0.987307	0.987299	0.987473	0.98746	0.999249	0.999907	0.998862	0.998854	0.999897	0.999885	0.999903	0.999902	0.998857	0.998853	0.998857	0.999893	0.998864	0.998843	0.998872	0.999902	0.999895	0.999282	0.999931	0.999931	0.999931	0.998855	0.999931	0.999931	0.999917	0.999904	0.999893	0.988003	0.987977	0.988007	0.988001	0.988002	0.988004	0.987852	0.735164	0.735775
goat-NZ_CP020356	0.987476	0.987452	0.987451	0.987477	0.987473	0.987444	0.987447	0.987472	0.987441	0.987439	0.987444	0.987604	0.987593	0.999205	0.999852	0.998857	0.998849	0.999842	0.999831	0.999848	0.999848	0.998852	0.998849	0.99885	0.999839	0.998859	0.998847	0.998865	0.999848	0.999842	0.999261	0.99987	0.999873	0.999871	0.99885	0.999872	0.999871	0.999858	0.99985	0.999863	0.988116	0.988092	0.98812	0.988115	0.988119	0.988122	0.98803	0.73464	0.735511
goat-NZ_CP024995	0.987325	0.987357	0.987358	0.987401	0.987349	0.987326	0.987313	0.987395	0.987372	0.987341	0.987316	0.987573	0.987554	0.999522	0.999314	0.998939	0.99894	0.999301	0.999295	0.999325	0.999302	0.99894	0.99894	0.99894	0.999296	0.998947	0.998939	0.998954	0.999305	0.999299	0.999284	0.999285	0.999286	0.999286	0.998941	0.999285	0.999286	0.999272	0.999312	0.999329	0.988054	0.988029	0.988057	0.988055	0.988065	0.98807	0.987887	0.733708	0.73397
goat-NZ_CP026499	0.987491	0.987508	0.987509	0.987526	0.987488	0.987496	0.987481	0.987524	0.987485	0.987455	0.987499	0.987649	0.987631	0.999316	0.999978	0.998923	0.998924	0.999966	0.999961	0.999969	0.999967	0.998925	0.998924	0.998924	0.99996	0.998934	0.998913	0.99894	0.999969	0.999962	0.999348	0.999948	0.999949	0.999948	0.998923	0.999948	0.999949	0.999935	0.999977	0.999966	0.988119	0.988097	0.988121	0.988122	0.988119	0.988125	0.988017	0.735183	0.735527
goat-NZ_CP026500	0.987483	0.987442	0.987443	0.987469	0.987453	0.98743	0.987433	0.987457	0.987421	0.987419	0.987432	0.987584	0.98757	0.999303	0.99996	0.998917	0.998918	0.999949	0.999938	0.999957	0.999954	0.99892	0.998916	0.998919	0.999947	0.998925	0.998908	0.998934	0.999955	0.999948	0.999342	0.999935	0.999936	0.999935	0.998917	0.999935	0.999936	0.999922	0.999956	0.999945	0.988083	0.988057	0.988085	0.988081	0.988083	0.988089	0.988012	0.734569	0.735388
horse-NZ_CP046734	0.998435	0.99843	0.998434	0.998418	0.998374	0.99839	0.99838	0.998444	0.998401	0.998404	0.998379	0.998504	0.998492	0.987034	0.987168	0.987111	0.987089	0.987155	0.987158	0.987179	0.987158	0.987094	0.987088	0.987093	0.98715	0.987094	0.987079	0.987108	0.987159	0.987152	0.987108	0.987173	0.987169	0.987173	0.987089	0.987173	0.987174	0.987155	0.987335	0.98734	0.989068	0.989043	0.989061	0.989055	0.98904	0.989039	0.98895	0.73478	0.73609
horse-NZ_LR590478	0.99846	0.998441	0.998404	0.998428	0.998494	0.998379	0.998432	0.998456	0.998416	0.998457	0.998404	0.998615	0.998607	0.986888	0.987075	0.987004	0.987007	0.987062	0.987056	0.987088	0.987065	0.987019	0.987006	0.987017	0.987056	0.98701	0.986999	0.987033	0.987066	0.987059	0.987045	0.987058	0.987045	0.987057	0.987006	0.987056	0.987058	0.987032	0.987222	0.987258	0.989388	0.989392	0.989394	0.989388	0.98939	0.98939	0.989331	0.735738	0.7355
horse-SRR16507851	0.998456	0.99845	0.998454	0.998474	0.998468	0.998428	0.998441	0.998511	0.998468	0.998475	0.998412	0.998554	0.998544	0.987207	0.987356	0.987303	0.987305	0.987339	0.987333	0.987368	0.987343	0.987306	0.987304	0.987304	0.987334	0.987312	0.987297	0.98732	0.987344	0.987336	0.987326	0.987329	0.987328	0.987328	0.987304	0.987328	0.987329	0.987314	0.987364	0.987371	0.989148	0.989152	0.989147	0.989146	0.989152	0.989142	0.989083	0.732675	0.732625
horse-SRR16507852	0.998497	0.998509	0.998514	0.998533	0.99849	0.998465	0.998478	0.99856	0.998516	0.998518	0.99847	0.998579	0.998571	0.987333	0.98748	0.987398	0.987401	0.987463	0.987457	0.98749	0.987468	0.987416	0.987401	0.987414	0.987458	0.987409	0.987404	0.987434	0.987467	0.98746	0.987428	0.987462	0.987449	0.987462	0.9874	0.987462	0.987464	0.987448	0.987472	0.987493	0.989142	0.989119	0.989142	0.989144	0.989129	0.989125	0.989159	0.732369	0.733172
horse-SRR16507853	0.998471	0.998463	0.998467	0.998487	0.998458	0.998441	0.998455	0.998526	0.998483	0.998485	0.998431	0.998566	0.998557	0.987358	0.98751	0.987463	0.987446	0.987497	0.987492	0.987523	0.987501	0.987446	0.987445	0.987444	0.987492	0.987445	0.987449	0.987458	0.987502	0.987494	0.987446	0.987489	0.987489	0.987488	0.987445	0.987488	0.987489	0.987475	0.987506	0.987517	0.989106	0.989083	0.989109	0.989105	0.989109	0.989103	0.989095	0.733293	0.733015
horse-SRR16507854	0.998462	0.998457	0.998461	0.998487	0.998447	0.998434	0.998448	0.998506	0.998468	0.998475	0.99842	0.998543	0.998535	0.98712	0.987266	0.987201	0.987203	0.987249	0.987244	0.987276	0.987254	0.987203	0.987203	0.9872	0.987244	0.987211	0.987207	0.987221	0.987254	0.987246	0.987237	0.987234	0.987236	0.987233	0.987203	0.987234	0.987236	0.987221	0.987268	0.987275	0.989093	0.98907	0.989105	0.989095	0.989091	0.989087	0.989108	0.73407	0.734062
horse-SRR16507855	0.998487	0.99849	0.998495	0.998514	0.998472	0.998456	0.99847	0.99854	0.998496	0.9985	0.998452	0.998565	0.998557	0.987128	0.987244	0.987187	0.987189	0.987226	0.987221	0.987253	0.987231	0.987199	0.987189	0.987196	0.987221	0.987193	0.98718	0.987213	0.987231	0.987223	0.987212	0.987225	0.987216	0.987224	0.987188	0.987224	0.987225	0.987201	0.987248	0.987253	0.989165	0.989169	0.989168	0.989164	0.989154	0.989151	0.989127	0.733956	0.733597
horse-SRR16507856	0.998489	0.998501	0.998505	0.998515	0.998481	0.99845	0.998463	0.998564	0.998505	0.998514	0.998454	0.998568	0.998557	0.987101	0.987211	0.987132	0.987124	0.987198	0.987192	0.987221	0.987202	0.987139	0.987124	0.987136	0.987192	0.987131	0.987117	0.987155	0.987202	0.987194	0.987148	0.987191	0.987178	0.98719	0.987123	0.98719	0.987191	0.987177	0.987216	0.987239	0.989054	0.989029	0.989057	0.989077	0.989033	0.989024	0.989083	0.732924	0.73265
horse-SRR16507857	0.998466	0.998465	0.998469	0.99849	0.998447	0.998437	0.998451	0.998509	0.99847	0.998475	0.998424	0.998548	0.998538	0.987143	0.987265	0.987182	0.987184	0.987252	0.987246	0.987275	0.987256	0.987183	0.987184	0.987181	0.987247	0.987192	0.987175	0.987197	0.987256	0.987248	0.987202	0.98724	0.987241	0.987239	0.987183	0.987239	0.98724	0.987226	0.987269	0.987285	0.989102	0.989106	0.98913	0.989101	0.989116	0.989113	0.98907	0.734002	0.733367
horse-SRR16507858	0.998432	0.99843	0.998434	0.998453	0.998414	0.998405	0.998418	0.998484	0.998445	0.998452	0.998389	0.998527	0.998519	0.987138	0.987287	0.987228	0.987231	0.98727	0.987264	0.987299	0.987274	0.987231	0.98723	0.987229	0.987265	0.987234	0.987222	0.987246	0.987275	0.987267	0.987268	0.987261	0.987261	0.98726	0.98723	0.98726	0.987261	0.987246	0.98738	0.987388	0.98906	0.989064	0.989056	0.989056	0.989064	0.989054	0.989069	0.732956	0.732728
horse-SRR16507859	0.99846	0.998454	0.998459	0.998482	0.99846	0.998433	0.998446	0.9985	0.998462	0.998467	0.998419	0.998548	0.99854	0.987344	0.987468	0.987411	0.987411	0.987455	0.987449	0.987477	0.987459	0.987413	0.987411	0.987411	0.987449	0.98742	0.987414	0.987431	0.987459	0.987451	0.98742	0.987444	0.987444	0.987443	0.987411	0.987443	0.987446	0.98743	0.987463	0.987471	0.989096	0.989072	0.989098	0.989095	0.98909	0.989079	0.989088	0.733335	0.733153
horse-SRR16507860	0.998479	0.998478	0.998482	0.998503	0.99847	0.998449	0.998464	0.998535	0.998496	0.998499	0.998442	0.998572	0.998565	0.987147	0.987295	0.987233	0.987235	0.987279	0.987273	0.987308	0.987283	0.987234	0.987235	0.987232	0.987274	0.987242	0.987239	0.987253	0.987283	0.987276	0.98727	0.987265	0.987267	0.987265	0.987235	0.987265	0.987267	0.987253	0.987289	0.987305	0.989073	0.98905	0.989077	0.989074	0.989075	0.989071	0.989091	0.733895	0.73366
horse-SRR16507861	0.998479	0.998478	0.998481	0.998502	0.998471	0.998449	0.998464	0.998541	0.998497	0.998499	0.99844	0.998574	0.998565	0.987226	0.987379	0.987318	0.987321	0.987366	0.98736	0.987392	0.98737	0.987319	0.98732	0.987317	0.987361	0.987328	0.987324	0.987337	0.987371	0.987363	0.987343	0.987353	0.987355	0.987353	0.98732	0.987353	0.987355	0.987341	0.987373	0.987391	0.989107	0.989084	0.989112	0.989108	0.989111	0.989106	0.989125	0.734149	0.733649
horse-SRR16507862	0.998421	0.998429	0.998432	0.998454	0.998414	0.998395	0.998409	0.998485	0.998447	0.998451	0.998392	0.998518	0.998511	0.987039	0.987178	0.987116	0.987124	0.987162	0.987156	0.987191	0.987166	0.987133	0.987123	0.987131	0.987156	0.987123	0.987127	0.987152	0.987166	0.987159	0.987163	0.987161	0.987152	0.98716	0.987123	0.98716	0.987163	0.987143	0.987257	0.987264	0.988968	0.988945	0.988974	0.988967	0.988971	0.988968	0.989035	0.733948	0.733468
horse-SRR16507863	0.9984	0.998415	0.998418	0.998399	0.998408	0.998368	0.998317	0.998491	0.998433	0.998434	0.998375	0.998497	0.998488	0.987085	0.987265	0.987159	0.987162	0.987253	0.987247	0.987278	0.987256	0.987177	0.987162	0.987175	0.987247	0.987169	0.987165	0.987195	0.987257	0.987249	0.98723	0.987251	0.987238	0.98725	0.987162	0.98725	0.987253	0.987237	0.987255	0.98728	0.989009	0.988986	0.989008	0.989008	0.989006	0.988999	0.989051	0.733043	0.73288
horse-SRR16507865	0.998335	0.998345	0.99835	0.998369	0.998314	0.998299	0.998313	0.998388	0.998349	0.998362	0.998304	0.998416	0.998405	0.987024	0.987201	0.987114	0.987118	0.987188	0.987182	0.987212	0.987192	0.987133	0.987118	0.98713	0.987183	0.987126	0.987109	0.987147	0.987192	0.987185	0.98713	0.987186	0.987173	0.987186	0.987117	0.987186	0.987187	0.98721	0.987205	0.987227	0.988976	0.98898	0.988972	0.98899	0.988968	0.988956	0.988972	0.732392	0.732603
horse-SRR16507866	0.998496	0.998499	0.998503	0.998522	0.998491	0.998454	0.998468	0.99856	0.998515	0.998519	0.998456	0.998589	0.998577	0.987113	0.987294	0.987234	0.987237	0.987281	0.987275	0.987306	0.987284	0.98725	0.987236	0.987249	0.987276	0.987244	0.987228	0.987264	0.987285	0.987277	0.987257	0.987279	0.987267	0.987278	0.987236	0.987278	0.987279	0.987253	0.987301	0.987307	0.989127	0.989131	0.989122	0.989124	0.989125	0.98912	0.989088	0.732134	0.732009
horse-SRR16507867	0.998444	0.998442	0.998446	0.998469	0.998437	0.998416	0.99843	0.998501	0.998463	0.998465	0.998406	0.998539	0.998533	0.987088	0.987234	0.987202	0.98718	0.987218	0.987212	0.987247	0.987221	0.987178	0.98718	0.987177	0.987212	0.987187	0.987184	0.987197	0.987222	0.987214	0.987196	0.987207	0.987209	0.987207	0.98718	0.987207	0.987209	0.987195	0.987236	0.98725	0.989083	0.98906	0.9891	0.989084	0.989099	0.989091	0.989103	0.734149	0.733866
horse-SRR16507868	0.998488	0.998487	0.998491	0.998514	0.998482	0.99846	0.998475	0.998546	0.998507	0.99851	0.99845	0.998583	0.998574	0.987349	0.987529	0.987469	0.987472	0.987517	0.987511	0.987542	0.987521	0.98747	0.987471	0.987468	0.987511	0.987478	0.987475	0.987489	0.987521	0.987514	0.987494	0.987503	0.987504	0.987502	0.987471	0.987502	0.987504	0.98749	0.987524	0.987542	0.989082	0.989059	0.989085	0.989084	0.989084	0.989082	0.98911	0.733738	0.733356
horse-SRR16507869	0.998414	0.998413	0.998418	0.998439	0.998399	0.998384	0.998398	0.998458	0.99842	0.998423	0.998375	0.9985	0.998491	0.987213	0.987338	0.987265	0.987273	0.987325	0.98732	0.98735	0.98733	0.987272	0.987272	0.987269	0.98732	0.98728	0.987275	0.98729	0.98733	0.987322	0.987292	0.98731	0.987311	0.98731	0.987272	0.98731	0.987312	0.987303	0.987333	0.987334	0.988981	0.988958	0.988991	0.989002	0.988976	0.988975	0.98904	0.73388	0.733626
horse-SRR16507870	0.998438	0.998431	0.998436	0.998456	0.998416	0.998408	0.998422	0.998475	0.998436	0.998444	0.99839	0.998511	0.998507	0.987008	0.987156	0.987092	0.987087	0.987137	0.987133	0.987166	0.987144	0.987091	0.98709	0.987086	0.987134	0.987098	0.987079	0.987105	0.987141	0.987133	0.987115	0.987126	0.987126	0.987125	0.987087	0.987125	0.987126	0.987111	0.987157	0.987159	0.989077	0.989081	0.989073	0.989075	0.989062	0.989058	0.989064	0.732033	0.732063
horse-SRR16507871	0.99843	0.998444	0.998448	0.998468	0.998438	0.998397	0.998412	0.998501	0.998462	0.998464	0.998405	0.998528	0.99852	0.987178	0.987331	0.987268	0.987271	0.987319	0.987312	0.987344	0.987322	0.987285	0.98727	0.987284	0.987313	0.987278	0.987274	0.987304	0.987323	0.987315	0.987305	0.987321	0.987308	0.987321	0.98727	0.987321	0.987323	0.987307	0.987324	0.987348	0.989017	0.988994	0.989018	0.989016	0.989021	0.989011	0.989058	0.733443	0.733257
horse-SRR16507872	0.99843	0.998423	0.998427	0.99844	0.998392	0.998391	0.998405	0.998459	0.99842	0.99842	0.998376	0.998506	0.998495	0.987012	0.987113	0.987039	0.987041	0.987101	0.987095	0.987124	0.987104	0.987043	0.987041	0.98704	0.987095	0.987049	0.987032	0.987056	0.987105	0.987097	0.987041	0.98709	0.98709	0.98709	0.987041	0.98709	0.987091	0.987076	0.987193	0.987198	0.988943	0.988918	0.98898	0.989003	0.988918	0.988953	0.98895	0.732479	0.732603
horse-SRR16507873	0.998425	0.998424	0.998428	0.998449	0.998391	0.998395	0.998409	0.998467	0.998428	0.99844	0.998385	0.998507	0.998497	0.987174	0.98728	0.987221	0.987228	0.987266	0.987261	0.98729	0.987271	0.987228	0.987228	0.987225	0.987261	0.987236	0.98722	0.987242	0.987271	0.987263	0.987251	0.987255	0.987256	0.987254	0.987227	0.987254	0.987255	0.987247	0.987284	0.987301	0.989025	0.989029	0.98903	0.989046	0.989014	0.989013	0.989049	0.733881	0.733386
horse-SRR16507874	0.998455	0.99847	0.998474	0.998493	0.998453	0.998424	0.998438	0.998526	0.998476	0.998478	0.998431	0.99854	0.998532	0.987185	0.987325	0.987246	0.987238	0.987312	0.987307	0.987336	0.987317	0.987253	0.987238	0.987251	0.987307	0.987246	0.987241	0.987271	0.987316	0.987309	0.987262	0.987302	0.987289	0.987302	0.987238	0.987302	0.987304	0.987288	0.987319	0.987342	0.989073	0.98905	0.989072	0.989095	0.989062	0.989058	0.989101	0.733319	0.732729
horse-SRR16507875	0.998449	0.998447	0.998451	0.998473	0.99844	0.998419	0.998433	0.998505	0.998466	0.998468	0.99841	0.998542	0.998535	0.987059	0.987207	0.987126	0.987129	0.987195	0.987189	0.98722	0.987199	0.987127	0.987128	0.987125	0.987189	0.987136	0.987132	0.987146	0.987199	0.987192	0.98716	0.987181	0.987183	0.987181	0.987128	0.987181	0.987183	0.987169	0.987265	0.987234	0.989003	0.98898	0.989046	0.989005	0.989045	0.98904	0.988977	0.734037	0.733719
horse-SRR16507876	0.998504	0.998516	0.99852	0.99854	0.998497	0.998471	0.998485	0.998568	0.998523	0.998525	0.998475	0.998588	0.998579	0.987425	0.987548	0.987473	0.987476	0.987535	0.987529	0.987558	0.987539	0.987491	0.987476	0.987489	0.987529	0.987484	0.987479	0.987509	0.987539	0.987531	0.987483	0.987537	0.987524	0.987536	0.987475	0.987536	0.987539	0.987523	0.98754	0.987563	0.989164	0.989142	0.989168	0.989166	0.989154	0.98915	0.989182	0.733214	0.73351
horse-SRR16507877	0.998486	0.998485	0.998489	0.998509	0.998466	0.998457	0.998471	0.998536	0.998492	0.998493	0.998446	0.998568	0.998559	0.98717	0.987319	0.987255	0.987257	0.987306	0.9873	0.987329	0.98731	0.987256	0.987257	0.987254	0.9873	0.987264	0.98726	0.987274	0.98731	0.987302	0.987281	0.98729	0.987292	0.98729	0.987256	0.98729	0.987292	0.987278	0.987312	0.987329	0.989049	0.989026	0.98905	0.98905	0.989036	0.989034	0.989074	0.733543	0.733163
horse-SRR16507878	0.998406	0.998405	0.99841	0.998431	0.99839	0.998376	0.99839	0.99845	0.998412	0.998415	0.998367	0.998492	0.998483	0.987204	0.987338	0.98726	0.987268	0.987325	0.98732	0.987349	0.98733	0.987267	0.987267	0.987264	0.98732	0.987275	0.98727	0.987285	0.98733	0.987322	0.987287	0.98731	0.987311	0.987309	0.987267	0.987309	0.987312	0.987302	0.987329	0.987346	0.988983	0.98896	0.988996	0.989004	0.988981	0.988976	0.989043	0.733909	0.733605
horse-SRR16507879	0.998436	0.998441	0.998446	0.998468	0.998427	0.998408	0.998422	0.998487	0.998449	0.998455	0.998405	0.998518	0.998509	0.98712	0.987263	0.987195	0.987197	0.987247	0.987241	0.987274	0.987251	0.987207	0.987196	0.987204	0.987241	0.9872	0.9872	0.987225	0.987251	0.987244	0.987224	0.987241	0.987233	0.987241	0.987196	0.987241	0.987243	0.987219	0.987256	0.987261	0.989054	0.989031	0.989062	0.989056	0.989046	0.989044	0.989074	0.733772	0.733621
horse-SRR16507881	0.998475	0.998474	0.998478	0.998495	0.998453	0.998444	0.998457	0.998521	0.998478	0.998481	0.998434	0.998553	0.998544	0.987125	0.987244	0.987186	0.987188	0.987226	0.987221	0.987253	0.987231	0.987187	0.987188	0.987185	0.987221	0.987197	0.98718	0.987201	0.987231	0.987223	0.987218	0.987214	0.987215	0.987213	0.987187	0.987213	0.987214	0.9872	0.987248	0.987263	0.989138	0.989142	0.98914	0.989138	0.989126	0.989121	0.9891	0.733657	0.733381
horse-SRR16507882	0.998457	0.998451	0.998454	0.998471	0.998428	0.998425	0.99844	0.998502	0.998453	0.998456	0.998408	0.998536	0.998525	0.987096	0.987237	0.987176	0.987178	0.987224	0.987218	0.987247	0.987228	0.987179	0.987178	0.987177	0.987218	0.987186	0.987169	0.987193	0.987228	0.98722	0.98719	0.987209	0.987209	0.987209	0.987177	0.987208	0.987209	0.987195	0.987243	0.987247	0.989048	0.989052	0.989047	0.98907	0.989037	0.989032	0.989039	0.73209	0.732043
horse-SRR16507883	0.998483	0.998481	0.998486	0.998509	0.998465	0.998455	0.998469	0.998528	0.998489	0.998492	0.998444	0.998566	0.998559	0.987185	0.987304	0.987239	0.987241	0.987287	0.987281	0.987314	0.987292	0.98724	0.98724	0.987237	0.987282	0.987249	0.987244	0.987258	0.987291	0.987284	0.987274	0.987275	0.987277	0.987275	0.98724	0.987275	0.987277	0.987262	0.987296	0.987312	0.989127	0.989104	0.989133	0.989128	0.989119	0.989114	0.989146	0.734533	0.734419
horse-SRR16507884	0.998224	0.998236	0.998241	0.99826	0.998218	0.998191	0.998204	0.99828	0.998241	0.998246	0.998195	0.998437	0.998294	0.987054	0.9872	0.987126	0.987118	0.987186	0.98718	0.98721	0.987191	0.987133	0.987117	0.98713	0.987181	0.987125	0.987109	0.987146	0.98719	0.987183	0.987139	0.987177	0.987164	0.987176	0.987117	0.987176	0.987177	0.987162	0.987201	0.987224	0.988907	0.988911	0.988908	0.988908	0.988894	0.988895	0.988865	0.732171	0.732098
horse-SRR16507885	0.998519	0.998531	0.998536	0.998558	0.998514	0.998489	0.998502	0.998578	0.998539	0.998541	0.998492	0.998602	0.998594	0.987342	0.987484	0.987406	0.987397	0.987467	0.987462	0.987494	0.987472	0.987412	0.987396	0.987409	0.987462	0.987404	0.9874	0.987431	0.987472	0.987464	0.987435	0.987459	0.987446	0.987458	0.987396	0.987458	0.987461	0.987445	0.987476	0.987497	0.98919	0.989167	0.98919	0.989191	0.989177	0.989175	0.989201	0.732579	0.73328
horse-SRR16507886	0.998476	0.998468	0.998472	0.998493	0.99845	0.998446	0.99846	0.998513	0.998475	0.998478	0.998432	0.998556	0.998549	0.987191	0.987306	0.987248	0.987225	0.987289	0.987284	0.987317	0.987294	0.987227	0.987225	0.987224	0.987284	0.987233	0.987228	0.987245	0.987294	0.987286	0.987247	0.98728	0.98728	0.98728	0.987224	0.98728	0.987282	0.987266	0.987303	0.987309	0.989104	0.989081	0.989104	0.989104	0.989094	0.989083	0.989117	0.734791	0.734647
horse-SRR16507887	0.998481	0.99848	0.998484	0.998507	0.998463	0.998453	0.998468	0.998527	0.998488	0.998491	0.998442	0.998566	0.998557	0.987256	0.987379	0.987312	0.987314	0.987366	0.987361	0.98739	0.987371	0.987313	0.987314	0.987311	0.987361	0.987322	0.987317	0.987331	0.987371	0.987363	0.987334	0.987354	0.987356	0.987354	0.987313	0.987354	0.987356	0.987341	0.987371	0.987388	0.98912	0.989097	0.98913	0.989121	0.989116	0.98911	0.989139	0.734569	0.73412
horse-SRR16507888	0.998483	0.998488	0.998492	0.99851	0.998468	0.998453	0.998466	0.998536	0.998492	0.998496	0.998448	0.99856	0.998551	0.987097	0.98724	0.987184	0.987186	0.987223	0.987217	0.98725	0.987228	0.987196	0.987186	0.987193	0.987218	0.98719	0.987177	0.98721	0.987227	0.98722	0.987209	0.987218	0.987209	0.987217	0.987185	0.987217	0.987218	0.987194	0.987245	0.98725	0.989123	0.989127	0.989126	0.989124	0.989109	0.989111	0.989093	0.733144	0.733085
horse-SRR16507889	0.998457	0.998451	0.998456	0.998478	0.998458	0.99843	0.998443	0.998495	0.998458	0.998464	0.998413	0.998542	0.998531	0.98715	0.987297	0.987238	0.98724	0.987281	0.987275	0.987307	0.987285	0.987241	0.98724	0.987239	0.987275	0.987248	0.987231	0.987255	0.987285	0.987277	0.987261	0.987267	0.987266	0.987266	0.987239	0.987266	0.987267	0.987252	0.987301	0.987308	0.989116	0.98912	0.989111	0.989114	0.989104	0.989097	0.98906	0.732516	0.732579
horse-SRR16507890	0.9985	0.998492	0.998496	0.998517	0.998486	0.998472	0.998487	0.998556	0.998512	0.998513	0.998456	0.998593	0.998586	0.98715	0.987325	0.987262	0.987266	0.987309	0.987303	0.987338	0.987313	0.987266	0.987265	0.987264	0.987303	0.987273	0.987269	0.987284	0.987313	0.987306	0.987294	0.987294	0.987294	0.987294	0.987265	0.987294	0.987296	0.987281	0.987318	0.987327	0.989094	0.989071	0.989095	0.989096	0.989094	0.989092	0.989105	0.733293	0.73326
horse-SRR16507891	0.998429	0.998421	0.998426	0.998445	0.998404	0.998401	0.998415	0.998488	0.99843	0.998432	0.998385	0.99851	0.998503	0.987315	0.987459	0.987379	0.987356	0.987442	0.987437	0.98747	0.987447	0.987358	0.987356	0.987355	0.987437	0.987364	0.987359	0.987376	0.987447	0.987439	0.987378	0.987433	0.987433	0.987432	0.987356	0.987432	0.987435	0.987419	0.98745	0.98746	0.989115	0.989091	0.989131	0.989113	0.989122	0.989106	0.989131	0.732936	0.733514
human-NC_014329	0.987377	0.987373	0.987375	0.987402	0.987361	0.987354	0.987356	0.98739	0.987353	0.987328	0.987363	0.987552	0.987544	0.999408	0.999643	0.998945	0.998957	0.999631	0.999624	0.999634	0.999631	0.998957	0.998957	0.998957	0.999626	0.998953	0.998948	0.998961	0.999633	0.999628	0.999352	0.999614	0.999615	0.999615	0.998959	0.999614	0.999615	0.999602	0.999645	0.999654	0.988169	0.988141	0.988166	0.988161	0.98816	0.988163	0.988055	0.733437	0.734518
human-NZ_CP008922	0.987331	0.98736	0.987361	0.987373	0.987345	0.987309	0.987294	0.987377	0.987348	0.987341	0.987319	0.987526	0.987554	0.999271	0.999604	0.998892	0.998894	0.999592	0.999586	0.999597	0.999592	0.998895	0.998893	0.998895	0.999586	0.998902	0.998884	0.998908	0.999595	0.999588	0.999332	0.999572	0.999573	0.999573	0.998896	0.999572	0.999573	0.99957	0.999624	0.999635	0.988133	0.988106	0.988134	0.988131	0.988124	0.988123	0.98803	0.733709	0.734707
human-SRR7825418	0.986894	0.986881	0.986882	0.986892	0.986876	0.986846	0.986857	0.986912	0.986877	0.986874	0.986837	0.986957	0.987052	0.99959	0.999318	0.998921	0.998935	0.999304	0.999299	0.99933	0.999307	0.998935	0.998934	0.998935	0.9993	0.998933	0.998927	0.998936	0.99931	0.999307	0.999302	0.999288	0.999288	0.999288	0.998935	0.999288	0.999289	0.999275	0.999326	0.999324	0.987865	0.987838	0.987867	0.987885	0.987853	0.987857	0.98781	0.732976	0.733902
human-SRR7825420	0.987297	0.987287	0.987288	0.987275	0.987263	0.987253	0.987239	0.987302	0.987266	0.98726	0.987242	0.987344	0.987334	0.999568	0.999254	0.998922	0.998932	0.99924	0.999235	0.999267	0.999243	0.998925	0.998933	0.998924	0.999234	0.998936	0.998923	0.99894	0.999244	0.999237	0.99924	0.999221	0.999224	0.999221	0.998934	0.999221	0.999222	0.999218	0.999258	0.999268	0.988063	0.988036	0.988067	0.988062	0.98806	0.988059	0.988046	0.734474	0.734512
human-SRR7825421	0.987256	0.987271	0.987271	0.98726	0.987243	0.987189	0.987206	0.987285	0.987243	0.987243	0.987199	0.98733	0.987357	0.999591	0.999362	0.998948	0.998949	0.99936	0.999355	0.999375	0.999365	0.998951	0.998948	0.99895	0.999356	0.998957	0.998939	0.998965	0.999365	0.999358	0.999319	0.999344	0.999342	0.999345	0.998949	0.999344	0.999345	0.999338	0.999362	0.999349	0.988016	0.987989	0.988018	0.988014	0.988027	0.988025	0.987992	0.731983	0.732566
llama-191000189	0.989267	0.98927	0.989273	0.989258	0.989233	0.989211	0.989224	0.989265	0.989242	0.989218	0.989199	0.989352	0.989344	0.987757	0.987888	0.987813	0.987825	0.987877	0.987871	0.987901	0.987879	0.987845	0.987824	0.987844	0.987874	0.987813	0.987818	0.987839	0.987881	0.987875	0.987835	0.98788	0.987858	0.987879	0.987824	0.987879	0.98788	0.987856	0.987933	0.98793	0.999366	0.999339	0.999351	0.999369	0.999364	0.999359	0.999377	0.732435	0.733107
llama-CVUAS_4258.2	0.988939	0.98893	0.988932	0.988946	0.988918	0.988919	0.988932	0.988952	0.988919	0.988909	0.988907	0.988982	0.989009	0.987608	0.98771	0.987613	0.987616	0.9877	0.987693	0.987724	0.987702	0.987627	0.987615	0.987625	0.987695	0.987623	0.987617	0.987641	0.987704	0.987703	0.987663	0.987699	0.98769	0.987698	0.987615	0.987699	0.987699	0.987676	0.987837	0.98786	0.999911	0.99994	0.999911	0.99991	0.999906	0.999898	0.999394	0.734582	0.734401
[truncated: 143 more columns]

## Sheet: ANIm_percentage_identity
	waterbuffalo-NC_017730	waterbuffalo-NZ_CP015183	waterbuffalo-NZ_CP015184	waterbuffalo-NZ_CP015185	waterbuffalo-NZ_CP015186	waterbuffalo-NZ_CP015187	waterbuffalo-NZ_CP015188	waterbuffalo-NZ_CP015189	waterbuffalo-NZ_CP015190	waterbuffalo-NZ_CP015191	waterbuffalo-NZ_CP015192	waterbuffalo-SRR7825416	waterbuffalo-SRR7825419	wildebeest-NC_017031	goat-NZ_CP035641	goat-NZ_CP035642	goat-NZ_CP035714	goat-NZ_CP035715	goat-NZ_CP035716	goat-NZ_CP035717	goat-NZ_CP035718	goat-NZ_CP035745	goat-NZ_CP035789	goat-NZ_CP036149	goat-NZ_CP036257	goat-NZ_CP036258	goat-NZ_CP036535	goat-NZ_CP038431	goat-NZ_CP039866	goat-NZ_CP039867	goat-NZ_CP046644	goat-NZ_CP046731	goat-NZ_CP046732	goat-NZ_CP046733	goat-NZ_CP046862	goat-NZ_CP046955	goat-NZ_CP047586	goat-NZ_CP047926	goat-SRR14765336	goat-SRR14765340	alpaca-CVUAS_32656	alpaca-CVUAS_32689	alpaca-CVUAS_32746	alpaca-CVUAS_32834.2	alpaca-CVUAS_32842	alpaca-CVUAS_33314	alpaca-NZ_CP121342.1	C.belfantii-GCF_900205605	C.diphtheriae-NZ_CP0252091
waterbuffalo-NC_017730	1	0.999961	0.999965	0.999876	0.999861	0.999849	0.999863	0.999905	0.99988	0.999877	0.999852	0.999914	0.999912	0.987342	0.987466	0.987421	0.987443	0.987463	0.987457	0.987479	0.987466	0.987451	0.987442	0.98745	0.987458	0.987416	0.987433	0.987449	0.987468	0.98746	0.98743	0.987453	0.987444	0.987451	0.987442	0.98745	0.987454	0.987435	0.987487	0.987471	0.989462	0.98943	0.989459	0.989456	0.98948	0.989481	0.98944	0.856907	0.851876
waterbuffalo-NZ_CP015183	0.999961	1	0.999978	0.999922	0.999838	0.999876	0.999863	0.999914	0.999889	0.99989	0.999826	0.999902	0.999901	0.987382	0.987473	0.98743	0.987425	0.987471	0.987465	0.987487	0.987474	0.987425	0.987423	0.987424	0.987466	0.987416	0.987415	0.987423	0.987476	0.987468	0.987401	0.987454	0.987452	0.987451	0.987423	0.987451	0.987454	0.987443	0.98748	0.987468	0.989474	0.989442	0.989472	0.989468	0.989492	0.989493	0.989443	0.856891	0.85203
waterbuffalo-NZ_CP015184	0.999965	0.999978	1	0.999931	0.999844	0.999887	0.999871	0.999922	0.999898	0.999895	0.999836	0.999907	0.999905	0.987383	0.987474	0.987431	0.987426	0.987472	0.987466	0.987488	0.987475	0.987426	0.987424	0.987425	0.987467	0.987417	0.987415	0.987423	0.987477	0.987469	0.987402	0.987455	0.987453	0.987452	0.987424	0.987452	0.987455	0.987444	0.987468	0.987455	0.989467	0.989435	0.989465	0.989461	0.989485	0.989486	0.989451	0.854287	0.851876
waterbuffalo-NZ_CP015185	0.999876	0.999922	0.999931	1	0.999856	0.999893	0.999878	0.999944	0.999912	0.999881	0.999853	0.999935	0.999933	0.987432	0.987523	0.987434	0.987429	0.98752	0.987514	0.987535	0.987524	0.98743	0.987428	0.987428	0.987515	0.98742	0.987419	0.987427	0.987525	0.987517	0.98745	0.987504	0.987501	0.987501	0.987428	0.987501	0.987504	0.987492	0.987517	0.987504	0.989496	0.989465	0.989495	0.989492	0.98949	0.989491	0.989475	0.854203	0.851891
waterbuffalo-NZ_CP015186	0.999861	0.999838	0.999844	0.999856	1	0.999863	0.999859	0.99994	0.99993	0.999942	0.999837	0.99991	0.999907	0.987366	0.987456	0.987376	0.987371	0.987454	0.987447	0.98747	0.987457	0.987372	0.98737	0.98737	0.987449	0.987363	0.987361	0.987369	0.987459	0.987451	0.987385	0.987437	0.987435	0.987434	0.98737	0.987434	0.987437	0.987426	0.987458	0.987445	0.989448	0.989415	0.989445	0.989443	0.989431	0.989471	0.98943	0.854111	0.851678
waterbuffalo-NZ_CP015187	0.999849	0.999876	0.999887	0.999893	0.999863	1	0.999947	0.999937	0.99992	0.999886	0.999868	0.999888	0.999885	0.987326	0.987415	0.987324	0.987319	0.987412	0.987406	0.987428	0.987416	0.98734	0.987317	0.987339	0.987408	0.987288	0.987309	0.987338	0.987417	0.98741	0.987354	0.987394	0.987394	0.987391	0.987317	0.987391	0.987394	0.987384	0.987409	0.987413	0.989408	0.989378	0.989407	0.989404	0.989419	0.989458	0.989387	0.853944	0.851702
waterbuffalo-NZ_CP015188	0.999863	0.999863	0.999871	0.999878	0.999859	0.999947	1	0.999937	0.999917	0.999886	0.999855	0.999888	0.999886	0.987336	0.987427	0.987336	0.987331	0.987425	0.987419	0.98744	0.987428	0.987352	0.98733	0.987351	0.98742	0.9873	0.987321	0.98735	0.98743	0.987422	0.987366	0.987406	0.987406	0.987404	0.98733	0.987404	0.987407	0.987397	0.987434	0.987439	0.989421	0.989391	0.989421	0.989418	0.989423	0.989462	0.989406	0.854005	0.851689
waterbuffalo-NZ_CP015189	0.999905	0.999914	0.999922	0.999944	0.99994	0.999937	0.999937	1	0.999954	0.999941	0.999899	0.999936	0.999934	0.98742	0.987511	0.98743	0.987425	0.987509	0.987502	0.987524	0.987512	0.987426	0.987424	0.987424	0.987504	0.987396	0.987415	0.987423	0.987514	0.987506	0.987439	0.987492	0.98749	0.987489	0.987424	0.987489	0.987492	0.987481	0.987518	0.987505	0.989512	0.989482	0.989512	0.989508	0.989497	0.989498	0.989483	0.851334	0.851638
waterbuffalo-NZ_CP015190	0.99988	0.999889	0.999898	0.999912	0.99993	0.99992	0.999917	0.999954	1	0.999934	0.999874	0.99991	0.999908	0.987376	0.987448	0.987386	0.987381	0.987445	0.987439	0.98746	0.987448	0.987381	0.98738	0.98738	0.98744	0.987352	0.987371	0.987379	0.98745	0.987442	0.987376	0.987428	0.987426	0.987425	0.98738	0.987425	0.987428	0.987417	0.987441	0.987428	0.98944	0.98941	0.989439	0.989436	0.989425	0.989464	0.989419	0.851098	0.851357
waterbuffalo-NZ_CP015191	0.999877	0.99989	0.999895	0.999881	0.999942	0.999886	0.999886	0.999941	0.999934	1	0.999861	0.999906	0.999904	0.987357	0.987447	0.987367	0.987361	0.987444	0.987438	0.987459	0.987448	0.987362	0.98736	0.987361	0.98744	0.987354	0.987351	0.987359	0.987449	0.987442	0.987375	0.987428	0.987426	0.987425	0.987361	0.987425	0.987428	0.987416	0.987442	0.987429	0.989445	0.989414	0.989442	0.989441	0.989428	0.989469	0.989427	0.854056	0.851697
waterbuffalo-NZ_CP015192	0.999852	0.999826	0.999836	0.999853	0.999837	0.999868	0.999855	0.999899	0.999874	0.999861	1	0.999887	0.999886	0.987338	0.987422	0.987331	0.987325	0.98742	0.987413	0.987434	0.987423	0.987326	0.987324	0.987325	0.987415	0.987325	0.987315	0.987323	0.987424	0.987417	0.987348	0.987404	0.987402	0.987401	0.987325	0.987401	0.987404	0.987392	0.987429	0.987417	0.989404	0.989374	0.989403	0.9894	0.989415	0.989454	0.989381	0.856641	0.851876
waterbuffalo-SRR7825416	0.999914	0.999902	0.999907	0.999935	0.99991	0.999888	0.999888	0.999936	0.99991	0.999906	0.999887	1	0.999997	0.987531	0.987622	0.987542	0.987536	0.98762	0.987613	0.987635	0.987623	0.987544	0.987535	0.987543	0.987615	0.987545	0.987526	0.987543	0.987624	0.987617	0.987557	0.98761	0.987601	0.987607	0.987535	0.987608	0.98761	0.987592	0.987631	0.987615	0.989549	0.98952	0.989548	0.989546	0.989534	0.989534	0.989501	0.858506	0.852115
waterbuffalo-SRR7825419	0.999912	0.999901	0.999905	0.999933	0.999907	0.999885	0.999886	0.999934	0.999908	0.999904	0.999886	0.999997	1	0.987462	0.98759	0.987492	0.987486	0.987587	0.987581	0.987602	0.987591	0.987494	0.987485	0.987493	0.987582	0.987449	0.987476	0.987493	0.987592	0.987584	0.987524	0.987577	0.987568	0.987575	0.987485	0.987575	0.987578	0.987559	0.987581	0.987565	0.989538	0.989509	0.989538	0.989535	0.989523	0.989525	0.989491	0.858514	0.852115
wildebeest-NC_017031	0.987342	0.987382	0.987383	0.987432	0.987366	0.987326	0.987336	0.98742	0.987376	0.987357	0.987338	0.987531	0.987462	1	0.999323	0.998883	0.998863	0.999332	0.999326	0.999315	0.999332	0.998865	0.998862	0.998865	0.999327	0.998866	0.998853	0.998877	0.999336	0.999331	0.999198	0.999315	0.999315	0.999315	0.998864	0.999315	0.999316	0.999308	0.999328	0.99934	0.98807	0.988041	0.988072	0.988068	0.988063	0.988063	0.987983	0.850955	0.852325
goat-NZ_CP035641	0.987466	0.987473	0.987474	0.987523	0.987456	0.987415	0.987427	0.987511	0.987448	0.987447	0.987422	0.987622	0.98759	0.999323	1	0.998957	0.998938	0.999956	0.999938	0.999961	0.999967	0.99894	0.998938	0.998939	0.999949	0.998945	0.998929	0.998955	0.999959	0.99995	0.999367	0.999929	0.999931	0.999929	0.998939	0.999929	0.99993	0.999905	0.999977	0.999965	0.988114	0.988085	0.988116	0.988112	0.988108	0.988108	0.988079	0.851356	0.852679
goat-NZ_CP035642	0.987421	0.98743	0.987431	0.987434	0.987376	0.987324	0.987336	0.98743	0.987386	0.987367	0.987331	0.987542	0.987492	0.998883	0.998957	1	0.999936	0.998944	0.998937	0.998966	0.998944	0.999936	0.999935	0.999933	0.998938	0.999956	0.999916	0.999963	0.998944	0.99894	0.998948	0.998909	0.998911	0.998909	0.999934	0.998909	0.99891	0.998897	0.998949	0.998962	0.988032	0.988003	0.988031	0.98803	0.988031	0.988031	0.987997	0.850567	0.852247
goat-NZ_CP035714	0.987443	0.987425	0.987426	0.987429	0.987371	0.987319	0.987331	0.987425	0.987381	0.987361	0.987325	0.987536	0.987486	0.998863	0.998938	0.999936	1	0.998926	0.998918	0.998948	0.998924	0.999997	0.999995	0.999994	0.99892	0.999955	0.999978	0.999962	0.998926	0.998922	0.998923	0.998911	0.998912	0.998911	0.999994	0.998911	0.998912	0.998899	0.998927	0.998938	0.988056	0.988027	0.988055	0.988054	0.988054	0.988055	0.988037	0.85056	0.85222
goat-NZ_CP035715	0.987463	0.987471	0.987472	0.98752	0.987454	0.987412	0.987425	0.987509	0.987445	0.987444	0.98742	0.98762	0.987587	0.999332	0.999956	0.998944	0.998926	1	0.99996	0.999939	0.99998	0.998927	0.998925	0.998925	0.999977	0.998931	0.998915	0.998941	0.999983	0.999975	0.999366	0.999953	0.999955	0.999953	0.998926	0.999953	0.999954	0.999941	0.999961	0.999973	0.9881	0.988071	0.988102	0.988098	0.988094	0.988094	0.988066	0.851356	0.852679
goat-NZ_CP035716	0.987457	0.987465	0.987466	0.987514	0.987447	0.987406	0.987419	0.987502	0.987439	0.987438	0.987413	0.987613	0.987581	0.999326	0.999938	0.998937	0.998918	0.99996	1	0.999919	0.999961	0.99892	0.998918	0.998918	0.999953	0.998925	0.998907	0.998935	0.999961	0.999954	0.999359	0.999932	0.999934	0.999933	0.998918	0.999932	0.999933	0.999909	0.999946	0.999958	0.988094	0.988065	0.988096	0.988092	0.988088	0.988088	0.98806	0.851346	0.852669
goat-NZ_CP035717	0.987479	0.987487	0.987488	0.987535	0.98747	0.987428	0.98744	0.987524	0.98746	0.987459	0.987434	0.987635	0.987602	0.999315	0.999961	0.998966	0.998948	0.999939	0.999919	1	0.999955	0.998949	0.998948	0.998948	0.999936	0.998954	0.99894	0.998963	0.999946	0.999936	0.999379	0.999916	0.999918	0.999916	0.998949	0.999916	0.999917	0.999901	0.999967	0.999956	0.988128	0.988098	0.988129	0.988125	0.988121	0.988122	0.988093	0.851356	0.852665
goat-NZ_CP035718	0.987466	0.987474	0.987475	0.987524	0.987457	0.987416	0.987428	0.987512	0.987448	0.987448	0.987423	0.987623	0.987591	0.999332	0.999967	0.998944	0.998924	0.99998	0.999961	0.999955	1	0.998927	0.998924	0.998924	0.999977	0.998931	0.998912	0.998941	0.999985	0.999979	0.999367	0.999957	0.999959	0.999958	0.998924	0.999957	0.999957	0.999933	0.999964	0.999976	0.988104	0.988074	0.988105	0.988101	0.988098	0.988098	0.988067	0.851356	0.852679
goat-NZ_CP035745	0.987451	0.987425	0.987426	0.98743	0.987372	0.98734	0.987352	0.987426	0.987381	0.987362	0.987326	0.987544	0.987494	0.998865	0.99894	0.999936	0.999997	0.998927	0.99892	0.998949	0.998927	1	0.999995	0.999995	0.998921	0.999957	0.999977	0.999964	0.998927	0.998923	0.998922	0.998914	0.998914	0.998914	0.999993	0.998914	0.998915	0.9989	0.998929	0.998941	0.988077	0.988048	0.988076	0.988075	0.988075	0.988076	0.988058	0.85056	0.85222
goat-NZ_CP035789	0.987442	0.987423	0.987424	0.987428	0.98737	0.987317	0.98733	0.987424	0.98738	0.98736	0.987324	0.987535	0.987485	0.998862	0.998938	0.999935	0.999995	0.998925	0.998918	0.998948	0.998924	0.999995	1	0.999992	0.998919	0.999955	0.999977	0.999963	0.998926	0.998921	0.998922	0.998911	0.998912	0.998911	0.999996	0.998911	0.998912	0.998899	0.998927	0.99894	0.988055	0.988026	0.988054	0.988053	0.988054	0.988054	0.988037	0.85056	0.85222
goat-NZ_CP036149	0.98745	0.987424	0.987425	0.987428	0.98737	0.987339	0.987351	0.987424	0.98738	0.987361	0.987325	0.987543	0.987493	0.998865	0.998939	0.999933	0.999994	0.998925	0.998918	0.998948	0.998924	0.999995	0.999992	1	0.998919	0.999954	0.999975	0.99996	0.998927	0.998921	0.998921	0.998913	0.998913	0.998913	0.999994	0.998913	0.998914	0.998899	0.998928	0.99894	0.988076	0.988047	0.988075	0.988073	0.988074	0.988075	0.988056	0.85056	0.85222
goat-NZ_CP036257	0.987458	0.987466	0.987467	0.987515	0.987449	0.987408	0.98742	0.987504	0.98744	0.98744	0.987415	0.987615	0.987582	0.999327	0.999949	0.998938	0.99892	0.999977	0.999953	0.999936	0.999977	0.998921	0.998919	0.998919	1	0.998926	0.998908	0.998935	0.999974	0.999968	0.999362	0.999945	0.999947	0.999945	0.99892	0.999945	0.999946	0.999921	0.999951	0.999961	0.988096	0.988066	0.988097	0.988093	0.988089	0.98809	0.988061	0.851356	0.852679
goat-NZ_CP036258	0.987416	0.987416	0.987417	0.98742	0.987363	0.987288	0.9873	0.987396	0.987352	0.987354	0.987325	0.987545	0.987449	0.998866	0.998945	0.999956	0.999955	0.998931	0.998925	0.998954	0.998931	0.999957	0.999955	0.999954	0.998926	1	0.999939	0.999983	0.998934	0.998927	0.998929	0.998918	0.998919	0.998918	0.999954	0.998917	0.998918	0.998905	0.998941	0.998953	0.988062	0.988033	0.988062	0.98806	0.98806	0.988061	0.988023	0.855355	0.852231
goat-NZ_CP036535	0.987433	0.987415	0.987415	0.987419	0.987361	0.987309	0.987321	0.987415	0.987371	0.987351	0.987315	0.987526	0.987476	0.998853	0.998929	0.999916	0.999978	0.998915	0.998907	0.99894	0.998912	0.999977	0.999977	0.999975	0.998908	0.999939	1	0.999942	0.998919	0.99891	0.998912	0.998901	0.998903	0.998901	0.999977	0.998901	0.998902	0.998889	0.998918	0.99893	0.988049	0.98802	0.988048	0.988046	0.988047	0.988048	0.98803	0.85056	0.85222
goat-NZ_CP038431	0.987449	0.987423	0.987423	0.987427	0.987369	0.987338	0.98735	0.987423	0.987379	0.987359	0.987323	0.987543	0.987493	0.998877	0.998955	0.999963	0.999962	0.998941	0.998935	0.998963	0.998941	0.999964	0.999963	0.99996	0.998935	0.999983	0.999942	1	0.998941	0.998937	0.998936	0.998928	0.998929	0.998929	0.999961	0.998928	0.998929	0.998915	0.998942	0.998956	0.988075	0.988046	0.988074	0.988072	0.988073	0.988074	0.988052	0.85056	0.852241
goat-NZ_CP039866	0.987468	0.987476	0.987477	0.987525	0.987459	0.987417	0.98743	0.987514	0.98745	0.987449	0.987424	0.987624	0.987592	0.999336	0.999959	0.998944	0.998926	0.999983	0.999961	0.999946	0.999985	0.998927	0.998926	0.998927	0.999974	0.998934	0.998919	0.998941	1	0.999979	0.999368	0.999959	0.999961	0.999959	0.998928	0.999959	0.99996	0.999935	0.999965	0.999977	0.988105	0.988076	0.988107	0.988103	0.988099	0.988099	0.988071	0.851356	0.852679
goat-NZ_CP039867	0.98746	0.987468	0.987469	0.987517	0.987451	0.98741	0.987422	0.987506	0.987442	0.987442	0.987417	0.987617	0.987584	0.999331	0.99995	0.99894	0.998922	0.999975	0.999954	0.999936	0.999979	0.998923	0.998921	0.998921	0.999968	0.998927	0.99891	0.998937	0.999979	1	0.999363	0.999951	0.999953	0.999952	0.998922	0.999951	0.999951	0.999927	0.999959	0.999964	0.988098	0.988069	0.9881	0.988096	0.988092	0.988092	0.988063	0.851337	0.85266
goat-NZ_CP046644	0.98743	0.987401	0.987402	0.98745	0.987385	0.987354	0.987366	0.987439	0.987376	0.987375	0.987348	0.987557	0.987524	0.999198	0.999367	0.998948	0.998923	0.999366	0.999359	0.999379	0.999367	0.998922	0.998922	0.998921	0.999362	0.998929	0.998912	0.998936	0.999368	0.999363	1	0.999343	0.999345	0.999343	0.998923	0.999343	0.999344	0.999324	0.999359	0.999353	0.988077	0.988048	0.988077	0.988075	0.988067	0.988068	0.988051	0.851693	0.852308
goat-NZ_CP046731	0.987453	0.987454	0.987455	0.987504	0.987437	0.987394	0.987406	0.987492	0.987428	0.987428	0.987404	0.98761	0.987577	0.999315	0.999929	0.998909	0.998911	0.999953	0.999932	0.999916	0.999957	0.998914	0.998911	0.998913	0.999945	0.998918	0.998901	0.998928	0.999959	0.999951	0.999343	1	0.999998	0.999999	0.998913	0.999999	0.999999	0.999972	0.999937	0.999948	0.988091	0.988062	0.988093	0.988089	0.988085	0.988085	0.988049	0.851367	0.85269
goat-NZ_CP046732	0.987444	0.987452	0.987453	0.987501	0.987435	0.987394	0.987406	0.98749	0.987426	0.987426	0.987402	0.987601	0.987568	0.999315	0.999931	0.998911	0.998912	0.999955	0.999934	0.999918	0.999959	0.998914	0.998912	0.998913	0.999947	0.998919	0.998903	0.998929	0.999961	0.999953	0.999345	0.999998	1	0.999999	0.998914	0.999998	0.999998	0.999973	0.999938	0.999949	0.988092	0.988062	0.988093	0.988089	0.988085	0.988086	0.988049	0.851367	0.85269
goat-NZ_CP046733	0.987451	0.987451	0.987452	0.987501	0.987434	0.987391	0.987404	0.987489	0.987425	0.987425	0.987401	0.987607	0.987575	0.999315	0.999929	0.998909	0.998911	0.999953	0.999933	0.999916	0.999958	0.998914	0.998911	0.998913	0.999945	0.998918	0.998901	0.998929	0.999959	0.999952	0.999343	0.999999	0.999999	1	0.998913	0.999999	0.999999	0.999972	0.999937	0.999949	0.988089	0.98806	0.988091	0.988087	0.988083	0.988083	0.988047	0.851367	0.85269
goat-NZ_CP046862	0.987442	0.987423	0.987424	0.987428	0.98737	0.987317	0.98733	0.987424	0.98738	0.987361	0.987325	0.987535	0.987485	0.998864	0.998939	0.999934	0.999994	0.998926	0.998918	0.998949	0.998924	0.999993	0.999996	0.999994	0.99892	0.999954	0.999977	0.999961	0.998928	0.998922	0.998923	0.998913	0.998914	0.998913	1	0.998912	0.998913	0.9989	0.998927	0.99894	0.988056	0.988026	0.988055	0.988053	0.988054	0.988055	0.988037	0.85056	0.85222
goat-NZ_CP046955	0.98745	0.987451	0.987452	0.987501	0.987434	0.987391	0.987404	0.987489	0.987425	0.987425	0.987401	0.987608	0.987575	0.999315	0.999929	0.998909	0.998911	0.999953	0.999932	0.999916	0.999957	0.998914	0.998911	0.998913	0.999945	0.998917	0.998901	0.998928	0.999959	0.999951	0.999343	0.999999	0.999998	0.999999	0.998912	1	0.999999	0.999972	0.999937	0.999948	0.988089	0.98806	0.988091	0.988087	0.988083	0.988083	0.988047	0.851367	0.85269
goat-NZ_CP047586	0.987454	0.987454	0.987455	0.987504	0.987437	0.987394	0.987407	0.987492	0.987428	0.987428	0.987404	0.98761	0.987578	0.999316	0.99993	0.99891	0.998912	0.999954	0.999933	0.999917	0.999957	0.998915	0.998912	0.998914	0.999946	0.998918	0.998902	0.998929	0.99996	0.999951	0.999344	0.999999	0.999998	0.999999	0.998913	0.999999	1	0.999972	0.999937	0.999948	0.988092	0.988062	0.988093	0.988089	0.988085	0.988086	0.98805	0.851367	0.85269
goat-NZ_CP047926	0.987435	0.987443	0.987444	0.987492	0.987426	0.987384	0.987397	0.987481	0.987417	0.987416	0.987392	0.987592	0.987559	0.999308	0.999905	0.998897	0.998899	0.999941	0.999909	0.999901	0.999933	0.9989	0.998899	0.998899	0.999921	0.998905	0.998889	0.998915	0.999935	0.999927	0.999324	0.999972	0.999973	0.999972	0.9989	0.999972	0.999972	1	0.999912	0.999923	0.98808	0.988051	0.988082	0.988078	0.988074	0.988074	0.988035	0.851367	0.85269
goat-SRR14765336	0.987487	0.98748	0.987468	0.987517	0.987458	0.987409	0.987434	0.987518	0.987441	0.987442	0.987429	0.987631	0.987581	0.999328	0.999977	0.998949	0.998927	0.999961	0.999946	0.999967	0.999964	0.998929	0.998927	0.998928	0.999951	0.998941	0.998918	0.998942	0.999965	0.999959	0.999359	0.999937	0.999938	0.999937	0.998927	0.999937	0.999937	0.999912	1	0.999965	0.988115	0.988086	0.988115	0.988113	0.988106	0.988107	0.988056	0.856346	0.852888
goat-SRR14765340	0.987471	0.987468	0.987455	0.987504	0.987445	0.987413	0.987439	0.987505	0.987428	0.987429	0.987417	0.987615	0.987565	0.99934	0.999965	0.998962	0.998938	0.999973	0.999958	0.999956	0.999976	0.998941	0.99894	0.99894	0.999961	0.998953	0.99893	0.998956	0.999977	0.999964	0.999353	0.999948	0.999949	0.999949	0.99894	0.999948	0.999948	0.999923	0.999965	1	0.988126	0.988097	0.988126	0.988124	0.988116	0.988117	0.988069	0.856342	0.852888
alpaca-CVUAS_32656	0.989462	0.989474	0.989467	0.989496	0.989448	0.989408	0.989421	0.989512	0.98944	0.989445	0.989404	0.989549	0.989538	0.98807	0.988114	0.988032	0.988056	0.9881	0.988094	0.988128	0.988104	0.988077	0.988055	0.988076	0.988096	0.988062	0.988049	0.988075	0.988105	0.988098	0.988077	0.988091	0.988092	0.988089	0.988056	0.988089	0.988092	0.98808	0.988115	0.988126	1	1	1	0.999998	0.999973	0.999974	0.999506	0.856732	0.850013
alpaca-CVUAS_32689	0.98943	0.989442	0.989435	0.989465	0.989415	0.989378	0.989391	0.989482	0.98941	0.989414	0.989374	0.98952	0.989509	0.988041	0.988085	0.988003	0.988027	0.988071	0.988065	0.988098	0.988074	0.988048	0.988026	0.988047	0.988066	0.988033	0.98802	0.988046	0.988076	0.988069	0.988048	0.988062	0.988062	0.98806	0.988026	0.98806	0.988062	0.988051	0.988086	0.988097	1	1	1	0.999997	0.999973	0.999974	0.999505	0.856732	0.850013
alpaca-CVUAS_32746	0.989459	0.989472	0.989465	0.989495	0.989445	0.989407	0.989421	0.989512	0.989439	0.989442	0.989403	0.989548	0.989538	0.988072	0.988116	0.988031	0.988055	0.988102	0.988096	0.988129	0.988105	0.988076	0.988054	0.988075	0.988097	0.988062	0.988048	0.988074	0.988107	0.9881	0.988077	0.988093	0.988093	0.988091	0.988055	0.988091	0.988093	0.988082	0.988115	0.988126	1	1	1	0.999998	0.999972	0.999974	0.999509	0.856747	0.849998
alpaca-CVUAS_32834.2	0.989456	0.989468	0.989461	0.989492	0.989443	0.989404	0.989418	0.989508	0.989436	0.989441	0.9894	0.989546	0.989535	0.988068	0.988112	0.98803	0.988054	0.988098	0.988092	0.988125	0.988101	0.988075	0.988053	0.988073	0.988093	0.98806	0.988046	0.988072	0.988103	0.988096	0.988075	0.988089	0.988089	0.988087	0.988053	0.988087	0.988089	0.988078	0.988113	0.988124	0.999998	0.999997	0.999998	1	0.999971	0.999972	0.999507	0.85677	0.850021
alpaca-CVUAS_32842	0.98948	0.989492	0.989485	0.98949	0.989431	0.989419	0.989423	0.989497	0.989425	0.989428	0.989415	0.989534	0.989523	0.988063	0.988108	0.988031	0.988054	0.988094	0.988088	0.988121	0.988098	0.988075	0.988054	0.988074	0.988089	0.98806	0.988047	0.988073	0.988099	0.988092	0.988067	0.988085	0.988085	0.988083	0.988054	0.988083	0.988085	0.988074	0.988106	0.988116	0.999973	0.999973	0.999972	0.999971	1	0.999997	0.999491	0.856704	0.850013
alpaca-CVUAS_33314	0.989481	0.989493	0.989486	0.989491	0.989471	0.989458	0.989462	0.989498	0.989464	0.989469	0.989454	0.989534	0.989525	0.988063	0.988108	0.988031	0.988055	0.988094	0.988088	0.988122	0.988098	0.988076	0.988054	0.988075	0.98809	0.988061	0.988048	0.988074	0.988099	0.988092	0.988068	0.988085	0.988086	0.988083	0.988055	0.988083	0.988086	0.988074	0.988107	0.988117	0.999974	0.999974	0.999974	0.999972	0.999997	1	0.999495	0.856742	0.849997
alpaca-NZ_CP121342.1	0.98944	0.989443	0.989451	0.989475	0.98943	0.989387	0.989406	0.989483	0.989419	0.989427	0.989381	0.989501	0.989491	0.987983	0.988079	0.987997	0.988037	0.988066	0.98806	0.988093	0.988067	0.988058	0.988037	0.988056	0.988061	0.988023	0.98803	0.988052	0.988071	0.988063	0.988051	0.988049	0.988049	0.988047	0.988037	0.988047	0.98805	0.988035	0.988056	0.988069	0.999506	0.999505	0.999509	0.999507	0.999491	0.999495	1	0.851839	0.849956
C.belfantii-GCF_900205605	0.856907	0.856891	0.854287	0.854203	0.854111	0.853944	0.854005	0.851334	0.851098	0.854056	0.856641	0.858506	0.858514	0.850955	0.851356	0.850567	0.85056	0.851356	0.851346	0.851356	0.851356	0.85056	0.85056	0.85056	0.851356	0.855355	0.85056	0.85056	0.851356	0.851337	0.851693	0.851367	0.851367	0.851367	0.85056	0.851367	0.851367	0.851367	0.856346	0.856342	0.856732	0.856732	0.856747	0.85677	0.856704	0.856742	0.851839	1	0.952754
C.diphtheriae-NZ_CP0252091	0.851876	0.85203	0.851876	0.851891	0.851678	0.851702	0.851689	0.851638	0.851357	0.851697	0.851876	0.852115	0.852115	0.852325	0.852679	0.852247	0.85222	0.852679	0.852669	0.852665	0.852679	0.85222	0.85222	0.85222	0.852679	0.852231	0.85222	0.852241	0.852679	0.85266	0.852308	0.85269	0.85269	0.85269	0.85222	0.85269	0.85269	0.85269	0.852888	0.852888	0.850013	0.850013	0.849998	0.850021	0.850013	0.849997	0.849956	0.952754	1
C.rouxii-NZ_LR738855	0.859219	0.859196	0.856957	0.857083	0.856819	0.856949	0.856937	0.854311	0.854089	0.856837	0.859216	0.861083	0.862645	0.853741	0.854149	0.853531	0.853504	0.854149	0.854138	0.853928	0.854149	0.853504	0.853504	0.853504	0.854149	0.857098	0.853504	0.853525	0.854149	0.854129	0.853788	0.854159	0.854159	0.854159	0.853504	0.854159	0.854159	0.854159	0.860324	0.860314	0.857785	0.857785	0.857771	0.857793	0.85775	0.85773	0.853724	0.919298	0.927708
C.silvaticum-NZ_CP021417	0.860497	0.86049	0.860488	0.860505	0.860515	0.860486	0.860462	0.860402	0.860267	0.86053	0.860474	0.860551	0.860517	0.860625	0.860539	0.860592	0.860596	0.860539	0.860527	0.860543	0.860542	0.860597	0.860595	0.860596	0.860534	0.860593	0.860588	0.860596	0.860542	0.860536	0.860489	0.860586	0.860567	0.860571	0.860597	0.860571	0.86059	0.860574	0.860539	0.860544	0.860885	0.860949	0.860954	0.860948	0.860942	0.861026	0.860793	0.858716	0.852238
C.ulcerans-NC_017317	0.856935	0.856588	0.856589	0.856579	0.856582	0.856591	0.856584	0.856609	0.856572	0.856589	0.85664	0.856759	0.85675	0.856161	0.856229	0.856014	0.855929	0.856226	0.856219	0.85623	0.856229	0.855934	0.855929	0.855933	0.856224	0.855925	0.855922	0.855934	0.856229	0.856228	0.856138	0.856278	0.856257	0.856261	0.855931	0.856263	0.856272	0.856292	0.856228	0.856278	0.856521	0.856555	0.856595	0.856575	0.856657	0.856696	0.856583	0.85848	0.85988
camel-KL_293	0.989475	0.989485	0.989479	0.989491	0.989455	0.98946	0.989472	0.989482	0.989448	0.989451	0.989454	0.989519	0.989508	0.988065	0.988092	0.988008	0.988032	0.988078	0.988072	0.988105	0.988081	0.988053	0.988031	0.988052	0.988073	0.988038	0.988025	0.988051	0.988083	0.988076	0.988054	0.988069	0.988069	0.988067	0.988032	0.988067	0.988069	0.988058	0.988093	0.988123	0.999981	0.999981	0.999981	0.99998	0.999977	0.999977	0.999501	0.856401	0.849757
camel-KL_302	0.989478	0.98949	0.989483	0.989495	0.98942	0.989425	0.989437	0.989486	0.989414	0.989417	0.989421	0.989523	0.989512	0.988072	0.988099	0.988013	0.988037	0.988085	0.988079	0.988112	0.988088	0.988058	0.988036	0.988056	0.98808	0.988043	0.988029	0.988055	0.98809	0.988083	0.988058	0.988076	0.988076	0.988074	0.988036	0.988074	0.988076	0.988065	0.988097	0.988126	0.999988	0.999987	0.999987	0.999986	0.999982	0.999983	0.999507	0.856367	0.849748
camel-KL_359	0.989473	0.989485	0.989478	0.98949	0.989415	0.98942	0.989433	0.989482	0.98941	0.989412	0.989417	0.989518	0.989507	0.988066	0.988092	0.988007	0.988031	0.988079	0.988072	0.988106	0.988082	0.988052	0.98803	0.988051	0.988074	0.988037	0.988024	0.98805	0.988083	0.988076	0.988052	0.988069	0.988069	0.988067	0.988031	0.988067	0.988069	0.988058	0.988091	0.988121	0.999983	0.999983	0.999982	0.999981	0.999978	0.999979	0.999505	0.856416	0.849767
camel-NC_018019	0.989509	0.989511	0.989508	0.989543	0.989495	0.989449	0.98947	0.989545	0.989481	0.989491	0.989453	0.98956	0.98955	0.988099	0.988155	0.988069	0.98812	0.988142	0.988136	0.988169	0.988143	0.98814	0.988119	0.988139	0.988137	0.988111	0.988112	0.988138	0.988146	0.988139	0.988143	0.988125	0.988125	0.988122	0.988119	0.988122	0.988125	0.988114	0.988142	0.988156	0.999476	0.999473	0.999478	0.999476	0.999462	0.999464	0.999464	0.856281	0.849645
cattle-NC_017303	0.987436	0.98743	0.987452	0.98748	0.987431	0.987371	0.987384	0.987468	0.987423	0.987424	0.987395	0.987607	0.987529	0.999662	0.999358	0.998979	0.998956	0.999355	0.99935	0.999368	0.999355	0.998957	0.998956	0.998957	0.99935	0.998963	0.998948	0.99897	0.999361	0.999354	0.999296	0.99934	0.999339	0.999341	0.998956	0.99934	0.99934	0.999326	0.999355	0.999347	0.988096	0.988105	0.988138	0.98813	0.988126	0.988165	0.988082	0.855715	0.852093
cattle-NZ_CP010795	0.98747	0.987449	0.98745	0.987498	0.987432	0.987392	0.987404	0.987486	0.987442	0.987423	0.987396	0.987599	0.987549	0.999661	0.999356	0.998978	0.998954	0.999355	0.999349	0.999368	0.999356	0.998953	0.998953	0.998952	0.999349	0.99896	0.998943	0.998966	0.999359	0.999354	0.999297	0.999336	0.999338	0.999337	0.998954	0.999336	0.999336	0.999324	0.999354	0.999345	0.988083	0.988092	0.988125	0.988118	0.988114	0.988152	0.988106	0.85073	0.852093
cattle-NZ_CP012022	0.987468	0.987503	0.987505	0.987527	0.987535	0.987478	0.987494	0.987542	0.987527	0.987523	0.98746	0.987537	0.987527	0.989851	0.989922	0.98983	0.989868	0.989909	0.989903	0.989936	0.98991	0.989881	0.989868	0.98988	0.989906	0.989866	0.98986	0.989886	0.989915	0.989907	0.989899	0.989908	0.989893	0.989906	0.989869	0.989906	0.989909	0.989893	0.989915	0.989915	0.987862	0.987832	0.987863	0.987859	0.987843	0.987881	0.987845	0.854088	0.849408
goat-SRR7825395	0.987466	0.987465	0.987453	0.987502	0.987443	0.987395	0.98742	0.987503	0.987445	0.987427	0.987414	0.987601	0.987564	0.999662	0.99936	0.998969	0.998947	0.999359	0.999353	0.999371	0.999363	0.998949	0.998946	0.998947	0.999353	0.998957	0.998936	0.998961	0.999362	0.999352	0.999293	0.999335	0.999337	0.999335	0.998947	0.999335	0.999336	0.999323	0.999357	0.999352	0.9881	0.988109	0.988142	0.988135	0.988131	0.988169	0.988089	0.855715	0.85229
goat-SRR7825423	0.987473	0.987472	0.98746	0.987508	0.987434	0.987401	0.987426	0.98751	0.987452	0.987435	0.98742	0.987607	0.987571	0.99967	0.999369	0.998977	0.998953	0.999367	0.999361	0.99938	0.999371	0.998952	0.998952	0.998952	0.999362	0.998962	0.998943	0.998966	0.999371	0.99936	0.999302	0.999342	0.999344	0.999343	0.998955	0.999343	0.999343	0.99933	0.999363	0.99936	0.988106	0.988115	0.988148	0.988141	0.988136	0.988175	0.988095	0.855715	0.85229
horse-NC_016932	0.998479	0.998517	0.998521	0.998529	0.998498	0.998475	0.99848	0.998537	0.998498	0.998496	0.998488	0.998553	0.998542	0.987379	0.987566	0.987504	0.987482	0.987552	0.987546	0.987579	0.987555	0.98749	0.98748	0.987489	0.987548	0.987486	0.987472	0.987502	0.987557	0.987549	0.987505	0.987541	0.987533	0.987538	0.98748	0.987538	0.987541	0.987519	0.987536	0.987551	0.989469	0.98944	0.989504	0.989466	0.989455	0.989491	0.9895	0.852405	0.851865
horse-NC_017307	0.998521	0.998588	0.998591	0.998599	0.998568	0.998556	0.998542	0.998606	0.998569	0.998567	0.998555	0.998609	0.9986	0.987398	0.987498	0.987476	0.987508	0.987484	0.987478	0.987511	0.987487	0.98753	0.987506	0.987529	0.987479	0.987511	0.987498	0.987541	0.987489	0.987481	0.987498	0.987465	0.987465	0.987463	0.987506	0.987463	0.987466	0.987452	0.987502	0.987532	0.989518	0.989489	0.989554	0.989515	0.989469	0.989505	0.989505	0.852697	0.852224
horse-NC_017945	0.998524	0.998588	0.99859	0.998597	0.998567	0.998555	0.998542	0.998606	0.998569	0.998567	0.998555	0.998611	0.998601	0.987399	0.9875	0.987477	0.987509	0.987485	0.987479	0.987512	0.987488	0.987531	0.987508	0.98753	0.98748	0.987512	0.987499	0.987543	0.98749	0.987483	0.9875	0.987467	0.987466	0.987464	0.987508	0.987464	0.987467	0.987453	0.987521	0.987551	0.989523	0.989494	0.989558	0.98952	0.989481	0.989517	0.989505	0.852697	0.852224
horse-NZ_CP012136	0.998385	0.998459	0.998436	0.998446	0.998445	0.998405	0.998415	0.998458	0.998422	0.998417	0.998432	0.998499	0.998518	0.987402	0.987479	0.987464	0.987426	0.987464	0.987458	0.987491	0.987467	0.987447	0.987425	0.987446	0.987459	0.987429	0.987417	0.987459	0.987469	0.987462	0.987418	0.987467	0.987446	0.987464	0.987426	0.987464	0.987467	0.987436	0.987436	0.987463	0.989405	0.989376	0.98944	0.989402	0.989409	0.989482	0.989383	0.857444	0.851716
horse-NZ_CP013260	0.99851	0.998548	0.998552	0.99856	0.99853	0.998507	0.998512	0.998568	0.99853	0.998528	0.998518	0.99858	0.998568	0.987427	0.987616	0.987554	0.987531	0.987602	0.987596	0.987629	0.987605	0.98754	0.98753	0.987538	0.987597	0.987536	0.987521	0.987551	0.987606	0.987599	0.987554	0.98759	0.987583	0.987587	0.98753	0.987588	0.98759	0.987569	0.987585	0.9876	0.989508	0.989479	0.989543	0.989505	0.989493	0.989529	0.989534	0.852323	0.851861
horse-NZ_CP013262	0.998421	0.998478	0.998483	0.998429	0.998485	0.998453	0.998456	0.99851	0.998477	0.998486	0.998453	0.998518	0.998507	0.987334	0.987518	0.987453	0.98743	0.987503	0.987497	0.98753	0.987506	0.987439	0.987429	0.987438	0.987499	0.987434	0.98742	0.98745	0.987508	0.987501	0.987454	0.987492	0.987484	0.987489	0.98743	0.987489	0.987492	0.987471	0.987515	0.98753	0.989437	0.989408	0.989471	0.989433	0.989422	0.989496	0.98939	0.855468	0.852001
horse-NZ_CP017291	0.997747	0.997778	0.997799	0.997763	0.997763	0.9977	0.997754	0.99775	0.997717	0.997733	0.997769	0.997765	0.997761	0.986784	0.98693	0.98687	0.986821	0.986915	0.986909	0.986942	0.986918	0.98682	0.986819	0.986818	0.98691	0.986807	0.986811	0.986831	0.98692	0.986913	0.986844	0.986896	0.986896	0.986893	0.986819	0.986894	0.986897	0.986881	0.986907	0.98692	0.988813	0.988766	0.988851	0.988805	0.988774	0.988847	0.98881	0.857539	0.851561
horse-NZ_CP017292	0.998383	0.998437	0.998439	0.998425	0.99843	0.998389	0.998421	0.998439	0.998406	0.998402	0.998407	0.998433	0.998451	0.987381	0.987535	0.987472	0.98741	0.987521	0.987515	0.987547	0.987524	0.987409	0.987409	0.987408	0.987516	0.987407	0.9874	0.98742	0.987526	0.987518	0.987436	0.987502	0.987502	0.9875	0.98741	0.9875	0.987503	0.987488	0.987496	0.98751	0.989396	0.989367	0.989431	0.989393	0.989381	0.989455	0.989363	0.85721	0.851663
horse-NZ_CP021982	0.998451	0.998501	0.998506	0.998513	0.998482	0.998469	0.998473	0.998521	0.998482	0.998481	0.998472	0.99853	0.998519	0.987377	0.987576	0.987515	0.987493	0.987561	0.987555	0.987589	0.987565	0.987492	0.987491	0.98749	0.987557	0.987496	0.987483	0.987503	0.987566	0.987559	0.987516	0.987543	0.987542	0.98754	0.987491	0.98754	0.987543	0.987528	0.987545	0.987558	0.98948	0.989451	0.989515	0.989477	0.989466	0.989502	0.989511	0.852405	0.851865
horse-NZ_CP023395	0.998441	0.998465	0.998463	0.998479	0.998453	0.998441	0.99844	0.998491	0.99846	0.998457	0.998423	0.998485	0.99848	0.987395	0.987547	0.987487	0.987437	0.987534	0.987527	0.987561	0.987536	0.987436	0.987436	0.987434	0.987529	0.987441	0.987428	0.987447	0.987538	0.987531	0.98746	0.987516	0.987514	0.987513	0.987436	0.987513	0.987516	0.9875	0.98751	0.987525	0.989437	0.989408	0.989472	0.989434	0.989422	0.989495	0.989403	0.857236	0.851548
horse-NZ_CP024442	0.998262	0.998307	0.998309	0.998317	0.998299	0.998276	0.998281	0.998332	0.998299	0.998261	0.998281	0.998339	0.998328	0.98724	0.987378	0.987314	0.987264	0.987364	0.987358	0.98739	0.987367	0.987272	0.987263	0.987272	0.987359	0.987287	0.987254	0.987284	0.987368	0.987361	0.987294	0.987352	0.987344	0.987349	0.987264	0.987349	0.987352	0.98733	0.987337	0.987352	0.989257	0.989228	0.989292	0.989254	0.989243	0.989317	0.989313	0.855114	0.851495
cattle-NZ_CP017384	0.989344	0.989398	0.989416	0.989439	0.989386	0.98936	0.98937	0.989452	0.989392	0.989384	0.989342	0.989475	0.989466	0.987988	0.988083	0.987994	0.98799	0.988069	0.988063	0.988096	0.988071	0.988011	0.987989	0.988009	0.988065	0.987942	0.987983	0.988009	0.988074	0.988067	0.988017	0.988053	0.988054	0.988051	0.98799	0.988051	0.988054	0.988042	0.988048	0.98806	0.999352	0.999354	0.999358	0.999352	0.999332	0.999337	0.999241	0.856177	0.849737
goat-NZ_CP034411	0.98746	0.987468	0.987468	0.987517	0.98745	0.987409	0.987421	0.987505	0.987442	0.987441	0.987416	0.987616	0.987584	0.99932	0.999969	0.998962	0.998943	0.999948	0.99993	0.999955	0.999965	0.998945	0.998942	0.998942	0.999941	0.998949	0.998931	0.998959	0.999956	0.999947	0.999357	0.999924	0.999926	0.999925	0.998941	0.999924	0.999924	0.999901	0.999965	0.999955	0.988071	0.988081	0.988113	0.988106	0.988103	0.988142	0.988078	0.851125	0.852438
goat-SRR14765341	0.987479	0.987473	0.987461	0.987509	0.987451	0.987401	0.987427	0.98751	0.987434	0.987434	0.987422	0.987623	0.987574	0.999344	0.999965	0.998965	0.998943	0.999973	0.999958	0.999956	0.999975	0.998944	0.998943	0.998944	0.999961	0.998956	0.998934	0.998957	0.999977	0.999962	0.99935	0.999946	0.999948	0.999947	0.998944	0.999946	0.999947	0.999922	0.999967	0.999976	0.988107	0.988117	0.988147	0.988142	0.988137	0.988176	0.988093	0.856104	0.852636
horse-NZ_CP026501	0.998356	0.99844	0.998442	0.998388	0.998397	0.998383	0.998385	0.998467	0.998398	0.998397	0.998378	0.99846	0.99845	0.987365	0.987561	0.987498	0.987447	0.987546	0.98754	0.987573	0.987549	0.987446	0.987446	0.987446	0.987542	0.987468	0.987437	0.987458	0.987551	0.987544	0.987473	0.987528	0.987527	0.987525	0.987447	0.987525	0.987528	0.987513	0.98752	0.987535	0.989444	0.989415	0.989479	0.989441	0.989429	0.989465	0.989429	0.855344	0.851789
horse-SRR16507864	0.998504	0.998507	0.99851	0.998522	0.998478	0.998465	0.99847	0.998516	0.998478	0.998477	0.998467	0.998497	0.998512	0.987415	0.987568	0.987508	0.987458	0.987553	0.987547	0.987581	0.987558	0.987457	0.987457	0.987456	0.987548	0.98748	0.987448	0.987469	0.987558	0.98755	0.987482	0.987535	0.987534	0.987532	0.987457	0.987532	0.987535	0.98752	0.987555	0.987568	0.989491	0.989462	0.989525	0.989487	0.989476	0.989512	0.989465	0.857562	0.85207
horse-SRR16507880	0.998542	0.99854	0.998542	0.998556	0.99849	0.998469	0.998474	0.998558	0.99849	0.998489	0.99848	0.998563	0.998552	0.987433	0.987573	0.987512	0.987461	0.987559	0.987553	0.987587	0.987563	0.987469	0.98746	0.987468	0.987554	0.987483	0.987451	0.987481	0.987564	0.987556	0.987485	0.98754	0.98754	0.987538	0.98746	0.987538	0.987541	0.987526	0.987559	0.987571	0.989492	0.989463	0.989525	0.989489	0.989477	0.989551	0.989477	0.857605	0.852116
llama-NC_017462	0.986652	0.986685	0.986687	0.986735	0.986651	0.98663	0.98665	0.986723	0.986679	0.986659	0.986636	0.986778	0.986766	0.998912	0.998591	0.998209	0.998194	0.998588	0.998581	0.998601	0.998589	0.998195	0.998194	0.998195	0.998584	0.998197	0.998185	0.998209	0.998593	0.998588	0.998511	0.998572	0.998572	0.998572	0.998195	0.998572	0.998572	0.998558	0.998584	0.998574	0.987344	0.987301	0.987392	0.987343	0.987325	0.987382	0.987306	0.85102	0.85253
na-NZ_CP036457	0.987437	0.98742	0.987421	0.987424	0.987367	0.987313	0.987325	0.987421	0.987377	0.987357	0.987321	0.987531	0.987481	0.99887	0.998952	0.99996	0.999968	0.998935	0.998928	0.99896	0.998934	0.99997	0.99997	0.999968	0.998929	0.999981	0.999953	0.999987	0.998939	0.99893	0.998931	0.998922	0.998924	0.998923	0.999969	0.998922	0.998923	0.99891	0.998937	0.998951	0.988008	0.988017	0.988048	0.988043	0.988044	0.988084	0.988028	0.850329	0.851999
sheep-NZ_CP016826	0.987394	0.987396	0.987396	0.987444	0.987381	0.987319	0.987332	0.987413	0.98737	0.987375	0.987349	0.987557	0.987462	0.999551	0.999284	0.998902	0.998862	0.999283	0.999276	0.999296	0.999284	0.998861	0.998861	0.99886	0.999278	0.998872	0.998851	0.998875	0.999286	0.999277	0.999204	0.999258	0.99926	0.999259	0.998863	0.999258	0.999259	0.999246	0.999294	0.999289	0.988042	0.988051	0.988084	0.988076	0.988073	0.988112	0.988036	0.855705	0.852114
sheep-SRR14765339	0.987491	0.987485	0.987472	0.987521	0.987462	0.987413	0.987439	0.987522	0.987446	0.987446	0.987434	0.987635	0.987586	0.99933	0.999976	0.998948	0.998926	0.999962	0.999946	0.999969	0.999965	0.998927	0.998926	0.998927	0.999952	0.998939	0.998917	0.998941	0.999966	0.999954	0.999362	0.999937	0.999939	0.999938	0.998927	0.999937	0.999938	0.999913	0.999978	0.999964	0.988101	0.988111	0.98814	0.988136	0.988128	0.988169	0.988084	0.856104	0.852646
sheep-NZ_CP019587	0.987356	0.987389	0.987383	0.987394	0.987304	0.987277	0.987295	0.987387	0.987343	0.98732	0.987291	0.987474	0.987424	0.998825	0.998893	0.999884	0.999892	0.998878	0.998869	0.9989	0.998875	0.999892	0.999894	0.999891	0.99887	0.9999	0.999878	0.999908	0.998882	0.998873	0.998856	0.998867	0.998867	0.998866	0.999896	0.998866	0.998867	0.998854	0.998906	0.998919	0.987994	0.98798	0.988011	0.988029	0.988007	0.98807	0.987941	0.853323	0.851911
sheep-NZ_CP019769	0.987452	0.987451	0.98745	0.9875	0.987435	0.987393	0.987405	0.987491	0.987427	0.987426	0.9874	0.987604	0.987554	0.999318	0.999928	0.998947	0.998928	0.999951	0.999931	0.999915	0.999952	0.99893	0.998928	0.99893	0.999943	0.998936	0.99892	0.998944	0.999958	0.99994	0.99933	0.999927	0.999929	0.999928	0.99893	0.999927	0.999928	0.999903	0.999937	0.99995	0.988086	0.988095	0.988128	0.98812	0.988123	0.988162	0.988045	0.851329	0.852473
sheep-NZ_CP021251	0.98745	0.987467	0.987467	0.987516	0.987447	0.987407	0.987418	0.987504	0.987459	0.987439	0.987414	0.987627	0.987577	0.999611	0.999354	0.99901	0.99899	0.999352	0.999347	0.999367	0.999355	0.99899	0.998989	0.99899	0.999348	0.998996	0.99898	0.999004	0.999356	0.999351	0.999301	0.999336	0.999336	0.999336	0.99899	0.999336	0.999337	0.999323	0.999353	0.999345	0.988111	0.98812	0.988153	0.988146	0.98814	0.98818	0.988106	0.850751	0.852114
sheep-NZ_CP024457	0.987386	0.987412	0.987406	0.987417	0.987347	0.98732	0.987334	0.987407	0.987363	0.987342	0.987315	0.987529	0.987479	0.998813	0.998898	0.999861	0.999895	0.998885	0.998877	0.998907	0.998882	0.999895	0.999895	0.999895	0.998877	0.999874	0.999878	0.999887	0.998886	0.99888	0.998862	0.998873	0.998872	0.998873	0.999897	0.998873	0.998874	0.998859	0.998914	0.998928	0.988015	0.988024	0.988055	0.98805	0.98805	0.988092	0.987966	0.853414	0.852
sheep-NZ_CP024602	0.987364	0.987397	0.987391	0.987401	0.98731	0.987283	0.987301	0.987394	0.98735	0.987327	0.987297	0.987504	0.987454	0.998817	0.998903	0.999886	0.999883	0.998889	0.998882	0.998914	0.998888	0.999882	0.999883	0.999882	0.998883	0.999891	0.999868	0.999896	0.998893	0.998886	0.998867	0.998876	0.998878	0.998877	0.999885	0.998876	0.998877	0.998864	0.998919	0.99893	0.988003	0.988013	0.988044	0.988038	0.988039	0.988079	0.987962	0.853402	0.851988
sheep-NZ_CP026374	0.987449	0.987471	0.987472	0.98752	0.987454	0.987413	0.987425	0.987509	0.987445	0.987445	0.98742	0.98762	0.987587	0.999329	0.99995	0.998941	0.998921	0.999975	0.999955	0.999939	0.999981	0.998922	0.998921	0.998921	0.999968	0.998927	0.99891	0.998937	0.999979	0.999968	0.999356	0.999949	0.999951	0.99995	0.998921	0.999949	0.99995	0.999938	0.999961	0.999972	0.988078	0.988088	0.98812	0.988113	0.988109	0.988148	0.988069	0.855949	0.852438
sheep-NZ_CP026524	0.987415	0.987413	0.987414	0.987462	0.987392	0.987354	0.987367	0.98745	0.987387	0.987386	0.987363	0.987561	0.987528	0.999286	0.99961	0.998927	0.998901	0.99962	0.999614	0.999601	0.99962	0.998902	0.998899	0.998901	0.999613	0.998906	0.998889	0.998916	0.999621	0.999615	0.999296	0.999599	0.999601	0.9996	0.9989	0.999599	0.9996	0.999577	0.999627	0.999639	0.988032	0.988041	0.988071	0.988067	0.988058	0.988097	0.988014	0.855503	0.85199
sheep-NZ_CP034410	0.987464	0.987472	0.987473	0.987521	0.987455	0.987413	0.987426	0.98751	0.987446	0.987445	0.98742	0.98762	0.987588	0.999311	0.999933	0.998941	0.998923	0.999942	0.999928	0.999906	0.999945	0.998923	0.998923	0.998922	0.999929	0.998929	0.998912	0.998938	0.999943	0.999936	0.999338	0.999924	0.999925	0.999924	0.998923	0.999924	0.999924	0.9999	0.99993	0.999942	0.988062	0.988072	0.988104	0.988097	0.988094	0.988133	0.988069	0.851125	0.852438
sheep-NZ_CP035640	0.987457	0.987431	0.987432	0.987436	0.987378	0.987346	0.987359	0.987432	0.987388	0.987369	0.987333	0.987552	0.987502	0.99889	0.998965	0.999987	0.999936	0.998952	0.998944	0.998974	0.998949	0.999938	0.999937	0.999937	0.998944	0.999961	0.99992	0.999965	0.998952	0.998946	0.998947	0.998919	0.998919	0.998919	0.999938	0.998919	0.99892	0.998905	0.998954	0.998967	0.988019	0.988028	0.98806	0.988054	0.988056	0.988096	0.988039	0.850318	0.851988
sheep-NZ_CP035678	0.98744	0.987421	0.987422	0.987425	0.987368	0.987315	0.987327	0.987422	0.987377	0.987358	0.987322	0.987534	0.987484	0.998877	0.998953	0.999963	0.999964	0.998941	0.998934	0.998963	0.998939	0.999963	0.999964	0.99996	0.998935	0.999982	0.999945	0.999992	0.998941	0.998937	0.998938	0.998926	0.998928	0.998926	0.999964	0.998926	0.998927	0.998914	0.998941	0.998954	0.988014	0.988024	0.988055	0.988049	0.988051	0.988091	0.988034	0.850329	0.851999
sheep-NZ_CP035679	0.987464	0.987471	0.987472	0.98752	0.987454	0.987413	0.987425	0.987509	0.987445	0.987445	0.98742	0.98762	0.987587	0.999332	0.999954	0.998945	0.998926	0.999978	0.999958	0.999937	0.999978	0.998927	0.998927	0.998925	0.999967	0.998934	0.998915	0.998942	0.999983	0.999968	0.999361	0.999959	0.999961	0.999959	0.998926	0.999959	0.99996	0.999935	0.999962	0.999974	0.988063	0.988072	0.988104	0.988097	0.988095	0.988134	0.98807	0.851125	0.852438
sheep-NZ_CP039633	0.98745	0.987423	0.987424	0.987428	0.98737	0.987338	0.987351	0.987424	0.98738	0.987361	0.987326	0.987543	0.987493	0.998863	0.998937	0.999934	0.999985	0.998925	0.998917	0.998946	0.998923	0.999986	0.999984	0.999984	0.998918	0.999955	0.999965	0.999963	0.998925	0.998921	0.99892	0.998911	0.998911	0.998911	0.999985	0.998911	0.998912	0.998897	0.998926	0.998938	0.988035	0.988043	0.988075	0.988069	0.98807	0.988112	0.988057	0.850329	0.851999
sheep-NZ_CP046641	0.987474	0.987476	0.987476	0.987525	0.987458	0.987416	0.987428	0.987513	0.987468	0.987449	0.987423	0.987632	0.987582	0.99962	0.999364	0.999001	0.998982	0.999363	0.999357	0.999376	0.999365	0.998984	0.998982	0.998984	0.999357	0.998987	0.998973	0.998996	0.999366	0.999363	0.999311	0.999349	0.999348	0.999349	0.998983	0.999349	0.999349	0.999335	0.999361	0.999353	0.988114	0.988124	0.988156	0.988149	0.988143	0.988183	0.988122	0.85074	0.852103
sheep-NZ_CP046642	0.987441	0.987423	0.987423	0.987427	0.987369	0.987317	0.987329	0.987423	0.987379	0.98736	0.987324	0.987534	0.987484	0.998859	0.998937	0.999931	0.99998	0.998922	0.998915	0.998946	0.998921	0.99998	0.999982	0.999979	0.998916	0.999951	0.999964	0.999958	0.998925	0.998917	0.998919	0.99891	0.998911	0.99891	0.999982	0.998909	0.99891	0.998897	0.998923	0.998937	0.988011	0.988019	0.988051	0.988046	0.988047	0.988088	0.988034	0.850318	0.851988
sheep-NZ_CP046643	0.987441	0.987422	0.987423	0.987427	0.987369	0.987317	0.987329	0.987423	0.987379	0.98736	0.987325	0.987534	0.987484	0.998863	0.99894	0.999934	0.999985	0.998926	0.998918	0.998949	0.998924	0.999985	0.999987	0.999984	0.998919	0.999955	0.999968	0.999961	0.998928	0.998921	0.998922	0.998913	0.998914	0.998913	0.999988	0.998912	0.998913	0.9989	0.998928	0.998941	0.987999	0.988007	0.988039	0.988034	0.988035	0.988076	0.988022	0.850329	0.851999
sheep-NZ_CP046861	0.987443	0.987425	0.987426	0.987429	0.987371	0.987319	0.987331	0.987425	0.987381	0.987362	0.987326	0.987536	0.987487	0.998865	0.998941	0.999937	0.999986	0.998928	0.998921	0.99895	0.998927	0.999987	0.999987	0.999985	0.998921	0.999957	0.999969	0.999963	0.998929	0.998923	0.998925	0.998915	0.998916	0.998915	0.999988	0.998914	0.998916	0.998902	0.998929	0.998943	0.988016	0.988025	0.988056	0.988051	0.988052	0.988093	0.988039	0.850329	0.851999
sheep-NZ_CP046934	0.987444	0.987426	0.987427	0.98743	0.987372	0.98732	0.987332	0.987426	0.987382	0.987363	0.987327	0.987537	0.987487	0.998865	0.998941	0.999934	0.999984	0.998926	0.99892	0.99895	0.998925	0.999984	0.999986	0.999983	0.998919	0.999956	0.999969	0.999961	0.998931	0.998922	0.998924	0.998914	0.998915	0.998914	0.999986	0.998914	0.998915	0.998902	0.998931	0.998943	0.988019	0.988027	0.988058	0.988054	0.988054	0.988096	0.988042	0.850329	0.851999
sheep-NZ_CP047603	0.987474	0.987476	0.987477	0.987525	0.987458	0.987416	0.987429	0.987513	0.987468	0.987449	0.987423	0.987632	0.987582	0.999631	0.999366	0.999003	0.998983	0.999365	0.999359	0.999377	0.999365	0.998985	0.998983	0.998985	0.999358	0.998989	0.998974	0.998998	0.999368	0.999363	0.999311	0.999349	0.999348	0.999349	0.998984	0.999349	0.99935	0.999335	0.999363	0.999354	0.988114	0.988124	0.988157	0.988149	0.988144	0.988183	0.988122	0.85074	0.852103
sheep-NZ_LR590479	0.987416	0.98744	0.987441	0.98749	0.987423	0.987384	0.987396	0.987478	0.987434	0.987414	0.987388	0.987572	0.987522	0.999562	0.999324	0.998961	0.998942	0.999322	0.999317	0.999337	0.999323	0.998944	0.998942	0.998944	0.999318	0.998947	0.998933	0.998958	0.999326	0.999321	0.999266	0.999306	0.999305	0.999306	0.998943	0.999306	0.999307	0.999292	0.999323	0.999314	0.9881	0.988109	0.988132	0.988135	0.988138	0.988168	0.988071	0.850751	0.852103
sheep-SRR14765337	0.987464	0.987458	0.987446	0.987494	0.987436	0.987386	0.987412	0.987496	0.98742	0.987419	0.987408	0.987609	0.98756	0.999306	0.999963	0.998945	0.998922	0.99994	0.999925	0.999945	0.999943	0.998923	0.998922	0.998923	0.99993	0.998935	0.998912	0.998938	0.999943	0.999929	0.999351	0.999913	0.999915	0.999914	0.998924	0.999913	0.999914	0.999889	0.999953	0.99995	0.988066	0.988091	0.988105	0.988116	0.988111	0.988135	0.98805	0.856114	0.852646
sheep-SRR14765338	0.987473	0.987467	0.987454	0.987503	0.987445	0.987395	0.987421	0.987504	0.987428	0.987428	0.987416	0.987617	0.987566	0.999344	0.99996	0.998956	0.998933	0.999968	0.999953	0.999952	0.999969	0.998934	0.998933	0.998934	0.999958	0.998945	0.998924	0.998949	0.999972	0.999965	0.999344	0.999943	0.999944	0.999943	0.998934	0.999943	0.999943	0.999918	0.999972	0.999972	0.988102	0.988112	0.988144	0.988137	0.988134	0.988173	0.988086	0.856118	0.852646
na-NZ_CP035719	0.987464	0.987471	0.987472	0.98752	0.987454	0.987413	0.987425	0.987509	0.987445	0.987445	0.98742	0.98762	0.987587	0.999331	0.999955	0.998945	0.998926	0.999981	0.999959	0.99994	0.999982	0.998928	0.998926	0.998925	0.999976	0.998932	0.998915	0.998943	0.999983	0.99997	0.999361	0.999954	0.999955	0.999954	0.998926	0.999954	0.999955	0.99993	0.999961	0.999973	0.988063	0.988072	0.988104	0.988097	0.988095	0.988134	0.98807	0.851125	0.852438
na-NZ_CP036169	0.987465	0.987473	0.987474	0.987522	0.987456	0.987415	0.987427	0.987512	0.987448	0.987447	0.987423	0.987622	0.98759	0.999335	0.999955	0.998944	0.998926	0.999981	0.999959	0.999942	0.999985	0.998926	0.998924	0.998925	0.999977	0.99893	0.998913	0.998941	0.999984	0.999979	0.999361	0.999955	0.999957	0.999955	0.998925	0.999955	0.999955	0.999931	0.999961	0.999973	0.988063	0.988073	0.988105	0.988098	0.988095	0.988134	0.98807	0.851125	0.852427
na-NZ_CP036469	0.987467	0.987474	0.987475	0.987524	0.987457	0.987416	0.987428	0.987512	0.987448	0.987448	0.987423	0.987623	0.987591	0.999335	0.999956	0.998947	0.998929	0.999982	0.999962	0.999952	0.999984	0.998929	0.998928	0.998928	0.999978	0.998935	0.998917	0.998944	0.999985	0.999978	0.999363	0.999955	0.999957	0.999956	0.998928	0.999955	0.999956	0.999931	0.999963	0.999975	0.988066	0.988075	0.988107	0.9881	0.988098	0.988137	0.988073	0.851125	0.852438
sheep-CVUAS_3337	0.989511	0.989524	0.989516	0.989548	0.989497	0.989461	0.989474	0.989564	0.989492	0.989495	0.989456	0.989601	0.989591	0.98813	0.988172	0.988085	0.988109	0.988159	0.988153	0.988186	0.988162	0.988131	0.988108	0.988129	0.988154	0.988115	0.988102	0.988128	0.988164	0.988157	0.988136	0.988142	0.988142	0.988139	0.988109	0.98814	0.988143	0.988131	0.988173	0.988185	0.99949	0.999487	0.999491	0.999489	0.999477	0.999477	0.999484	0.856596	0.849747
sheep-CVUAS_3338	0.989517	0.98953	0.989523	0.989554	0.989502	0.989466	0.98948	0.98957	0.989498	0.989502	0.989462	0.989601	0.989591	0.988133	0.988175	0.988086	0.98811	0.988162	0.988156	0.988189	0.988165	0.988131	0.988109	0.98813	0.988157	0.988116	0.988103	0.988129	0.988167	0.988159	0.988146	0.988145	0.988145	0.988142	0.98811	0.988143	0.988146	0.988134	0.988173	0.988185	0.999491	0.999489	0.999491	0.99949	0.999477	0.999477	0.999484	0.856595	0.849747
sheep-CVUAS_3357	0.989514	0.989525	0.989519	0.98955	0.989498	0.989462	0.989476	0.989566	0.989494	0.989496	0.989457	0.989589	0.989579	0.988144	0.988188	0.988098	0.988122	0.988174	0.988168	0.988201	0.988177	0.988144	0.988121	0.988142	0.988169	0.988128	0.988115	0.988141	0.988179	0.988172	0.988149	0.988157	0.988157	0.988155	0.988122	0.988155	0.988158	0.988146	0.988186	0.988197	0.999488	0.999485	0.99949	0.999488	0.999474	0.999474	0.999482	0.856596	0.849747
sheep-CVUAS_3361	0.989505	0.989517	0.98951	0.989541	0.98949	0.989453	0.989467	0.989557	0.989485	0.989487	0.989449	0.989594	0.989582	0.988123	0.988166	0.988077	0.988101	0.988153	0.988146	0.98818	0.988156	0.988122	0.9881	0.988121	0.988148	0.988107	0.988094	0.98812	0.988157	0.98815	0.988127	0.988135	0.988135	0.988133	0.9881	0.988133	0.988136	0.988124	0.988164	0.988176	0.999499	0.999496	0.999501	0.999499	0.999485	0.999485	0.999495	0.85658	0.849747
sheep-NC_016781	0.987392	0.987415	0.987416	0.987464	0.987398	0.987357	0.987369	0.987453	0.987408	0.987389	0.987366	0.987546	0.987496	0.999384	0.999594	0.998914	0.998896	0.999603	0.999596	0.999585	0.999602	0.9989	0.998895	0.9989	0.999598	0.998902	0.998886	0.998915	0.999606	0.9996	0.999285	0.999585	0.999587	0.999585	0.998898	0.999574	0.999586	0.999573	0.999603	0.999636	0.988051	0.98806	0.98808	0.988086	0.988085	0.988113	0.987998	0.850711	0.851981
sheep-NC_017301	0.98745	0.98745	0.987451	0.987499	0.987433	0.987391	0.987404	0.987487	0.987443	0.987423	0.987397	0.987608	0.987558	0.999582	0.999338	0.998974	0.998956	0.999336	0.999331	0.99935	0.999337	0.998957	0.998955	0.998957	0.999331	0.998962	0.998946	0.998971	0.99934	0.999335	0.999283	0.999321	0.99932	0.999322	0.998957	0.999321	0.999321	0.999307	0.999334	0.999326	0.988093	0.988102	0.988135	0.988128	0.988124	0.988164	0.988079	0.85073	0.852093
sheep-NC_017305	0.987182	0.98722	0.987221	0.987242	0.987166	0.987131	0.987134	0.987221	0.987176	0.987157	0.987168	0.987312	0.987262	0.999433	0.999136	0.998769	0.99875	0.999134	0.999128	0.999147	0.999135	0.998752	0.99875	0.998752	0.999129	0.998754	0.99874	0.998766	0.999137	0.999133	0.999064	0.999122	0.999121	0.999122	0.998752	0.999121	0.999122	0.99911	0.999133	0.999126	0.987855	0.987865	0.987875	0.98789	0.987888	0.987907	0.987774	0.850582	0.851917
sheep-NC_017306	0.987413	0.987435	0.987436	0.987484	0.987417	0.987377	0.98739	0.987472	0.987428	0.987409	0.987385	0.987566	0.987516	0.999708	0.999431	0.998952	0.998933	0.99944	0.999433	0.999422	0.999439	0.998935	0.998933	0.998935	0.999435	0.998936	0.998924	0.99895	0.999443	0.999437	0.999278	0.999424	0.999423	0.999424	0.998935	0.999424	0.999425	0.99941	0.999429	0.999441	0.988086	0.988095	0.988115	0.988121	0.988119	0.988148	0.988035	0.850719	0.852086
sheep-NZ_CP011474	0.987266	0.987316	0.987315	0.987365	0.987316	0.987266	0.987279	0.987358	0.9873	0.987299	0.987262	0.987477	0.987412	0.999153	0.999748	0.998776	0.998752	0.999737	0.999726	0.999745	0.999742	0.998752	0.998751	0.998752	0.999731	0.998757	0.998742	0.998765	0.999743	0.999736	0.999154	0.999714	0.999716	0.999715	0.998752	0.999714	0.999715	0.999703	0.999795	0.999784	0.987962	0.987972	0.988005	0.987997	0.987994	0.988033	0.987906	0.856001	0.852386
sheep-NZ_CP013146	0.98736	0.987381	0.987381	0.987382	0.987347	0.987275	0.987287	0.987369	0.987336	0.987338	0.987283	0.987506	0.98741	0.998829	0.998901	0.999902	0.999901	0.998886	0.99888	0.998909	0.998888	0.999902	0.999902	0.9999	0.998879	0.999894	0.999883	0.999918	0.998888	0.998883	0.998865	0.998874	0.998876	0.998874	0.999904	0.998874	0.998875	0.998862	0.998899	0.998911	0.987979	0.987988	0.988019	0.988014	0.988016	0.988056	0.98798	0.855141	0.851968
sheep-NZ_CP013327	0.987404	0.987439	0.987433	0.987443	0.987353	0.987326	0.987356	0.987437	0.987393	0.987369	0.98734	0.987544	0.987494	0.998897	0.998984	0.999849	0.999858	0.998982	0.998973	0.998993	0.998979	0.999858	0.999859	0.999857	0.998974	0.999866	0.999842	0.999873	0.998984	0.998976	0.998935	0.998969	0.998971	0.998969	0.99986	0.998969	0.99897	0.998957	0.998999	0.998989	0.988047	0.988056	0.988087	0.988081	0.988082	0.988122	0.987993	0.850507	0.851999
sheep-NZ_CP013697	0.987491	0.987489	0.987485	0.987478	0.987448	0.987346	0.987354	0.98745	0.987409	0.987426	0.987371	0.987571	0.987533	0.999556	0.999299	0.998938	0.998898	0.999298	0.999293	0.999312	0.9993	0.998899	0.998896	0.998898	0.999294	0.998905	0.998889	0.998911	0.999302	0.999297	0.999227	0.999281	0.999281	0.999281	0.998898	0.999281	0.999282	0.999267	0.999311	0.999302	0.988073	0.988082	0.988115	0.988108	0.988112	0.988151	0.988084	0.852646	0.851937
sheep-NZ_CP013699	0.9871	0.987153	0.987151	0.987203	0.98714	0.987094	0.987106	0.987169	0.987107	0.987128	0.987099	0.987303	0.987209	0.998172	0.998269	0.998208	0.99817	0.998256	0.998249	0.998282	0.998256	0.998192	0.998169	0.998192	0.998251	0.998182	0.99816	0.998207	0.998259	0.998252	0.998211	0.998258	0.998238	0.998258	0.998171	0.998258	0.998259	0.998226	0.998297	0.998299	0.9879	0.987894	0.987918	0.987919	0.987912	0.987945	0.987875	0.855932	0.852695
sheep-NZ_CP014341	0.987157	0.987172	0.987167	0.98721	0.987151	0.987095	0.987106	0.987171	0.987129	0.987144	0.987109	0.987301	0.987223	0.998171	0.998265	0.998205	0.998165	0.99825	0.998244	0.998276	0.99825	0.998165	0.998165	0.998165	0.998245	0.998178	0.998158	0.99818	0.998256	0.998246	0.998183	0.998231	0.998232	0.998231	0.998166	0.998231	0.998232	0.99822	0.998269	0.998273	0.987875	0.987869	0.987893	0.987894	0.987887	0.987921	0.987851	0.855465	0.852448
dromedary-CVUAS_34900	0.989391	0.989408	0.989399	0.989431	0.98938	0.989344	0.989357	0.989448	0.989376	0.989378	0.989339	0.989479	0.989469	0.987997	0.988046	0.987962	0.987985	0.988032	0.988026	0.988059	0.988035	0.988006	0.987984	0.988004	0.988027	0.987987	0.987977	0.988003	0.988037	0.98803	0.988007	0.988023	0.988023	0.988021	0.987984	0.988021	0.988023	0.988008	0.98804	0.988053	0.999887	0.999886	0.999887	0.999885	0.999874	0.999876	0.9995	0.856323	0.849728
dromedary-CVUAS_34905	0.989395	0.98941	0.989402	0.989434	0.989382	0.989346	0.98936	0.989451	0.989378	0.98938	0.989341	0.989482	0.989471	0.988	0.988049	0.987964	0.987987	0.988036	0.988029	0.988063	0.988039	0.988008	0.987986	0.988007	0.988031	0.987989	0.98798	0.988006	0.98804	0.988033	0.988009	0.988026	0.988027	0.988024	0.987987	0.988024	0.988027	0.988012	0.988043	0.988055	0.999888	0.999888	0.999886	0.999887	0.999875	0.999877	0.9995	0.856332	0.849738
dromedary-CVUAS_5583.2	0.989491	0.989502	0.989495	0.9895	0.989479	0.989467	0.989471	0.989507	0.989473	0.989478	0.989462	0.989546	0.989535	0.988068	0.988112	0.988039	0.988063	0.988099	0.988093	0.988126	0.988102	0.988084	0.988062	0.988083	0.988094	0.988069	0.988056	0.988082	0.988103	0.988096	0.988074	0.988089	0.98809	0.988087	0.988063	0.988088	0.98809	0.988078	0.988113	0.988125	0.999983	0.999986	0.999986	0.999984	0.999979	0.99998	0.999503	0.856401	0.849757
goat-CVUAS_2997	0.987468	0.987462	0.98745	0.987498	0.987439	0.98739	0.987416	0.9875	0.987442	0.987423	0.987409	0.987617	0.987568	0.999603	0.999366	0.998979	0.998957	0.999362	0.999358	0.999376	0.999367	0.998958	0.998957	0.998956	0.999356	0.998971	0.998949	0.998969	0.999368	0.99936	0.999291	0.999345	0.999346	0.999345	0.998957	0.999345	0.999346	0.999333	0.999371	0.999358	0.988113	0.988123	0.988156	0.988149	0.988144	0.988183	0.988101	0.855619	0.852177
goat-CVUAS_32354	0.987437	0.987431	0.987419	0.987468	0.987447	0.987418	0.987443	0.987469	0.987431	0.987432	0.987421	0.987586	0.987536	0.999372	0.999688	0.998977	0.998956	0.999697	0.999689	0.999678	0.999704	0.998959	0.998956	0.998958	0.99969	0.99897	0.998947	0.998974	0.999698	0.999697	0.999334	0.999684	0.999685	0.999684	0.998959	0.999684	0.999679	0.999662	0.999693	0.999706	0.988086	0.988111	0.988126	0.988136	0.988129	0.988153	0.988069	0.855651	0.852114
goat-CVUAS_4988	0.987499	0.987492	0.98748	0.987529	0.987471	0.987422	0.987448	0.98753	0.987472	0.987455	0.98744	0.987647	0.987597	0.999594	0.999356	0.998983	0.998961	0.999354	0.999348	0.999368	0.999358	0.99896	0.99896	0.998959	0.999349	0.99897	0.99895	0.998973	0.999357	0.999354	0.999277	0.999335	0.999336	0.999335	0.998961	0.999335	0.999336	0.999324	0.999359	0.999347	0.988144	0.988154	0.988183	0.988179	0.988172	0.988211	0.988132	0.855746	0.852311
goat-NC_017300	0.98745	0.987451	0.987452	0.987501	0.987434	0.987391	0.987403	0.987489	0.987425	0.987424	0.9874	0.987607	0.987574	0.999315	0.999928	0.998909	0.998911	0.999952	0.999932	0.999915	0.999957	0.998915	0.998911	0.998913	0.999944	0.998918	0.998901	0.998928	0.999958	0.99995	0.999343	0.999997	0.999997	0.999998	0.998912	0.999998	0.999997	0.999971	0.999936	0.999947	0.98805	0.98806	0.988092	0.988085	0.988082	0.988121	0.98805	0.851136	0.852448
goat-NZ_CP008923	0.987385	0.987372	0.987394	0.987421	0.987375	0.987335	0.987346	0.987432	0.987367	0.987366	0.987343	0.987532	0.987482	0.99928	0.999591	0.998954	0.998948	0.9996	0.999595	0.999584	0.999599	0.998952	0.998947	0.998951	0.999594	0.998955	0.998938	0.998966	0.999603	0.999596	0.999321	0.999581	0.999583	0.999582	0.998949	0.999581	0.999581	0.99957	0.999609	0.999621	0.988048	0.988057	0.988077	0.988082	0.988084	0.988113	0.988025	0.850721	0.852002
goat-NZ_CP008924	0.9874	0.987418	0.987441	0.987467	0.987419	0.987362	0.987374	0.987456	0.987392	0.987414	0.987386	0.987581	0.987503	0.999346	0.999661	0.998983	0.998961	0.999669	0.999666	0.999652	0.99967	0.998963	0.99896	0.998963	0.999664	0.998967	0.998952	0.998977	0.999672	0.999667	0.999366	0.999652	0.999652	0.999652	0.998962	0.999652	0.999652	0.999639	0.999668	0.999678	0.988104	0.988113	0.988133	0.988139	0.988132	0.988161	0.988073	0.855689	0.852189
goat-NZ_CP009927	0.987454	0.987452	0.987452	0.987487	0.98743	0.987379	0.987392	0.987475	0.987412	0.987424	0.987387	0.987592	0.987543	0.999291	0.999882	0.998918	0.99892	0.999904	0.999885	0.999906	0.999908	0.998922	0.998919	0.998922	0.999898	0.998926	0.99891	0.998936	0.99991	0.999904	0.999316	0.999928	0.999929	0.999929	0.998921	0.999928	0.999928	0.999913	0.999906	0.999918	0.988071	0.98808	0.988112	0.988105	0.988108	0.988147	0.988058	0.854115	0.852319
goat-NZ_CP010889	0.98742	0.987419	0.987421	0.987469	0.9874	0.987363	0.987376	0.987458	0.987414	0.987395	0.987371	0.987576	0.987526	0.999628	0.99932	0.998941	0.998907	0.999317	0.999311	0.999332	0.999317	0.998908	0.998907	0.998908	0.999311	0.998912	0.998898	0.99892	0.999322	0.999315	0.999245	0.9993	0.9993	0.9993	0.998909	0.9993	0.9993	0.999286	0.999335	0.999322	0.988071	0.98808	0.988113	0.988106	0.988101	0.988139	0.988046	0.852922	0.852105
goat-NZ_CP012695	0.98733	0.987323	0.987325	0.987355	0.987307	0.987234	0.987244	0.987327	0.987267	0.987302	0.987257	0.987474	0.987398	0.999062	0.999221	0.998819	0.998797	0.99922	0.999212	0.99923	0.99922	0.998799	0.998799	0.998797	0.999215	0.99881	0.998787	0.998814	0.999221	0.999216	0.999715	0.999202	0.999203	0.999203	0.9988	0.999203	0.999203	0.999189	0.999255	0.999245	0.987943	0.987952	0.987982	0.987978	0.98797	0.988009	0.987939	0.85626	0.851852
goat-NZ_CP012837	0.987422	0.987445	0.987445	0.98748	0.987428	0.987373	0.987386	0.98747	0.987407	0.987419	0.987384	0.987578	0.987546	0.999277	0.999921	0.998897	0.998897	0.99991	0.99989	0.999907	0.999916	0.9989	0.998896	0.998898	0.999902	0.998904	0.998887	0.998913	0.999916	0.999908	0.999314	0.999954	0.999955	0.999955	0.998898	0.999954	0.999954	0.99993	0.999918	0.999908	0.988055	0.988065	0.988096	0.98809	0.988086	0.988125	0.988039	0.855868	0.852364
goat-NZ_CP013698	0.987419	0.987418	0.987416	0.987465	0.987402	0.987343	0.987355	0.987437	0.987377	0.987397	0.987366	0.987583	0.987505	0.999385	0.999653	0.998967	0.998927	0.99966	0.999653	0.999643	0.99966	0.998928	0.998927	0.998928	0.999656	0.998942	0.998921	0.998942	0.999665	0.999656	0.999315	0.999638	0.999639	0.999638	0.998929	0.999638	0.999638	0.999616	0.999659	0.999667	0.988068	0.988077	0.988108	0.988103	0.988096	0.988136	0.988066	0.855607	0.851909
goat-NZ_CP014543	0.987333	0.987366	0.987365	0.987414	0.987345	0.987297	0.987311	0.987382	0.98732	0.98734	0.987296	0.987535	0.987458	0.99916	0.999324	0.998901	0.998859	0.999322	0.999315	0.999333	0.999323	0.998858	0.998858	0.998857	0.999317	0.998868	0.998848	0.998871	0.999324	0.999318	0.99983	0.999303	0.999305	0.999304	0.998859	0.999303	0.999304	0.999291	0.999328	0.999323	0.988013	0.988022	0.988053	0.988048	0.988041	0.988079	0.988011	0.856461	0.85207
goat-NZ_CP014998	0.987412	0.987443	0.987443	0.987479	0.987403	0.987348	0.98736	0.987447	0.987385	0.987416	0.987392	0.987602	0.987507	0.999239	0.999883	0.998879	0.998877	0.999861	0.999841	0.999897	0.999876	0.99888	0.998877	0.998879	0.999854	0.998884	0.998867	0.998894	0.999867	0.99986	0.999294	0.999886	0.999887	0.999887	0.998879	0.999887	0.999886	0.999862	0.999894	0.999882	0.988045	0.988055	0.988088	0.988081	0.988077	0.988116	0.987996	0.855837	0.852308
goat-NZ_CP015100	0.987463	0.987471	0.987472	0.98752	0.987454	0.987412	0.987425	0.987509	0.987445	0.987444	0.98742	0.98762	0.98757	0.999312	0.999916	0.998929	0.998932	0.99994	0.999919	0.999941	0.999942	0.998932	0.998931	0.998932	0.999933	0.998937	0.998922	0.998947	0.999946	0.999938	0.999361	0.999962	0.999964	0.999962	0.998933	0.999962	0.999963	0.999947	0.999932	0.999943	0.988063	0.988072	0.988104	0.988097	0.988095	0.988133	0.988031	0.851115	0.852403
goat-NZ_CP015309	0.987434	0.987447	0.987445	0.987497	0.987482	0.987431	0.987456	0.987506	0.987484	0.987461	0.987448	0.987592	0.987543	0.999252	0.999867	0.998899	0.998893	0.999884	0.999859	0.999858	0.999874	0.998894	0.998893	0.998894	0.999864	0.9989	0.998885	0.998908	0.999879	0.99987	0.999297	0.999857	0.999859	0.999858	0.998895	0.999857	0.999858	0.999834	0.999892	0.999891	0.988113	0.988123	0.988155	0.988148	0.988145	0.988184	0.988054	0.85586	0.852027
goat-NZ_CP017711	0.987343	0.987325	0.987323	0.987373	0.987326	0.987292	0.987302	0.987373	0.987339	0.987317	0.987274	0.987471	0.987438	0.999093	0.999269	0.998838	0.998814	0.999268	0.999261	0.999281	0.999269	0.99882	0.998814	0.998819	0.999263	0.998823	0.998804	0.998834	0.999271	0.999266	0.999767	0.999255	0.999251	0.999256	0.998815	0.999255	0.999256	0.99925	0.999277	0.999268	0.987951	0.98796	0.987991	0.987986	0.98798	0.988019	0.987961	0.851234	0.851976
goat-NZ_CP019768	0.987438	0.987419	0.98742	0.987466	0.987435	0.987366	0.987386	0.987448	0.987395	0.987413	0.987368	0.987563	0.9875	0.999242	0.999881	0.998856	0.998871	0.999859	0.999841	0.999867	0.999876	0.998873	0.99887	0.998872	0.999853	0.99888	0.99886	0.998887	0.999865	0.999859	0.99929	0.999901	0.999903	0.999902	0.998872	0.999901	0.999901	0.999877	0.9999	0.999888	0.988038	0.988048	0.98808	0.988073	0.988071	0.988109	0.988063	0.855838	0.852438
goat-NZ_CP020356	0.987341	0.987369	0.987368	0.987415	0.987357	0.987319	0.987344	0.987411	0.987353	0.987351	0.987319	0.987512	0.987479	0.99923	0.99985	0.998844	0.998844	0.999862	0.999843	0.999837	0.999868	0.998847	0.998844	0.998845	0.999855	0.998852	0.998834	0.99886	0.999868	0.999861	0.999241	0.999893	0.999895	0.999894	0.998846	0.999894	0.999894	0.999869	0.999852	0.999862	0.988013	0.988024	0.988055	0.988048	0.988045	0.988084	0.987993	0.85615	0.852495
goat-NZ_CP024995	0.987424	0.987421	0.987422	0.98747	0.987401	0.98736	0.987373	0.987457	0.987412	0.987395	0.987364	0.987575	0.987525	0.99959	0.999354	0.998964	0.998937	0.999353	0.999347	0.999366	0.999353	0.998939	0.998937	0.998939	0.999348	0.998944	0.998928	0.998953	0.999356	0.999345	0.999294	0.999331	0.99933	0.999331	0.998939	0.999331	0.999332	0.999316	0.999345	0.999342	0.988079	0.988088	0.988121	0.988114	0.988109	0.988148	0.988051	0.855736	0.852114
goat-NZ_CP026499	0.987456	0.987477	0.987478	0.987527	0.98746	0.987419	0.987431	0.987515	0.987452	0.987451	0.987426	0.987626	0.987593	0.999323	0.999978	0.998957	0.998938	0.999955	0.999941	0.99996	0.999967	0.998938	0.998938	0.998937	0.999944	0.998944	0.998927	0.998953	0.999957	0.99995	0.999361	0.999928	0.999929	0.999928	0.998937	0.999928	0.999928	0.999904	0.999978	0.999967	0.988096	0.988106	0.988138	0.988131	0.988127	0.988166	0.988087	0.855949	0.852438
goat-NZ_CP026500	0.987448	0.98747	0.987471	0.987519	0.987453	0.987411	0.987424	0.987508	0.987444	0.987442	0.987418	0.987618	0.987585	0.999318	0.999966	0.998958	0.99894	0.999945	0.999925	0.999954	0.99996	0.998941	0.998938	0.99894	0.999938	0.998944	0.998929	0.998955	0.999954	0.999943	0.999355	0.999922	0.999923	0.999922	0.998939	0.999922	0.999922	0.999898	0.999965	0.999954	0.988087	0.988097	0.988129	0.988122	0.988118	0.988157	0.988078	0.855949	0.852438
horse-NZ_CP046734	0.998462	0.998512	0.998517	0.998525	0.998494	0.99848	0.998485	0.998533	0.998494	0.998493	0.998483	0.998543	0.998531	0.987388	0.987566	0.987527	0.98748	0.987551	0.987545	0.987577	0.987554	0.987479	0.987478	0.987478	0.987546	0.987484	0.98747	0.98749	0.987556	0.987548	0.987528	0.987533	0.987532	0.98753	0.987479	0.98753	0.987533	0.987518	0.987536	0.987549	0.989446	0.989417	0.989503	0.989465	0.989431	0.98949	0.989477	0.852367	0.851864
horse-NZ_LR590478	0.998505	0.998578	0.998581	0.998592	0.998523	0.998496	0.998501	0.998598	0.998523	0.998522	0.998512	0.998576	0.998566	0.987367	0.987595	0.987509	0.987504	0.987581	0.987575	0.987609	0.987585	0.987525	0.987503	0.987523	0.987576	0.987507	0.987494	0.987536	0.987585	0.987578	0.987531	0.987584	0.987562	0.987582	0.987503	0.987582	0.987585	0.987594	0.987585	0.987598	0.989513	0.989484	0.989547	0.98951	0.9895	0.989535	0.98956	0.852529	0.851884
horse-SRR16507851	0.998515	0.998542	0.998544	0.998553	0.99852	0.998513	0.998519	0.99856	0.998521	0.998521	0.99851	0.998565	0.998554	0.987465	0.987625	0.987566	0.987515	0.98761	0.987604	0.987638	0.987614	0.987517	0.987514	0.987515	0.987605	0.987518	0.987505	0.987528	0.987615	0.987607	0.987532	0.987594	0.987591	0.987591	0.987514	0.987592	0.987594	0.987577	0.987589	0.987602	0.989533	0.989504	0.989567	0.989529	0.989518	0.989554	0.989519	0.857575	0.85206
horse-SRR16507852	0.998547	0.99855	0.998552	0.998566	0.99853	0.998509	0.998514	0.998568	0.99853	0.998529	0.99852	0.998568	0.998557	0.987431	0.987571	0.987512	0.987461	0.987557	0.987551	0.987584	0.987561	0.987469	0.98746	0.987468	0.987552	0.987483	0.987451	0.987481	0.987562	0.987554	0.987485	0.987538	0.987537	0.987535	0.98746	0.987536	0.987539	0.987524	0.987559	0.987571	0.989492	0.989463	0.989526	0.989489	0.989477	0.989552	0.989478	0.857624	0.852233
horse-SRR16507853	0.998552	0.998548	0.99855	0.99856	0.998529	0.99852	0.998526	0.998566	0.998528	0.998528	0.99852	0.998573	0.998562	0.987475	0.987579	0.987544	0.987494	0.987565	0.987559	0.987592	0.987569	0.987496	0.987493	0.987495	0.98756	0.987516	0.987484	0.987508	0.98757	0.987562	0.987524	0.987549	0.987546	0.987546	0.987493	0.987546	0.987549	0.987531	0.98756	0.987574	0.989504	0.989475	0.989538	0.9895	0.989489	0.989525	0.989481	0.857585	0.85206
horse-SRR16507854	0.998547	0.99855	0.998552	0.998566	0.998521	0.998508	0.998514	0.998559	0.998521	0.998521	0.99851	0.998569	0.998557	0.98746	0.987612	0.98755	0.9875	0.987597	0.987591	0.987625	0.987602	0.987499	0.987498	0.987497	0.987592	0.987522	0.98749	0.98751	0.987602	0.987595	0.987523	0.987579	0.987578	0.987576	0.987498	0.987576	0.987579	0.987564	0.987597	0.98761	0.98953	0.989501	0.989563	0.989526	0.989514	0.98955	0.989515	0.857575	0.85205
horse-SRR16507855	0.998556	0.998552	0.998554	0.998563	0.998532	0.998523	0.998529	0.99857	0.998532	0.99853	0.998523	0.998576	0.998565	0.987479	0.987619	0.987561	0.98751	0.987605	0.987599	0.987633	0.987609	0.987512	0.987509	0.98751	0.9876	0.987532	0.9875	0.987523	0.98761	0.987602	0.987528	0.987589	0.987586	0.987586	0.987509	0.987587	0.987589	0.987572	0.987601	0.987614	0.989545	0.989516	0.989579	0.989541	0.98953	0.989566	0.98953	0.857575	0.85205
horse-SRR16507856	0.998498	0.998528	0.998532	0.998543	0.9985	0.99846	0.998492	0.998511	0.998473	0.998471	0.998489	0.998518	0.998533	0.987434	0.987587	0.987525	0.987475	0.987573	0.987567	0.9876	0.987577	0.987474	0.987474	0.987473	0.987568	0.987497	0.987465	0.987486	0.987578	0.98757	0.9875	0.987554	0.987554	0.987552	0.987474	0.987552	0.987555	0.98754	0.987578	0.98759	0.989509	0.98948	0.989543	0.989506	0.989467	0.98953	0.989483	0.857562	0.85207
horse-SRR16507857	0.998548	0.998551	0.998553	0.998567	0.998523	0.99851	0.998516	0.99856	0.998523	0.998522	0.998513	0.998569	0.998558	0.987459	0.987614	0.987552	0.987501	0.987599	0.987593	0.987627	0.987604	0.987501	0.9875	0.987499	0.987594	0.987523	0.987491	0.987512	0.987604	0.987596	0.987525	0.987581	0.98758	0.987578	0.9875	0.987578	0.987581	0.987566	0.987599	0.987611	0.989531	0.989502	0.989566	0.989528	0.989517	0.989553	0.989517	0.857575	0.85205
horse-SRR16507858	0.998512	0.99851	0.998514	0.998521	0.998451	0.998443	0.998448	0.998527	0.998451	0.99845	0.998442	0.998508	0.998522	0.987402	0.987541	0.987482	0.987432	0.987527	0.987521	0.987554	0.987531	0.987434	0.987431	0.987433	0.987522	0.987454	0.987422	0.987445	0.987532	0.987524	0.98745	0.987511	0.987507	0.987508	0.987431	0.987508	0.987511	0.987493	0.987522	0.987536	0.98947	0.989441	0.989504	0.989466	0.989455	0.989528	0.989444	0.857595	0.852136
horse-SRR16507859	0.998508	0.998535	0.998537	0.998546	0.998514	0.998506	0.998512	0.998553	0.998515	0.998515	0.998504	0.998558	0.998547	0.987463	0.987622	0.98756	0.987508	0.987608	0.987602	0.987635	0.987612	0.98751	0.987507	0.98751	0.987603	0.987512	0.987498	0.987521	0.987613	0.987605	0.987526	0.987592	0.987589	0.987589	0.987508	0.987589	0.987592	0.987575	0.987585	0.987597	0.989526	0.989497	0.989562	0.989522	0.989513	0.989549	0.989512	0.857565	0.85205
horse-SRR16507860	0.99854	0.998543	0.998545	0.998558	0.998515	0.998501	0.998507	0.998552	0.998514	0.998513	0.998505	0.998561	0.998549	0.987449	0.987604	0.987544	0.987494	0.987589	0.987583	0.987617	0.987593	0.987493	0.987492	0.987491	0.987584	0.987515	0.987484	0.987504	0.987594	0.987586	0.987517	0.98757	0.98757	0.987568	0.987492	0.987568	0.987571	0.987556	0.987591	0.987603	0.989523	0.989494	0.989558	0.98952	0.989508	0.989544	0.989509	0.857575	0.85205
horse-SRR16507861	0.998541	0.998543	0.998546	0.998559	0.998515	0.998502	0.998507	0.998552	0.998515	0.998514	0.998506	0.998561	0.99855	0.987449	0.987604	0.987545	0.987494	0.987589	0.987583	0.987617	0.987594	0.987493	0.987493	0.987492	0.987585	0.987516	0.987484	0.987505	0.987594	0.987587	0.987517	0.987571	0.98757	0.987568	0.987493	0.987569	0.987571	0.987556	0.987591	0.987604	0.989524	0.989495	0.989558	0.98952	0.989509	0.989545	0.989509	0.857575	0.85205
horse-SRR16507862	0.998486	0.998511	0.998515	0.998522	0.99849	0.998482	0.998487	0.998528	0.998491	0.99849	0.99848	0.998508	0.998523	0.98744	0.987579	0.98752	0.98747	0.987565	0.987559	0.987592	0.987569	0.987472	0.987469	0.98747	0.98756	0.987492	0.98746	0.987483	0.987569	0.987562	0.987488	0.987549	0.987545	0.987546	0.987469	0.987546	0.987549	0.987531	0.98756	0.987574	0.989508	0.989479	0.989542	0.989504	0.989493	0.989529	0.989482	0.857565	0.85207
horse-SRR16507863	0.99851	0.998512	0.998516	0.998527	0.998493	0.99847	0.998476	0.99853	0.998492	0.998491	0.998482	0.99853	0.998517	0.987398	0.987536	0.987475	0.987425	0.987522	0.987516	0.987549	0.987526	0.987433	0.987424	0.987432	0.987517	0.987447	0.987415	0.987445	0.987527	0.987519	0.987449	0.987503	0.987502	0.9875	0.987424	0.987501	0.987503	0.987488	0.987523	0.987535	0.989456	0.989427	0.989491	0.989453	0.989442	0.989518	0.989443	0.857612	0.852254
horse-SRR16507865	0.998533	0.998536	0.99854	0.998551	0.998517	0.998494	0.998499	0.998554	0.998516	0.998515	0.998505	0.998527	0.998541	0.987415	0.987554	0.987493	0.987443	0.987539	0.987533	0.987567	0.987544	0.987451	0.987441	0.987449	0.987534	0.987465	0.987433	0.987462	0.987544	0.987537	0.987467	0.987521	0.98752	0.987518	0.987442	0.987518	0.987521	0.987489	0.98754	0.987552	0.989469	0.98944	0.989499	0.989457	0.989454	0.989524	0.989442	0.857612	0.852254
horse-SRR16507866	0.998545	0.998548	0.99855	0.998563	0.998528	0.998506	0.998512	0.998565	0.998528	0.998527	0.998519	0.998566	0.998554	0.98743	0.98757	0.987511	0.98746	0.987556	0.98755	0.987583	0.98756	0.987468	0.987459	0.987467	0.987551	0.987482	0.98745	0.987479	0.987561	0.987553	0.987484	0.987537	0.987536	0.987534	0.987459	0.987535	0.987537	0.987522	0.987558	0.98757	0.989491	0.989462	0.989525	0.989488	0.989476	0.989549	0.989476	0.857575	0.852122
horse-SRR16507867	0.99854	0.998537	0.99854	0.998554	0.998519	0.998505	0.99851	0.998556	0.998518	0.998517	0.998509	0.998565	0.998553	0.987459	0.987577	0.987536	0.987486	0.987563	0.987557	0.98759	0.987567	0.987485	0.987485	0.987484	0.987558	0.987508	0.987476	0.987497	0.987568	0.98756	0.987522	0.987544	0.987544	0.987541	0.987485	0.987542	0.987544	0.987529	0.987563	0.987575	0.989492	0.989463	0.98953	0.989488	0.98948	0.989516	0.989475	0.857567	0.85206
horse-SRR16507868	0.998547	0.99855	0.998552	0.998566	0.998522	0.998509	0.998515	0.99856	0.998522	0.998521	0.998512	0.998569	0.998557	0.987456	0.987611	0.987551	0.987501	0.987596	0.98759	0.987624	0.987601	0.9875	0.987499	0.987498	0.987591	0.987523	0.987491	0.987511	0.987601	0.987593	0.987524	0.987578	0.987577	0.987575	0.987499	0.987575	0.987578	0.987563	0.987598	0.98761	0.989531	0.989502	0.989565	0.989527	0.989516	0.989552	0.989516	0.857575	0.85205
horse-SRR16507869	0.99851	0.998512	0.998516	0.998527	0.998485	0.99847	0.998476	0.998522	0.998484	0.998483	0.998473	0.998529	0.998517	0.987426	0.987579	0.987514	0.987464	0.987564	0.987558	0.987592	0.987568	0.987463	0.987463	0.987462	0.987559	0.987486	0.987454	0.987475	0.987569	0.987561	0.987488	0.987546	0.987545	0.987543	0.987463	0.987543	0.987546	0.987531	0.987563	0.987576	0.989495	0.989466	0.989531	0.989491	0.989481	0.989519	0.98948	0.857562	0.85207
horse-SRR16507870	0.99855	0.998547	0.99855	0.998559	0.998527	0.998519	0.998525	0.998565	0.998527	0.998527	0.998516	0.998571	0.99856	0.987416	0.987556	0.987495	0.987444	0.987541	0.987535	0.987569	0.987546	0.987446	0.987443	0.987445	0.987536	0.987466	0.987434	0.987457	0.987546	0.987539	0.987462	0.987525	0.987522	0.987522	0.987443	0.987523	0.987525	0.987554	0.987534	0.987548	0.989483	0.989454	0.989516	0.989479	0.989467	0.98954	0.989489	0.857575	0.852132
horse-SRR16507871	0.998513	0.998515	0.998519	0.99853	0.998496	0.998473	0.998479	0.998533	0.998495	0.998494	0.998485	0.998532	0.99852	0.987399	0.987538	0.987478	0.987428	0.987523	0.987517	0.987551	0.987528	0.987436	0.987427	0.987435	0.987518	0.98745	0.987418	0.987447	0.987528	0.98752	0.987452	0.987505	0.987504	0.987502	0.987427	0.987502	0.987505	0.98749	0.987525	0.987538	0.989459	0.98943	0.989493	0.989456	0.989444	0.989521	0.989445	0.857612	0.852254
horse-SRR16507872	0.998491	0.998514	0.998518	0.998525	0.998456	0.99842	0.998453	0.998505	0.998429	0.998427	0.998445	0.998511	0.998526	0.9874	0.987539	0.98748	0.98743	0.987524	0.987518	0.987552	0.987528	0.987432	0.987428	0.98743	0.987519	0.987452	0.98742	0.987443	0.987529	0.987522	0.987448	0.987508	0.987505	0.987505	0.987429	0.987506	0.987509	0.987491	0.987526	0.987539	0.989471	0.989442	0.989506	0.989468	0.989429	0.989532	0.989457	0.857592	0.852136
horse-SRR16507873	0.998512	0.998515	0.998519	0.998531	0.998487	0.998474	0.998479	0.998525	0.998487	0.998486	0.998476	0.998506	0.998521	0.987424	0.987577	0.987517	0.987467	0.987562	0.987556	0.98759	0.987567	0.987466	0.987466	0.987465	0.987557	0.987489	0.987457	0.987478	0.987567	0.98756	0.987491	0.987544	0.987543	0.987541	0.987466	0.987542	0.987544	0.987529	0.987564	0.987577	0.9895	0.989471	0.989534	0.989496	0.989485	0.989521	0.989474	0.857562	0.85207
horse-SRR16507874	0.998513	0.998515	0.998519	0.99853	0.998488	0.998473	0.998479	0.998524	0.998487	0.998486	0.998476	0.998532	0.99852	0.987424	0.987577	0.987517	0.987467	0.987562	0.987556	0.98759	0.987567	0.987466	0.987466	0.987465	0.987557	0.987489	0.987457	0.987478	0.987567	0.98756	0.987491	0.987544	0.987543	0.987541	0.987466	0.987542	0.987544	0.987529	0.987564	0.987577	0.989498	0.989469	0.989532	0.989494	0.989483	0.989521	0.989483	0.857562	0.85207
horse-SRR16507875	0.998543	0.998546	0.998548	0.998561	0.998518	0.998504	0.99851	0.998555	0.998517	0.998516	0.998508	0.998564	0.998552	0.987454	0.987607	0.987547	0.987496	0.987593	0.987587	0.98762	0.987597	0.987495	0.987495	0.987494	0.987588	0.987518	0.987486	0.987507	0.987598	0.98759	0.98752	0.987574	0.987574	0.987571	0.987495	0.987572	0.987574	0.987559	0.987593	0.987605	0.989524	0.989495	0.989559	0.98952	0.98951	0.989546	0.989509	0.857575	0.85205
horse-SRR16507876	0.998545	0.998548	0.99855	0.998564	0.998529	0.998507	0.998513	0.998566	0.998529	0.998528	0.998519	0.998567	0.998555	0.98743	0.987571	0.987512	0.987461	0.987556	0.98755	0.987584	0.987561	0.987469	0.98746	0.987468	0.987551	0.987483	0.987451	0.98748	0.987561	0.987553	0.987484	0.987538	0.987537	0.987535	0.98746	0.987535	0.987538	0.987523	0.987558	0.98757	0.989492	0.989463	0.989526	0.989488	0.989477	0.98955	0.989477	0.857575	0.852122
horse-SRR16507877	0.998546	0.998549	0.998551	0.998565	0.998522	0.998508	0.998514	0.998559	0.998521	0.99852	0.998511	0.998568	0.998556	0.987455	0.98761	0.987551	0.9875	0.987595	0.987589	0.987623	0.9876	0.987499	0.987498	0.987498	0.98759	0.987522	0.98749	0.98751	0.9876	0.987593	0.987523	0.987577	0.987576	0.987574	0.987498	0.987574	0.987577	0.987562	0.987597	0.98761	0.98953	0.989501	0.989564	0.989526	0.989515	0.989551	0.989515	0.857575	0.85205
horse-SRR16507878	0.998512	0.998514	0.998518	0.998529	0.998487	0.998472	0.998478	0.998524	0.998486	0.998485	0.998476	0.998531	0.998519	0.987426	0.987579	0.987516	0.987466	0.987565	0.987558	0.987592	0.987569	0.987466	0.987465	0.987464	0.98756	0.987488	0.987456	0.987477	0.987569	0.987562	0.98749	0.987546	0.987545	0.987543	0.987465	0.987544	0.987546	0.987531	0.987564	0.987576	0.989497	0.989468	0.989532	0.989493	0.989483	0.989521	0.989483	0.857672	0.85207
horse-SRR16507879	0.998545	0.998542	0.998545	0.998554	0.998522	0.998514	0.99852	0.99856	0.998522	0.998522	0.998512	0.998566	0.998555	0.987469	0.98761	0.98755	0.987499	0.987595	0.987589	0.987623	0.9876	0.987501	0.987497	0.987499	0.98759	0.987521	0.987489	0.987512	0.9876	0.987592	0.987516	0.987579	0.987576	0.987576	0.987497	0.987577	0.987579	0.987562	0.987589	0.987603	0.989536	0.989507	0.98957	0.989532	0.989521	0.989557	0.989521	0.857575	0.85206
horse-SRR16507881	0.998545	0.998548	0.99855	0.998562	0.998519	0.998505	0.998511	0.998557	0.998519	0.998517	0.99851	0.998565	0.998553	0.987453	0.987608	0.987549	0.987498	0.987593	0.987587	0.987621	0.987598	0.987497	0.987497	0.987496	0.987589	0.98752	0.987488	0.987509	0.987598	0.987591	0.987521	0.987575	0.987574	0.987572	0.987497	0.987573	0.987575	0.98756	0.987595	0.987608	0.989528	0.989499	0.989562	0.989524	0.989513	0.98955	0.989513	0.857674	0.852039
horse-SRR16507882	0.998518	0.998514	0.998517	0.998526	0.998494	0.998486	0.998491	0.998532	0.998494	0.998493	0.998486	0.998539	0.998527	0.987405	0.987544	0.987485	0.987435	0.98753	0.987523	0.987557	0.987534	0.987437	0.987434	0.987435	0.987525	0.987457	0.987425	0.987448	0.987534	0.987527	0.987453	0.987513	0.98751	0.987511	0.987434	0.987511	0.987514	0.987496	0.987526	0.987539	0.989474	0.989445	0.989509	0.989471	0.98946	0.989533	0.989459	0.857565	0.852142
horse-SRR16507883	0.998545	0.998548	0.99855	0.998564	0.998521	0.998507	0.998513	0.998558	0.99852	0.998519	0.99851	0.998567	0.998555	0.987456	0.987611	0.98755	0.987499	0.987597	0.98759	0.987624	0.987601	0.987498	0.987497	0.987497	0.987592	0.987521	0.987489	0.987509	0.987601	0.987594	0.987522	0.987578	0.987577	0.987575	0.987498	0.987576	0.987578	0.987563	0.987597	0.98761	0.989529	0.9895	0.989564	0.989525	0.989515	0.989551	0.989514	0.857575	0.85205
horse-SRR16507884	0.998546	0.998549	0.998551	0.998565	0.998521	0.998508	0.998513	0.998558	0.998521	0.99852	0.998511	0.99835	0.998556	0.987457	0.987611	0.98755	0.987499	0.987597	0.987591	0.987625	0.987601	0.987498	0.987498	0.987497	0.987592	0.987521	0.987489	0.98751	0.987602	0.987594	0.987523	0.987578	0.987578	0.987576	0.987498	0.987576	0.987579	0.987564	0.987597	0.987609	0.989529	0.9895	0.989564	0.989526	0.989515	0.989551	0.989515	0.857575	0.85205
horse-SRR16507885	0.998547	0.998549	0.998552	0.998566	0.998522	0.998509	0.998514	0.998559	0.998521	0.998521	0.998512	0.998568	0.998557	0.987456	0.98761	0.987551	0.9875	0.987596	0.98759	0.987623	0.9876	0.987499	0.987499	0.987498	0.987591	0.987522	0.98749	0.987511	0.987601	0.987593	0.987524	0.987577	0.987577	0.987574	0.987499	0.987575	0.987577	0.987562	0.987598	0.98761	0.98953	0.989501	0.989565	0.989527	0.989515	0.989551	0.989516	0.857575	0.85205
horse-SRR16507886	0.998552	0.998549	0.99855	0.998561	0.998529	0.99852	0.998526	0.998566	0.998529	0.998528	0.998519	0.998574	0.998562	0.987473	0.98759	0.987554	0.987479	0.987576	0.98757	0.987603	0.98758	0.987481	0.987478	0.98748	0.987571	0.987501	0.987469	0.987493	0.987581	0.987573	0.987523	0.98756	0.987557	0.987557	0.987478	0.987557	0.98756	0.987542	0.987573	0.987586	0.989517	0.989488	0.989551	0.989513	0.989502	0.989538	0.989502	0.857881	0.852039
horse-SRR16507887	0.998544	0.998547	0.99855	0.998563	0.99852	0.998507	0.998512	0.998557	0.998519	0.998519	0.998509	0.998566	0.998554	0.987456	0.98761	0.987549	0.987498	0.987596	0.987589	0.987623	0.9876	0.987497	0.987497	0.987496	0.987591	0.98752	0.987488	0.987508	0.9876	0.987593	0.987521	0.987577	0.987576	0.987574	0.987497	0.987575	0.987577	0.987562	0.987595	0.987608	0.989528	0.989499	0.989562	0.989524	0.989513	0.989548	0.989513	0.857575	0.85205
horse-SRR16507888	0.998552	0.998548	0.998551	0.998559	0.998528	0.99852	0.998525	0.998565	0.998528	0.998527	0.998519	0.998572	0.998561	0.987475	0.987616	0.987557	0.987506	0.987601	0.987595	0.987629	0.987605	0.987508	0.987505	0.987506	0.987596	0.987528	0.987496	0.987519	0.987606	0.987598	0.987523	0.987585	0.987582	0.987582	0.987505	0.987583	0.987585	0.987567	0.987597	0.98761	0.989543	0.989514	0.989577	0.989539	0.989528	0.989564	0.989527	0.857585	0.85206
horse-SRR16507889	0.998512	0.99854	0.998542	0.998551	0.998518	0.998511	0.998517	0.998557	0.998519	0.998518	0.998508	0.998563	0.998551	0.987465	0.987625	0.987563	0.987513	0.98761	0.987604	0.987638	0.987614	0.987514	0.987511	0.987513	0.987605	0.987516	0.987503	0.987526	0.987615	0.987607	0.98753	0.987594	0.987591	0.987591	0.987511	0.987592	0.987594	0.987577	0.987586	0.9876	0.989531	0.989502	0.989565	0.989527	0.989515	0.98955	0.989517	0.857575	0.85206
horse-SRR16507890	0.998558	0.998552	0.998554	0.998563	0.998532	0.99851	0.998516	0.99857	0.998532	0.998531	0.998523	0.99858	0.998568	0.987473	0.987615	0.987554	0.987504	0.987601	0.987595	0.987629	0.987605	0.987512	0.987502	0.987511	0.987596	0.987527	0.987494	0.987523	0.987606	0.987598	0.987533	0.987589	0.987582	0.987586	0.987502	0.987587	0.987589	0.987568	0.987603	0.987616	0.989531	0.989502	0.989565	0.989527	0.989516	0.989552	0.989506	0.857575	0.85205
horse-SRR16507891	0.99856	0.998556	0.998558	0.998568	0.998537	0.998528	0.998534	0.998574	0.998536	0.998536	0.998527	0.998582	0.99857	0.987484	0.987588	0.987551	0.987501	0.987574	0.987568	0.987601	0.987578	0.987503	0.9875	0.987501	0.987569	0.987523	0.987491	0.987514	0.987579	0.987571	0.987531	0.987558	0.987555	0.987555	0.9875	0.987555	0.987558	0.987541	0.987567	0.987581	0.989513	0.989484	0.989547	0.989509	0.989497	0.989534	0.989498	0.857684	0.85205
human-NC_014329	0.987439	0.98744	0.987441	0.98749	0.987422	0.98738	0.987392	0.987477	0.987414	0.987413	0.98739	0.987596	0.987546	0.999431	0.99966	0.998958	0.998943	0.999675	0.999662	0.999651	0.999668	0.998945	0.998942	0.998945	0.999665	0.998948	0.998934	0.998961	0.999672	0.999672	0.999349	0.999652	0.999653	0.999652	0.998945	0.999652	0.999653	0.99963	0.999663	0.999668	0.988079	0.988088	0.988118	0.988114	0.988108	0.988146	0.988046	0.850615	0.851918
human-NZ_CP008922	0.9874	0.987392	0.987393	0.987441	0.987374	0.987333	0.987345	0.98743	0.987366	0.987365	0.987342	0.987531	0.987481	0.99928	0.999591	0.998954	0.998948	0.9996	0.999594	0.999583	0.999598	0.998952	0.998947	0.998952	0.999594	0.998955	0.998938	0.998966	0.999603	0.999595	0.999322	0.999581	0.999582	0.999581	0.99895	0.999581	0.999581	0.999569	0.999608	0.999619	0.988041	0.98805	0.98807	0.988076	0.988069	0.988099	0.988024	0.850721	0.852002
human-SRR7825418	0.987458	0.987453	0.987441	0.98749	0.987431	0.9874	0.987426	0.987491	0.987434	0.987417	0.987402	0.987594	0.987559	0.999584	0.999325	0.998958	0.998937	0.999323	0.999317	0.99934	0.999326	0.998938	0.998937	0.998938	0.999318	0.998948	0.998928	0.998951	0.999328	0.99932	0.999279	0.999305	0.999305	0.999305	0.998938	0.999305	0.999306	0.999292	0.999333	0.999318	0.988121	0.98813	0.988162	0.988157	0.988151	0.988191	0.98811	0.855726	0.8523
human-SRR7825420	0.987436	0.987431	0.987419	0.987467	0.987393	0.987378	0.987403	0.987469	0.987412	0.987393	0.987381	0.987572	0.987538	0.999579	0.99931	0.998945	0.998922	0.999308	0.999303	0.999324	0.999312	0.998922	0.998922	0.998922	0.999303	0.998933	0.998912	0.998937	0.999313	0.999306	0.999264	0.999291	0.999291	0.999291	0.998922	0.999291	0.999292	0.999278	0.999317	0.999304	0.988112	0.98812	0.988153	0.988147	0.988141	0.988181	0.988114	0.855736	0.852311
human-SRR7825421	0.987444	0.987442	0.98743	0.987478	0.98742	0.987371	0.987397	0.98748	0.987423	0.987405	0.98739	0.987579	0.987543	0.999588	0.999342	0.99897	0.998947	0.999339	0.999334	0.999356	0.999345	0.998946	0.998946	0.998946	0.999335	0.998958	0.998938	0.998961	0.999345	0.999337	0.999286	0.999321	0.999322	0.999321	0.998947	0.999321	0.999321	0.999309	0.999343	0.999334	0.988098	0.988107	0.988139	0.988133	0.988127	0.988167	0.988101	0.855736	0.852311
llama-191000189	0.989483	0.989495	0.989489	0.989519	0.989469	0.989431	0.989444	0.989536	0.989464	0.989467	0.989435	0.989572	0.989561	0.988095	0.988136	0.988053	0.988077	0.988123	0.988117	0.98815	0.988126	0.988098	0.988076	0.988096	0.988118	0.988083	0.98807	0.988096	0.988128	0.988121	0.988099	0.988106	0.988106	0.988103	0.988076	0.988104	0.988106	0.988095	0.988135	0.988144	0.999434	0.99945	0.999442	0.999447	0.999434	0.999438	0.99942	0.85648	0.849853
llama-CVUAS_4258.2	0.989413	0.989424	0.989418	0.989412	0.989356	0.989358	0.989355	0.989419	0.989347	0.989354	0.989353	0.989457	0.989446	0.988021	0.988039	0.98798	0.988004	0.988026	0.98802	0.988053	0.988029	0.988025	0.988003	0.988023	0.988021	0.988009	0.987996	0.988022	0.98803	0.988023	0.987999	0.988016	0.988017	0.988014	0.988003	0.988015	0.988017	0.988002	0.988036	0.988076	0.999984	0.999983	0.999984	0.999982	0.999979	0.99998	0.999504	0.856329	0.849767
[truncated: 143 more columns]
