# Supplementary material for: Corynebacterium pseudotuberculosis: Whole genome sequencing reveals unforeseen and relevant genetic diversity in this pathogen
Source: PLoS One. 2024 Aug 26;19(8):e0309282. doi: 10.1371/journal.pone.0309282 (PMC11346948; doi:10.1371/journal.pone.0309282)
Supplement: S2 Table — If no information was available in the metadata, the biovar was assigned based on detection of genes of the narKGHJI operon encoding the nitrate reductase within whole genome sequences. These biovars are labeled with an asterix. (XLSX) [file pone.0309282.s009.xlsx]

## Sheet: S8_Table
Spezies	Biovar	Accession-Number (NCBI)	Strain	Sequence ID	Herkunft Labor	host spezies	Country of origin	collection date (year)
Corynebacterium ulcerans		NC_017317.1	809		Center for Biotechnology, Bielefeld University, Germany
Corynebacterium pseudotuberculosis	equi	NC_017945.3	258	horse-NC_017945.3	Center for Biotechnology, Bielefeld University, Germany	horse	Belgium	na
Corynebacterium pseudotuberculosis	ovis	NC_014329.2	FRC41	human-NC_014329.2	Center for Biotechnology, Bielefeld University, Germany	human	France	na
Corynebacterium pseudotuberculosis	ovis	SRR25660940	CVUAS 4258.2	llama-CVUAS_4258.2	Chemical and Veterinary Analysis Agency Karlsruhe; Germany	llama	Germany	2021
Corynebacterium pseudotuberculosis	ovis	SRR22859700	CVUAS 2997	goat-CVUAS_2997	Chemical and Veterinary Analysis Agency Stuttgart; Germany	goat	Germany	2003
Corynebacterium pseudotuberculosis	ovis	SRR22859691	CVUAS 32354	goat-CVUAS_32354	Chemical and Veterinary Analysis Agency Stuttgart; Germany	goat	Germany	2020
Corynebacterium pseudotuberculosis	ovis	CP115162	CVUAS 32656	alpaca-CVUAS_32656	Chemical and Veterinary Analysis Agency Stuttgart; Germany	alpaca	Germany	2020
Corynebacterium pseudotuberculosis	ovis	CP115163	CVUAS 32689	alpaca-CVUAS_32689	Chemical and Veterinary Analysis Agency Stuttgart; Germany	alpaca	Germany	2020
Corynebacterium pseudotuberculosis	ovis	SRR22859683	CVUAS 32746	alpaca-CVUAS_32746	Chemical and Veterinary Analysis Agency Stuttgart; Germany	alpaca	Germany	2020
Corynebacterium pseudotuberculosis	ovis	SRR22859692	CVUAS 32834.2	alpaca-CVUAS_32834.2	Chemical and Veterinary Analysis Agency Stuttgart; Germany	alpaca	Germany	2020
Corynebacterium pseudotuberculosis	ovis	SRR22859685	CVUAS 32842	alpaca-CVUAS_32842	Chemical and Veterinary Analysis Agency Stuttgart; Germany	alpaca	Germany	2020
Corynebacterium pseudotuberculosis	ovis	SRR22859684	CVUAS 33314	alpaca-CVUAS_33314	Chemical and Veterinary Analysis Agency Stuttgart; Germany	alpaca	Germany	2021
Corynebacterium pseudotuberculosis	equi	SRR22859693	CVUAS 3337	sheep-CVUAS_3337	Chemical and Veterinary Analysis Agency Stuttgart; Germany	sheep	Germany	2004
Corynebacterium pseudotuberculosis	equi	SRR22859686	CVUAS 3338	sheep-CVUAS_3338	Chemical and Veterinary Analysis Agency Stuttgart; Germany	sheep	Germany	2005
Corynebacterium pseudotuberculosis	equi	SRR22859688	CVUAS 3357	sheep-CVUAS_3357	Chemical and Veterinary Analysis Agency Stuttgart; Germany	sheep	Germany	2006
Corynebacterium pseudotuberculosis	equi	SRR22859694	CVUAS 3361	sheep-CVUAS_3361	Chemical and Veterinary Analysis Agency Stuttgart; Germany	sheep	Germany	2006
Corynebacterium pseudotuberculosis	ovis	SRR22859699	CVUAS 4988	goat-CVUAS_4988	Chemical and Veterinary Analysis Agency Stuttgart; Germany	goat	Germany	2007
Corynebacterium pseudotuberculosis	ovis	CP115164	CVUAS 5583.2	dromedary-CVUAS_5583.2	Chemical and Veterinary Analysis Agency Stuttgart; Germany	dromedary	Germany	2015
Corynebacterium pseudotuberculosis	ovis*	NZ_CP036469.1	04MAT	na-NZ_CP036469.1	Federal University of Minas Gerais, Brazil	na	Brazil	2010
Corynebacterium pseudotuberculosis	ovis	NC_017300.2	1002	goat-NC_017300	Federal University of Minas Gerais, Brazil	goat	Brazil	na
Corynebacterium pseudotuberculosis	ovis	NZ_CP012837.1	1002B	goat-NZ_CP012837	Federal University of Minas Gerais, Brazil	goat	Brazil	1971
Corynebacterium pseudotuberculosis	ovis	NZ_CP011474.1	12C	sheep-NZ_CP011474.1	Federal University of Minas Gerais, Brazil	sheep	Brazil	2009
Corynebacterium pseudotuberculosis	ovis*	NZ_CP046861.1	133	sheep-NZ_CP046861.1	Federal University of Minas Gerais, Brazil	sheep	Brazil	na
Corynebacterium pseudotuberculosis	ovis*	NZ_CP046643.1	17	sheep-NZ_CP046643.1	Federal University of Minas Gerais, Brazil	sheep	Brazil	na
Corynebacterium pseudotuberculosis	ovis*	NZ_CP046934.1	206	sheep-NZ_CP046934.1	Federal University of Minas Gerais, Brazil	sheep	Brazil	na
Corynebacterium pseudotuberculosis	ovis	NZ_CP010795.2	29156	cattle-NZ_CP010795.2	Federal University of Minas Gerais, Brazil	cattle	Israel	2006
Corynebacterium pseudotuberculosis	equi	NC_017730.4	31	waterbuffalo-NC_017730.4	Federal University of Minas Gerais, Brazil	waterbuffalo	Egypt	na
Corynebacterium pseudotuberculosis	equi	NC_016932.2	316	horse-NC_016932.2	Federal University of Minas Gerais, Brazil	horse	USA/California	na
Corynebacterium pseudotuberculosis	equi	NZ_CP015183.1	32	waterbuffalo-NZ_CP015183.1	Federal University of Minas Gerais, Brazil	waterbuffalo	Egypt	2008
Corynebacterium pseudotuberculosis	equi	NZ_CP015184.1	33	waterbuffalo-NZ_CP015184.1	Federal University of Minas Gerais, Brazil	waterbuffalo	Egypt	2008
Corynebacterium pseudotuberculosis	equi	NZ_CP015192.1	34	waterbuffalo-NZ_CP015192.1	Federal University of Minas Gerais, Brazil	waterbuffalo	Egypt	2008
Corynebacterium pseudotuberculosis	equi	NZ_CP015185.1	35	waterbuffalo-NZ_CP015185.1	Federal University of Minas Gerais, Brazil	waterbuffalo	Egypt	2008
Corynebacterium pseudotuberculosis	equi	NZ_CP015186.1	36	waterbuffalo-NZ_CP015186.1	Federal University of Minas Gerais, Brazil	waterbuffalo	Egypt	2008
Corynebacterium pseudotuberculosis	equi	NZ_CP015187.1	38	waterbuffalo-NZ_CP015187.1	Federal University of Minas Gerais, Brazil	waterbuffalo	Egypt	2008
Corynebacterium pseudotuberculosis	ovis*	NZ_CP036457.1	38MAT	na-NZ_CP036457.1	Federal University of Minas Gerais, Brazil	na	Brazil	2010
Corynebacterium pseudotuberculosis	equi	NZ_CP015188.1	39	waterbuffalo-NZ_CP015188.1	Federal University of Minas Gerais, Brazil	waterbuffalo	Egypt	2008
Corynebacterium pseudotuberculosis	ovis*	NZ_CP046862.1	414	goat-NZ_CP046862.1	Federal University of Minas Gerais, Brazil	goat	Brazil	2019
Corynebacterium pseudotuberculosis	equi	NZ_CP015189.1	43	waterbuffalo-NZ_CP015189.1	Federal University of Minas Gerais, Brazil	waterbuffalo	Egypt	2008
Corynebacterium pseudotuberculosis	equi	NZ_CP015190.1	46	waterbuffalo-NZ_CP015190.1	Federal University of Minas Gerais, Brazil	waterbuffalo	Egypt	2008
Corynebacterium pseudotuberculosis	equi	NZ_CP015191.1	48	waterbuffalo-NZ_CP015191.1	Federal University of Minas Gerais, Brazil	waterbuffalo	Egypt	2008
Corynebacterium pseudotuberculosis	ovis*	NZ_CP035719.1	87MAT	na-NZ_CP035719.1	Federal University of Minas Gerais, Brazil	na	Brazil	2010
Corynebacterium pseudotuberculosis	ovis*	NZ_CP036169.1	99MAT	na-NZ_CP036169.1	Federal University of Minas Gerais, Brazil	na	Brazil	2010
Corynebacterium pseudotuberculosis	ovis*	NZ_CP021251.1	ATCC 19410	sheep-NZ_CP021251.1	Federal University of Minas Gerais, Brazil	sheep	na	na
Corynebacterium pseudotuberculosis	ovis	NC_017301.2	C231	sheep-NC_017301.2	Federal University of Minas Gerais, Brazil	sheep	Brazil	na
Corynebacterium pseudotuberculosis	ovis*	NZ_CP038431.1	Cap1C	goat-NZ_CP038431.1	Federal University of Minas Gerais, Brazil	goat	Brazil	2009
Corynebacterium pseudotuberculosis	ovis*	NZ_CP036258.1	Cap1R	goat-NZ_CP036258.1	Federal University of Minas Gerais, Brazil	goat	Brazil	2010
Corynebacterium pseudotuberculosis	ovis*	NZ_CP034411.1	Cap1W	goat-NZ_CP034411.1	Federal University of Minas Gerais, Brazil	goat	Brazil	2010
Corynebacterium pseudotuberculosis	ovis*	NZ_CP026500.1	CAP3W	goat-NZ_CP026500.1	Federal University of Minas Gerais, Brazil	goat	Brazil	2009
Corynebacterium pseudotuberculosis	ovis*	NZ_CP039867.1	Cap4W	goat-NZ_CP039867.1	Federal University of Minas Gerais, Brazil	goat	Brazil	2010
Corynebacterium pseudotuberculosis	ovis*	NZ_CP039866.1	Cap5W	goat-NZ_CP039866.1	Federal University of Minas Gerais, Brazil	goat	Brazil	2010
Corynebacterium pseudotuberculosis	ovis*	NZ_CP036257.1	Cap8W	goat-NZ_CP036257.1	Federal University of Minas Gerais, Brazil	goat	Brazil	2010
Corynebacterium pseudotuberculosis	ovis*	NZ_CP035641.1	CAPGE03	goat-NZ_CP035641.1	Federal University of Minas Gerais, Brazil	goat	Brazil	2010
Corynebacterium pseudotuberculosis	ovis*	NZ_CP026499.1	CAPJ4	goat-NZ_CP026499.1	Federal University of Minas Gerais, Brazil	goat	Brazil	2010
Corynebacterium pseudotuberculosis	ovis*	NZ_CP035717.1	CAPMI03	goat-NZ_CP035717.1	Federal University of Minas Gerais, Brazil	goat	Brazil	2010
Corynebacterium pseudotuberculosis	ovis*	NZ_CP035718.1	CAPMI05	goat-NZ_CP035718.1	Federal University of Minas Gerais, Brazil	goat	Brazil	2010
Corynebacterium pseudotuberculosis	ovis*	NZ_CP035716.1	CAPNAT1	goat-NZ_CP035716.1	Federal University of Minas Gerais, Brazil	goat	Brazil	2010
Corynebacterium pseudotuberculosis	equi	NC_017307.3	CIP 52.97	horse-NC_017307.3	Federal University of Minas Gerais, Brazil	horse	Kenya	1952
Corynebacterium pseudotuberculosis	ovis	NZ_CP014998.1	Cp13	goat-NZ_CP014998.1	Federal University of Minas Gerais, Brazil	goat	Brazil	2006
Corynebacterium pseudotuberculosis	equi	NC_018019.3	Cp162	camel-NC_018019.3	Federal University of Minas Gerais, Brazil	camel	United Kingdom	na
Corynebacterium pseudotuberculosis	ovis*	NZ_CP035715.1	CR07	goat-NZ_CP035715.1	Federal University of Minas Gerais, Brazil	goat	Brazil	2010
Corynebacterium pseudotuberculosis	ovis*	NZ_CP035745.1	E13	goat-NZ_CP035745.1	Federal University of Minas Gerais, Brazil	goat	Brazil	2010
Corynebacterium pseudotuberculosis	ovis*	NZ_CP035789.1	E14	goat-NZ_CP035789.1	Federal University of Minas Gerais, Brazil	goat	Brazil	2010
Corynebacterium pseudotuberculosis	ovis*	NZ_CP036149.1	E16	goat-NZ_CP036149.1	Federal University of Minas Gerais, Brazil	goat	Brazil	2010
Corynebacterium pseudotuberculosis	ovis*	NZ_CP014341.1	E55	sheep-NZ_CP014341.1	Federal University of Minas Gerais, Brazil	sheep	Egypt	2006
Corynebacterium pseudotuberculosis	ovis	NZ_CP013699.1	E56	sheep-NZ_CP013699.1	Federal University of Minas Gerais, Brazil	sheep	Egypt	na
Corynebacterium pseudotuberculosis	ovis*	NZ_CP036535.1	E7	goat-NZ_CP036535.1	Federal University of Minas Gerais, Brazil	goat	Brazil	2010
Corynebacterium pseudotuberculosis	ovis*	NZ_CP035714.1	E9	goat-NZ_CP035714.1	Federal University of Minas Gerais, Brazil	goat	Brazil	2010
Corynebacterium pseudotuberculosis	ovis	NC_017303.3	I19	cattle-NC_017303.3	Federal University of Minas Gerais, Brazil	cattle	Israel	na
Corynebacterium pseudotuberculosis	equi*	NZ_CP017384.1	I37	cattle-NZ_CP017384.1	Federal University of Minas Gerais, Brazil	cattle	Israel	2006
Corynebacterium pseudotuberculosis	equi*	NZ_CP046734.1	MB16	horse-NZ_CP046734.1	Federal University of Minas Gerais, Brazil	horse	USA/California	na
Corynebacterium pseudotuberculosis	ovis*	NZ_CP017711.1	MEX1	goat-NZ_CP017711.1	Federal University of Minas Gerais, Brazil	goat	Mexico	2014
Corynebacterium pseudotuberculosis	ovis*	NZ_CP046644.1	MEX2	goat-NZ_CP046644.1	Federal University of Minas Gerais, Brazil	goat	Mexico	2013
Corynebacterium pseudotuberculosis	ovis	NZ_CP013697.1	MEX25	sheep-NZ_CP013697.1	Federal University of Minas Gerais, Brazil	sheep	Mexico	na
Corynebacterium pseudotuberculosis	ovis*	NZ_CP016826.1	MEX29	sheep-NZ_CP016826.1	Federal University of Minas Gerais, Brazil	sheep	Mexico	2013
Corynebacterium pseudotuberculosis	equi*	NZ_CP017291.1	MEX30	horse-NZ_CP017291.1	Federal University of Minas Gerais, Brazil	horse	Mexico	2013
Corynebacterium pseudotuberculosis	equi*	NZ_CP017292.1	MEX31	horse-NZ_CP017292.1	Federal University of Minas Gerais, Brazil	horse	Mexico	2013
Corynebacterium pseudotuberculosis	ovis*	NZ_CP014543.1	MEX9	goat-NZ_CP014543.1	Federal University of Minas Gerais, Brazil	goat	Mexico	2012
Corynebacterium pseudotuberculosis	ovis*	NZ_CP019769.1	MIC6	sheep-NZ_CP019769.1	Federal University of Minas Gerais, Brazil	sheep	Brazil	2013
Corynebacterium pseudotuberculosis	ovis	NZ_CP013146.1	N1	sheep-NZ_CP013146.1	Federal University of Minas Gerais, Brazil	sheep	Equatorial Guinea	2014
Corynebacterium pseudotuberculosis	ovis*	NZ_CP026524.1	OVI03	sheep-NZ_CP026524.1	Federal University of Minas Gerais, Brazil	sheep	Brazil	2010
Corynebacterium pseudotuberculosis	ovis*	NZ_CP039633.1	OVI1FL	sheep-NZ_CP039633.1	Federal University of Minas Gerais, Brazil	sheep	Brazil	2009
Corynebacterium pseudotuberculosis	ovis*	NZ_CP026374.1	OVI2C	sheep-NZ_CP026374.1	Federal University of Minas Gerais, Brazil	sheep	Brazil	2009
Corynebacterium pseudotuberculosis	ovis*	NZ_CP034410.1	OVIAF1	sheep-NZ_CP034410.1	Federal University of Minas Gerais, Brazil	sheep	Brazil	2009
Corynebacterium pseudotuberculosis	ovis*	NZ_CP035642.1	OVICCA32	goat-NZ_CP035642.1	Federal University of Minas Gerais, Brazil	goat	Brazil	2010
Corynebacterium pseudotuberculosis	ovis*	NZ_CP035640.1	OVID04	sheep-NZ_CP035640.1	Federal University of Minas Gerais, Brazil	sheep	Brazil	2010
Corynebacterium pseudotuberculosis	ovis*	NZ_CP035679.1	OVIOS02	sheep-NZ_CP035679.1	Federal University of Minas Gerais, Brazil	sheep	Brazil	2010
Corynebacterium pseudotuberculosis	ovis*	NZ_CP035678.1	OVIZ01	sheep-NZ_CP035678.1	Federal University of Minas Gerais, Brazil	sheep	Brazil	2010
Corynebacterium pseudotuberculosis	ovis	NC_017031.1	P54B96	wildebeest-NC_017031.1	Federal University of Minas Gerais, Brazil	wildebeest	South Africa	na
Corynebacterium pseudotuberculosis	ovis*	NZ_CP047603.1	PAT14	sheep-NZ_CP047603.1	Federal University of Minas Gerais, Brazil	sheep	Argentina	2007
Corynebacterium pseudotuberculosis	ovis*	NZ_CP046641.1	PAT16	sheep-NZ_CP046641.1	Federal University of Minas Gerais, Brazil	sheep	Argentina	2007
Corynebacterium pseudotuberculosis	ovis*	NZ_CP019768.1	phoP	goat-NZ_CP019768.1	Federal University of Minas Gerais, Brazil	goat	Brazil	1971
Corynebacterium silvaticum		NZ_CP021417.1	PO100/5		Federal University of Minas Gerais, Brazil	na
Corynebacterium pseudotuberculosis	ovis	NZ_CP013698.1	PO222/4-1	goat-NZ_CP013698.1	Federal University of Minas Gerais, Brazil	goat	Portugal	na
Corynebacterium pseudotuberculosis	ovis	NZ_CP012695.1	PO269-5	goat-NZ_CP012695.1	Federal University of Minas Gerais, Brazil	goat	Portugal	na
Corynebacterium pseudotuberculosis	ovis*	NZ_CP046732.1	sigB	goat-NZ_CP046732.1	Federal University of Minas Gerais, Brazil	goat	Brazil	1971
Corynebacterium pseudotuberculosis	ovis*	NZ_CP047926.1	sigC	goat-NZ_CP047926	Federal University of Minas Gerais, Brazil	goat	Brazil	na
Corynebacterium pseudotuberculosis	ovis*	NZ_CP047586.1	SigD	goat-NZ_CP047586.1	Federal University of Minas Gerais, Brazil	goat	Brazil	1971
Corynebacterium pseudotuberculosis	ovis*	NZ_CP046731.1	SigH	goat-NZ_CP046731.1	Federal University of Minas Gerais, Brazil	goat	Brazil	1971
Corynebacterium pseudotuberculosis	ovis*	NZ_CP046733.1	SigK	goat-NZ_CP046733.1	Federal University of Minas Gerais, Brazil	goat	Brazil	1971
Corynebacterium pseudotuberculosis	ovis*	NZ_CP046955.1	SigM	goat-NZ_CP046955.1	Federal University of Minas Gerais, Brazil	goat	Brazil	1971
Corynebacterium pseudotuberculosis	ovis*	NZ_CP020356.1	SigmaE	goat-NZ_CP020356.1	Federal University of Minas Gerais, Brazil	goat	Brazil	1971
Corynebacterium pseudotuberculosis	ovis*	NZ_CP046642.1	SP165	sheep-NZ_CP046642.1	Federal University of Minas Gerais, Brazil	sheep	Brazil	2010
Corynebacterium pseudotuberculosis	ovis	NZ_CP015100.2	T1	goat-NZ_CP015100.2	Federal University of Minas Gerais, Brazil	goat	Brazil	1971
Corynebacterium pseudotuberculosis	ovis	NZ_CP009927.1	VD57	goat-NZ_CP009927.1	Federal University of Minas Gerais, Brazil	goat	Brazil	na
Corynebacterium pseudotuberculosis	ovis	NZ_CP010889.1	226	goat-NZ_CP010889.1	Federal University of Para, Brazil	goat	USA/California	2007
Corynebacterium pseudotuberculosis	equi	NZ_CP012022.2	262	cattle-NZ_CP012022.2	Federal University of Para, Brazil	cattle	Belgium	na
Corynebacterium pseudotuberculosis	ovis	NC_017462.1	267	llama-NC_017462.1	Federal University of Para, Brazil	llama	USA	na
Corynebacterium pseudotuberculosis	equi	NZ_CP012136.1	E19	horse-NZ_CP012136.1	Federal University of Para, Brazil	horse	Chile	na
Corynebacterium pseudotuberculosis	equi	NZ_CP013260.2	MB11	horse-NZ_CP013260.2	Federal University of Para, Brazil	horse	USA/California	1996
Corynebacterium pseudotuberculosis	equi*	NZ_CP023395.1	MB278	horse-NZ_CP023395.1	Federal University of Para, Brazil	horse	USA/California	na
Corynebacterium pseudotuberculosis	equi*	NZ_CP026501.1	MB295	horse-NZ_CP026501.1	Federal University of Para, Brazil	horse	USA/California	na
Corynebacterium pseudotuberculosis	equi	NZ_CP013262.2	MB30	horse-NZ_CP013262.2	Federal University of Para, Brazil	horse	USA/California	2000
Corynebacterium pseudotuberculosis	equi*	NZ_CP021982.2	MB302	horse-NZ_CP021982.2	Federal University of Para, Brazil	horse	USA/California	na
Corynebacterium pseudotuberculosis	ovis	NZ_CP013327.1	PA01	sheep-NZ_CP013327.1	Federal University of Para, Brazil	sheep	Brazil	2015
Corynebacterium pseudotuberculosis	equi	NZ_CP015309.1	PA02	goat-NZ_CP015309.1	Federal University of Para, Brazil	goat	Brazil	2015
Corynebacterium pseudotuberculosis	ovis*	NZ_CP019587.1	PA04	sheep-NZ_CP019587.1	Federal University of Para, Brazil	sheep	Brazil	2015
Corynebacterium pseudotuberculosis	ovis*	NZ_CP024457.1	PA07	sheep-NZ_CP024457.1	Federal University of Para, Brazil	sheep	Brazil	2016
Corynebacterium pseudotuberculosis	ovis*	NZ_CP024602.1	PA08; A19	sheep-NZ_CP024602.1	Federal University of Para, Brazil	sheep	Brazil	2016
Corynebacterium pseudotuberculosis	ovis	NC_017305.1	PAT10	sheep-NC_017305.1	Federal University of Para, Brazil	sheep	Argentina	na
Corynebacterium diphtheriae		NZ_CP025209.1	ISS3319		Friedrich-Alexander-Universität Erlangen-Nürnberg, Germany
Corynebacterium belfantii		GCF_900205605.1	FRC0043		Institut Pasteur, France
Corynebacterium rouxii		NZ_LR738855.1	FRC0190		Institut Pasteur, France
Corynebacterium pseudotuberculosis	ovis*	NZ_CP024995.1	KM01	goat-NZ_CP024995.1	Institute of Yunnan Animal Science and Veterinary, Jindian, China	goat	China	2017
Corynebacterium pseudotuberculosis	ovis*	SRR7825395		goat-SRR7825395	Bavarian Health and Food Safety Authority; Germany	goat	Germany	2009
Corynebacterium pseudotuberculosis	equi*	SRR7825416	KL0262	waterbuffalo-SRR7825416	Bavarian Health and Food Safety Authority; Germany	waterbuffalo	Egypt	2011
Corynebacterium pseudotuberculosis	ovis*	SRR7825418		human-SRR7825418	Bavarian Health and Food Safety Authority; Germany	human	New Zealand	2011
Corynebacterium pseudotuberculosis	equi*	SRR7825419	KL0263	waterbuffalo-SRR7825419	Bavarian Health and Food Safety Authority; Germany	waterbuffalo	Egypt	2011
Corynebacterium pseudotuberculosis	ovis*	SRR7825420		human-SRR7825420	Bavarian Health and Food Safety Authority; Germany	human	New Zealand	2011
Corynebacterium pseudotuberculosis	ovis*	SRR7825421		human-SRR7825421	Bavarian Health and Food Safety Authority; Germany	human	New Zealand	2011
Corynebacterium pseudotuberculosis	ovis*	SRR7825423		goat-SRR7825423	Bavarian Health and Food Safety Authority; Germany	goat	Germany	2011
Corynebacterium pseudotuberculosis	ovis	SRR22859698	KL293	camel-KL293	Bavarian Health and Food Safety Authority; Germany	camel	Germany	2011
Corynebacterium pseudotuberculosis	ovis	SRR22859697	KL302	camel-KL302	Bavarian Health and Food Safety Authority; Germany	camel	Germany	2011
Corynebacterium pseudotuberculosis	ovis	SRR22859696	KL359	camel-KL359	Bavarian Health and Food Safety Authority; Germany	camel	Germany	2012
Corynebacterium pseudotuberculosis	ovis	SRR22859695	191000189	llama-191000189	Hessian State Laboratory (LHL), Germany	llama	Germany	2019
Corynebacterium pseudotuberculosis	ovis	NC_016781.1	3/99-5	sheep-NC_016781.1	Moredun Research Institute, United Kingdom	sheep	United Kingdom	1999
Corynebacterium pseudotuberculosis	ovis	NC_017306.1	42/02-A	sheep-NC_017306.1	Moredun Research Institute, United Kingdom	sheep	Australia	na
Corynebacterium pseudotuberculosis	ovis	NZ_CP008922.1	48252	human-NZ_CP008922.1	Oslo University Hospital, Rikshopitalet, Norway	human	Norway	2007
Corynebacterium pseudotuberculosis	ovis	NZ_CP008923.1	CS_10	goat-NZ_CP008923.1	Oslo University Hospital, Rikshopitalet, Norway	goat	Norway	na
Corynebacterium pseudotuberculosis	ovis	NZ_CP008924.1	Ft_2193/67	goat-NZ_CP008924.1	Oslo University Hospital, Rikshopitalet, Norway	goat	Norway	na
Corynebacterium pseudotuberculosis	ovis	SRR25660942	CVUAS 34900	dromedary-CVUAS_34900	Netherlands	dromedary	Netherlands	2022
Corynebacterium pseudotuberculosis	ovis	SRR25660941	CVUAS 34905	dromedary-CVUAS_34905	Netherlands	dromedary	Netherlands	2020
Corynebacterium pseudotuberculosis	equi	NZ_CP121342.1	G1	alpaca-NZ_CP121342.1	Sichuan Agricultural University, China	alpaca	China	2021
Corynebacterium pseudotuberculosis	equi	NZ_CP101133.1	Cp_Eq_BR01	horse-NZ_CP101133.1	Federal University of Minas Gerais, Brazil	horse	Brazil	2020
Corynebacterium pseudotuberculosis	equi	SRR16507888	MB106	horse-SRR16507888	Federal University of Minas Gerais, Brazil	horse	USA	2003
Corynebacterium pseudotuberculosis	equi	SRR16507887	MB109	horse-SRR16507887	Federal University of Minas Gerais, Brazil	horse	USA	2003
Corynebacterium pseudotuberculosis	equi	SRR16507886	MB122	horse-SRR16507886	Federal University of Minas Gerais, Brazil	horse	USA	2003
Corynebacterium pseudotuberculosis	equi	SRR16507885	MB124	horse-SRR16507885	Federal University of Minas Gerais, Brazil	horse	USA	2003
Corynebacterium pseudotuberculosis	equi	SRR16507884	MB147	horse-SRR16507884	Federal University of Minas Gerais, Brazil	horse	USA	2014
Corynebacterium pseudotuberculosis	equi	SRR16507883	MB151	horse-SRR16507883	Federal University of Minas Gerais, Brazil	horse	USA	2003
Corynebacterium pseudotuberculosis	equi	SRR16507882	MB156	horse-SRR16507882	Federal University of Minas Gerais, Brazil	horse	USA	2003
Corynebacterium pseudotuberculosis	equi	SRR16507881	MB163	horse-SRR16507881	Federal University of Minas Gerais, Brazil	horse	USA	2003
Corynebacterium pseudotuberculosis	equi	SRR16507880	MB165	horse-SRR16507880	Federal University of Minas Gerais, Brazil	horse	USA	2003
Corynebacterium pseudotuberculosis	equi	SRR16507878	MB166	horse-SRR16507878	Federal University of Minas Gerais, Brazil	horse	USA	2003
Corynebacterium pseudotuberculosis	equi	SRR16507877	MB167	horse-SRR16507877	Federal University of Minas Gerais, Brazil	horse	USA	2004
Corynebacterium pseudotuberculosis	equi	SRR16507876	MB168	horse-SRR16507876	Federal University of Minas Gerais, Brazil	horse	USA	2004
Corynebacterium pseudotuberculosis	equi	SRR16507875	MB172	horse-SRR16507875	Federal University of Minas Gerais, Brazil	horse	USA	2004
Corynebacterium pseudotuberculosis	equi	SRR16507874	MB174	horse-SRR16507874	Federal University of Minas Gerais, Brazil	horse	USA	2004
Corynebacterium pseudotuberculosis	equi	SRR16507873	MB176	horse-SRR16507873	Federal University of Minas Gerais, Brazil	horse	USA	2004
Corynebacterium pseudotuberculosis	equi	SRR16507872	MB177	horse-SRR16507872	Federal University of Minas Gerais, Brazil	horse	USA	2004
Corynebacterium pseudotuberculosis	equi	SRR16507871	MB180	horse-SRR16507871	Federal University of Minas Gerais, Brazil	horse	USA	2004
Corynebacterium pseudotuberculosis	equi	SRR16507870	MB182	horse-SRR16507870	Federal University of Minas Gerais, Brazil	horse	USA	2005
Corynebacterium pseudotuberculosis	equi	SRR16507869	MB183	horse-SRR16507869	Federal University of Minas Gerais, Brazil	horse	USA	2005
Corynebacterium pseudotuberculosis	equi	SRR16507867	MB184	horse-SRR16507867	Federal University of Minas Gerais, Brazil	horse	USA	2005
Corynebacterium pseudotuberculosis	equi	SRR16507866	MB186	horse-SRR16507866	Federal University of Minas Gerais, Brazil	horse	USA	2005
Corynebacterium pseudotuberculosis	equi	SRR16507865	MB201	horse-SRR16507865	Federal University of Minas Gerais, Brazil	horse	USA	2006
Corynebacterium pseudotuberculosis	equi	SRR16507864	MB205	horse-SRR16507864	Federal University of Minas Gerais, Brazil	horse	USA	2006
Corynebacterium pseudotuberculosis	equi	SRR16507863	MB216	horse-SRR16507863	Federal University of Minas Gerais, Brazil	horse	USA	2006
Corynebacterium pseudotuberculosis	equi	SRR16507862	MB235	horse-SRR16507862	Federal University of Minas Gerais, Brazil	horse	USA	2007
Corynebacterium pseudotuberculosis	equi	SRR16507861	MB238	horse-SRR16507861	Federal University of Minas Gerais, Brazil	horse	USA	2007
Corynebacterium pseudotuberculosis	equi	SRR16507860	MB239	horse-SRR16507860	Federal University of Minas Gerais, Brazil	horse	USA	2007
Corynebacterium pseudotuberculosis	equi	SRR16507879	MB27	horse-SRR16507879	Federal University of Minas Gerais, Brazil	horse	USA	2000
Corynebacterium pseudotuberculosis	equi	SRR16507859	MB271	horse-SRR16507859	Federal University of Minas Gerais, Brazil	horse	USA	2009
Corynebacterium pseudotuberculosis	equi	SRR16507858	MB292	horse-SRR16507858	Federal University of Minas Gerais, Brazil	horse	USA	2009
Corynebacterium pseudotuberculosis	equi	SRR16507868	MB32	horse-SRR16507868	Federal University of Minas Gerais, Brazil	horse	USA	2000
Corynebacterium pseudotuberculosis	equi	SRR16507856	MB325	horse-SRR16507856	Federal University of Minas Gerais, Brazil	horse	USA	2011
Corynebacterium pseudotuberculosis	equi	SRR16507857	MB44	horse-SRR16507857	Federal University of Minas Gerais, Brazil	horse	USA	2001
Corynebacterium pseudotuberculosis	equi	SRR16507855	MB45	horse-SRR16507855	Federal University of Minas Gerais, Brazil	horse	USA	2001
Corynebacterium pseudotuberculosis	equi	SRR16507854	MB46	horse-SRR16507854	Federal University of Minas Gerais, Brazil	horse	USA	2001
Corynebacterium pseudotuberculosis	equi	SRR16507891	MB5	horse-SRR16507891	Federal University of Minas Gerais, Brazil	horse	USA	1996
Corynebacterium pseudotuberculosis	equi	SRR16507853	MB52	horse-SRR16507853	Federal University of Minas Gerais, Brazil	horse	USA	2001
Corynebacterium pseudotuberculosis	equi	SRR16507890	MB6	horse-SRR16507890	Federal University of Minas Gerais, Brazil	horse	USA	1996
Corynebacterium pseudotuberculosis	equi	SRR16507852	MB77	horse-SRR16507852	Federal University of Minas Gerais, Brazil	horse	USA	2002
Corynebacterium pseudotuberculosis	equi	SRR16507851	MB83	horse-SRR16507851	Federal University of Minas Gerais, Brazil	horse	USA	2002
Corynebacterium pseudotuberculosis	equi	SRR16507889	MB89	horse-SRR16507889	Federal University of Minas Gerais, Brazil	horse	USA	2002
Corynebacterium pseudotuberculosis	ovis*	SRR14765336	798	goat-SRR14765336	University of Zurich, Switzerland	goat	Switzerland	2008
Corynebacterium pseudotuberculosis	ovis*	SRR14765341	1197	goat-SRR14765341	University of Zurich, Switzerland	goat	Switzerland	2010
Corynebacterium pseudotuberculosis	ovis*	SRR14765340	3145	goat-SRR14765340	University of Zurich, Switzerland	goat	Switzerland	2015
Corynebacterium pseudotuberculosis	ovis*	sSRR14765339	4394	sheep-SRR14765339	University of Zurich, Switzerland	sheep	Switzerland	2019
Corynebacterium pseudotuberculosis	ovis*	sSRR14765338	4480	sheep-SRR14765338	University of Zurich, Switzerland	sheep	Switzerland	2019
Corynebacterium pseudotuberculosis	ovis*	sSRR14765337	4600	sheep-SRR14765337	University of Zurich, Switzerland	sheep	Switzerland	2019
Corynebacterium pseudotuberculosis	equi*	NZ_LR590478.1	NCTC4656	horse-NZ_LR590478.1	Wellcome Sanger Institute, United Kingdom	horse	na	na
Corynebacterium pseudotuberculosis	ovis*	NZ_LR590479.1	NCTC4681	sheep-NZ_LR590479.1	Wellcome Sanger Institute, United Kingdom	sheep	Australia	na
