# Supplementary material for: Corynebacterium pseudotuberculosis: Whole genome sequencing reveals unforeseen and relevant genetic diversity in this pathogen
Source: PLoS One. 2024 Aug 26;19(8):e0309282. doi: 10.1371/journal.pone.0309282 (PMC11346948; doi:10.1371/journal.pone.0309282)
Supplement: S3 Table — (XLSX) [file pone.0309282.s010.xlsx]

## Sheet: cgmlsttargets
target	source	alt. name	additional info	position
CpMEX29_RS00005	NZ_CP016826.1 (06-FEB-2023), 2337866 bases, 2062 genes with CDS (Corynebacterium pseudotuberculosis strain MEX29 chromosome, complete genome)	dnaA	chromosomal replication initiator protein DnaA	1...1812
CpMEX29_RS00010	NZ_CP016826.1 (06-FEB-2023), 2337866 bases, 2062 genes with CDS (Corynebacterium pseudotuberculosis strain MEX29 chromosome, complete genome)	dnaN	DNA polymerase III subunit beta	2397...3584
CpMEX29_RS00015	NZ_CP016826.1 (06-FEB-2023), 2337866 bases, 2062 genes with CDS (Corynebacterium pseudotuberculosis strain MEX29 chromosome, complete genome)	recF	DNA replication/repair protein RecF	3651...4865
CpMEX29_RS00025	NZ_CP016826.1 (06-FEB-2023), 2337866 bases, 2062 genes with CDS (Corynebacterium pseudotuberculosis strain MEX29 chromosome, complete genome)	gyrB	DNA topoisomerase (ATP-hydrolyzing) subunit B	5567...7612
CpMEX29_RS00030	NZ_CP016826.1 (06-FEB-2023), 2337866 bases, 2062 genes with CDS (Corynebacterium pseudotuberculosis strain MEX29 chromosome, complete genome)		hypothetical protein	7694...8128
CpMEX29_RS00035	NZ_CP016826.1 (06-FEB-2023), 2337866 bases, 2062 genes with CDS (Corynebacterium pseudotuberculosis strain MEX29 chromosome, complete genome)		hypothetical protein	8442...8705
CpMEX29_RS00040	NZ_CP016826.1 (06-FEB-2023), 2337866 bases, 2062 genes with CDS (Corynebacterium pseudotuberculosis strain MEX29 chromosome, complete genome)		hypothetical protein	8702...8914
CpMEX29_RS00045	NZ_CP016826.1 (06-FEB-2023), 2337866 bases, 2062 genes with CDS (Corynebacterium pseudotuberculosis strain MEX29 chromosome, complete genome)	gyrA	DNA gyrase subunit A	9082...11646
CpMEX29_RS00050	NZ_CP016826.1 (06-FEB-2023), 2337866 bases, 2062 genes with CDS (Corynebacterium pseudotuberculosis strain MEX29 chromosome, complete genome)		DUF3566 domain-containing protein	11646...11990
CpMEX29_RS00065	NZ_CP016826.1 (06-FEB-2023), 2337866 bases, 2062 genes with CDS (Corynebacterium pseudotuberculosis strain MEX29 chromosome, complete genome)		YwiC-like family protein	12433...13212
CpMEX29_RS00070	NZ_CP016826.1 (06-FEB-2023), 2337866 bases, 2062 genes with CDS (Corynebacterium pseudotuberculosis strain MEX29 chromosome, complete genome)		YPDG domain-containing protein	13540...14055
CpMEX29_RS00085	NZ_CP016826.1 (06-FEB-2023), 2337866 bases, 2062 genes with CDS (Corynebacterium pseudotuberculosis strain MEX29 chromosome, complete genome)		substrate-binding domain-containing protein	14686...15687
CpMEX29_RS00090	NZ_CP016826.1 (06-FEB-2023), 2337866 bases, 2062 genes with CDS (Corynebacterium pseudotuberculosis strain MEX29 chromosome, complete genome)		ABC transporter permease	15684...16769
CpMEX29_RS00095	NZ_CP016826.1 (06-FEB-2023), 2337866 bases, 2062 genes with CDS (Corynebacterium pseudotuberculosis strain MEX29 chromosome, complete genome)		ATP-binding cassette domain-containing protein	16771...17544
CpMEX29_RS00100	NZ_CP016826.1 (06-FEB-2023), 2337866 bases, 2062 genes with CDS (Corynebacterium pseudotuberculosis strain MEX29 chromosome, complete genome)		hypothetical protein	17612...18283
CpMEX29_RS00105	NZ_CP016826.1 (06-FEB-2023), 2337866 bases, 2062 genes with CDS (Corynebacterium pseudotuberculosis strain MEX29 chromosome, complete genome)		peptidylprolyl isomerase	18361...18897
CpMEX29_RS00110	NZ_CP016826.1 (06-FEB-2023), 2337866 bases, 2062 genes with CDS (Corynebacterium pseudotuberculosis strain MEX29 chromosome, complete genome)		rhomboid family intramembrane serine protease	18959...19729
CpMEX29_RS00120	NZ_CP016826.1 (06-FEB-2023), 2337866 bases, 2062 genes with CDS (Corynebacterium pseudotuberculosis strain MEX29 chromosome, complete genome)		type I-E CRISPR-associated protein Cas5/CasD	22237...22590
CpMEX29_RS00125	NZ_CP016826.1 (06-FEB-2023), 2337866 bases, 2062 genes with CDS (Corynebacterium pseudotuberculosis strain MEX29 chromosome, complete genome)		hypothetical protein	22665...23546
CpMEX29_RS00130	NZ_CP016826.1 (06-FEB-2023), 2337866 bases, 2062 genes with CDS (Corynebacterium pseudotuberculosis strain MEX29 chromosome, complete genome)		phospholipase D	24113...25036
CpMEX29_RS00135	NZ_CP016826.1 (06-FEB-2023), 2337866 bases, 2062 genes with CDS (Corynebacterium pseudotuberculosis strain MEX29 chromosome, complete genome)		ABC transporter ATP-binding protein	25089...25955
CpMEX29_RS00140	NZ_CP016826.1 (06-FEB-2023), 2337866 bases, 2062 genes with CDS (Corynebacterium pseudotuberculosis strain MEX29 chromosome, complete genome)		iron chelate uptake ABC transporter family permease subunit	25964...26950
CpMEX29_RS00145	NZ_CP016826.1 (06-FEB-2023), 2337866 bases, 2062 genes with CDS (Corynebacterium pseudotuberculosis strain MEX29 chromosome, complete genome)		iron chelate uptake ABC transporter family permease subunit	26950...28017
CpMEX29_RS00150	NZ_CP016826.1 (06-FEB-2023), 2337866 bases, 2062 genes with CDS (Corynebacterium pseudotuberculosis strain MEX29 chromosome, complete genome)		iron-siderophore ABC transporter substrate-binding protein	28064...29116
CpMEX29_RS00155	NZ_CP016826.1 (06-FEB-2023), 2337866 bases, 2062 genes with CDS (Corynebacterium pseudotuberculosis strain MEX29 chromosome, complete genome)	crgA	cell division protein CrgA	29248...29517
CpMEX29_RS00160	NZ_CP016826.1 (06-FEB-2023), 2337866 bases, 2062 genes with CDS (Corynebacterium pseudotuberculosis strain MEX29 chromosome, complete genome)	pknB	Stk1 family PASTA domain-containing Ser/Thr kinase	29631...31625
CpMEX29_RS00165	NZ_CP016826.1 (06-FEB-2023), 2337866 bases, 2062 genes with CDS (Corynebacterium pseudotuberculosis strain MEX29 chromosome, complete genome)		serine/threonine-protein kinase	31622...33142
CpMEX29_RS00170	NZ_CP016826.1 (06-FEB-2023), 2337866 bases, 2062 genes with CDS (Corynebacterium pseudotuberculosis strain MEX29 chromosome, complete genome)		penicillin-binding transpeptidase domain-containing protein	33150...34610
CpMEX29_RS00175	NZ_CP016826.1 (06-FEB-2023), 2337866 bases, 2062 genes with CDS (Corynebacterium pseudotuberculosis strain MEX29 chromosome, complete genome)		FtsW/RodA/SpoVE family cell cycle protein	34607...35980
CpMEX29_RS00180	NZ_CP016826.1 (06-FEB-2023), 2337866 bases, 2062 genes with CDS (Corynebacterium pseudotuberculosis strain MEX29 chromosome, complete genome)		protein phosphatase 2C domain-containing protein	35981...37492
CpMEX29_RS00185	NZ_CP016826.1 (06-FEB-2023), 2337866 bases, 2062 genes with CDS (Corynebacterium pseudotuberculosis strain MEX29 chromosome, complete genome)		FHA domain-containing protein	37492...37971
CpMEX29_RS00190	NZ_CP016826.1 (06-FEB-2023), 2337866 bases, 2062 genes with CDS (Corynebacterium pseudotuberculosis strain MEX29 chromosome, complete genome)		DUF3662 and FHA domain-containing protein	38048...39001
CpMEX29_RS00210	NZ_CP016826.1 (06-FEB-2023), 2337866 bases, 2062 genes with CDS (Corynebacterium pseudotuberculosis strain MEX29 chromosome, complete genome)		PadR family transcriptional regulator	41036...41359
CpMEX29_RS00230	NZ_CP016826.1 (06-FEB-2023), 2337866 bases, 2062 genes with CDS (Corynebacterium pseudotuberculosis strain MEX29 chromosome, complete genome)		magnesium transporter	44504...45889
CpMEX29_RS00235	NZ_CP016826.1 (06-FEB-2023), 2337866 bases, 2062 genes with CDS (Corynebacterium pseudotuberculosis strain MEX29 chromosome, complete genome)		alpha-amylase family glycosyl hydrolase	46164...47762
CpMEX29_RS10510	NZ_CP016826.1 (06-FEB-2023), 2337866 bases, 2062 genes with CDS (Corynebacterium pseudotuberculosis strain MEX29 chromosome, complete genome)		hypothetical protein	48053...48343
CpMEX29_RS00255	NZ_CP016826.1 (06-FEB-2023), 2337866 bases, 2062 genes with CDS (Corynebacterium pseudotuberculosis strain MEX29 chromosome, complete genome)		anti-sigma factor	50997...51641
CpMEX29_RS00265	NZ_CP016826.1 (06-FEB-2023), 2337866 bases, 2062 genes with CDS (Corynebacterium pseudotuberculosis strain MEX29 chromosome, complete genome)		hypothetical protein	52285...52578
CpMEX29_RS00270	NZ_CP016826.1 (06-FEB-2023), 2337866 bases, 2062 genes with CDS (Corynebacterium pseudotuberculosis strain MEX29 chromosome, complete genome)		cytochrome c biogenesis protein DipZ	52936...54573
CpMEX29_RS00280	NZ_CP016826.1 (06-FEB-2023), 2337866 bases, 2062 genes with CDS (Corynebacterium pseudotuberculosis strain MEX29 chromosome, complete genome)		ABC transporter permease subunit	55407...56069
CpMEX29_RS00285	NZ_CP016826.1 (06-FEB-2023), 2337866 bases, 2062 genes with CDS (Corynebacterium pseudotuberculosis strain MEX29 chromosome, complete genome)		ABC transporter permease	56066...56704
CpMEX29_RS00290	NZ_CP016826.1 (06-FEB-2023), 2337866 bases, 2062 genes with CDS (Corynebacterium pseudotuberculosis strain MEX29 chromosome, complete genome)		ATP-binding cassette domain-containing protein	56701...57588
CpMEX29_RS10515	NZ_CP016826.1 (06-FEB-2023), 2337866 bases, 2062 genes with CDS (Corynebacterium pseudotuberculosis strain MEX29 chromosome, complete genome)		antitoxin	57945...58112
CpMEX29_RS00295	NZ_CP016826.1 (06-FEB-2023), 2337866 bases, 2062 genes with CDS (Corynebacterium pseudotuberculosis strain MEX29 chromosome, complete genome)		M20/M25/M40 family metallo-hydrolase	58189...59526
CpMEX29_RS00300	NZ_CP016826.1 (06-FEB-2023), 2337866 bases, 2062 genes with CDS (Corynebacterium pseudotuberculosis strain MEX29 chromosome, complete genome)	bioB	biotin synthase BioB	59730...60725
CpMEX29_RS00305	NZ_CP016826.1 (06-FEB-2023), 2337866 bases, 2062 genes with CDS (Corynebacterium pseudotuberculosis strain MEX29 chromosome, complete genome)		hypothetical protein	60731...60985
CpMEX29_RS00310	NZ_CP016826.1 (06-FEB-2023), 2337866 bases, 2062 genes with CDS (Corynebacterium pseudotuberculosis strain MEX29 chromosome, complete genome)		MepB family protein	61008...61439
CpMEX29_RS00320	NZ_CP016826.1 (06-FEB-2023), 2337866 bases, 2062 genes with CDS (Corynebacterium pseudotuberculosis strain MEX29 chromosome, complete genome)		hypothetical protein	63041...64450
CpMEX29_RS00325	NZ_CP016826.1 (06-FEB-2023), 2337866 bases, 2062 genes with CDS (Corynebacterium pseudotuberculosis strain MEX29 chromosome, complete genome)		glycoside hydrolase family 25 protein	64789...65925
CpMEX29_RS00335	NZ_CP016826.1 (06-FEB-2023), 2337866 bases, 2062 genes with CDS (Corynebacterium pseudotuberculosis strain MEX29 chromosome, complete genome)		VIT family protein	67294...68031
CpMEX29_RS00340	NZ_CP016826.1 (06-FEB-2023), 2337866 bases, 2062 genes with CDS (Corynebacterium pseudotuberculosis strain MEX29 chromosome, complete genome)		triacylglycerol lipase	68351...69157
CpMEX29_RS00355	NZ_CP016826.1 (06-FEB-2023), 2337866 bases, 2062 genes with CDS (Corynebacterium pseudotuberculosis strain MEX29 chromosome, complete genome)		ROK family protein	70425...71444
CpMEX29_RS00370	NZ_CP016826.1 (06-FEB-2023), 2337866 bases, 2062 genes with CDS (Corynebacterium pseudotuberculosis strain MEX29 chromosome, complete genome)		DUF885 domain-containing protein	74821...76491
CpMEX29_RS00375	NZ_CP016826.1 (06-FEB-2023), 2337866 bases, 2062 genes with CDS (Corynebacterium pseudotuberculosis strain MEX29 chromosome, complete genome)		MarR family transcriptional regulator	76543...76959
CpMEX29_RS00380	NZ_CP016826.1 (06-FEB-2023), 2337866 bases, 2062 genes with CDS (Corynebacterium pseudotuberculosis strain MEX29 chromosome, complete genome)		hypothetical protein	77019...77324
CpMEX29_RS00395	NZ_CP016826.1 (06-FEB-2023), 2337866 bases, 2062 genes with CDS (Corynebacterium pseudotuberculosis strain MEX29 chromosome, complete genome)		hypothetical protein	79309...79905
CpMEX29_RS00400	NZ_CP016826.1 (06-FEB-2023), 2337866 bases, 2062 genes with CDS (Corynebacterium pseudotuberculosis strain MEX29 chromosome, complete genome)		TSUP family transporter	79978...80790
CpMEX29_RS00410	NZ_CP016826.1 (06-FEB-2023), 2337866 bases, 2062 genes with CDS (Corynebacterium pseudotuberculosis strain MEX29 chromosome, complete genome)		PTS ascorbate transporter subunit IIC	81748...83289
CpMEX29_RS00415	NZ_CP016826.1 (06-FEB-2023), 2337866 bases, 2062 genes with CDS (Corynebacterium pseudotuberculosis strain MEX29 chromosome, complete genome)	hrpB	ATP-dependent helicase HrpB	83305...85761
CpMEX29_RS00420	NZ_CP016826.1 (06-FEB-2023), 2337866 bases, 2062 genes with CDS (Corynebacterium pseudotuberculosis strain MEX29 chromosome, complete genome)		alpha-ketoglutarate-dependent dioxygenase AlkB	85931...86674
CpMEX29_RS00425	NZ_CP016826.1 (06-FEB-2023), 2337866 bases, 2062 genes with CDS (Corynebacterium pseudotuberculosis strain MEX29 chromosome, complete genome)		DNA-3-methyladenine glycosylase I	86747...87409
CpMEX29_RS00430	NZ_CP016826.1 (06-FEB-2023), 2337866 bases, 2062 genes with CDS (Corynebacterium pseudotuberculosis strain MEX29 chromosome, complete genome)		SDR family oxidoreductase	87406...88107
CpMEX29_RS00435	NZ_CP016826.1 (06-FEB-2023), 2337866 bases, 2062 genes with CDS (Corynebacterium pseudotuberculosis strain MEX29 chromosome, complete genome)		heavy metal-binding domain-containing protein	88207...88527
CpMEX29_RS00440	NZ_CP016826.1 (06-FEB-2023), 2337866 bases, 2062 genes with CDS (Corynebacterium pseudotuberculosis strain MEX29 chromosome, complete genome)		RNA-binding S4 domain-containing protein	88566...88856
CpMEX29_RS00445	NZ_CP016826.1 (06-FEB-2023), 2337866 bases, 2062 genes with CDS (Corynebacterium pseudotuberculosis strain MEX29 chromosome, complete genome)		VOC family protein	88856...89680
CpMEX29_RS00460	NZ_CP016826.1 (06-FEB-2023), 2337866 bases, 2062 genes with CDS (Corynebacterium pseudotuberculosis strain MEX29 chromosome, complete genome)		HNH endonuclease signature motif containing protein	90328...91323
CpMEX29_RS00465	NZ_CP016826.1 (06-FEB-2023), 2337866 bases, 2062 genes with CDS (Corynebacterium pseudotuberculosis strain MEX29 chromosome, complete genome)	glpK	glycerol kinase GlpK	91320...92849
CpMEX29_RS00470	NZ_CP016826.1 (06-FEB-2023), 2337866 bases, 2062 genes with CDS (Corynebacterium pseudotuberculosis strain MEX29 chromosome, complete genome)		MIP/aquaporin family protein	92859...93584
CpMEX29_RS00475	NZ_CP016826.1 (06-FEB-2023), 2337866 bases, 2062 genes with CDS (Corynebacterium pseudotuberculosis strain MEX29 chromosome, complete genome)		alpha/beta hydrolase	93641...94501
CpMEX29_RS00485	NZ_CP016826.1 (06-FEB-2023), 2337866 bases, 2062 genes with CDS (Corynebacterium pseudotuberculosis strain MEX29 chromosome, complete genome)		hypothetical protein	96404...96976
CpMEX29_RS00490	NZ_CP016826.1 (06-FEB-2023), 2337866 bases, 2062 genes with CDS (Corynebacterium pseudotuberculosis strain MEX29 chromosome, complete genome)		PrsW family intramembrane metalloprotease	96973...97875
CpMEX29_RS00500	NZ_CP016826.1 (06-FEB-2023), 2337866 bases, 2062 genes with CDS (Corynebacterium pseudotuberculosis strain MEX29 chromosome, complete genome)		arabinosyltransferase domain-containing protein	98751...102035
CpMEX29_RS00510	NZ_CP016826.1 (06-FEB-2023), 2337866 bases, 2062 genes with CDS (Corynebacterium pseudotuberculosis strain MEX29 chromosome, complete genome)		decaprenylphospho-beta-D-erythro-pentofuranosid- 2-ulose 2-reductase	104251...105012
CpMEX29_RS00515	NZ_CP016826.1 (06-FEB-2023), 2337866 bases, 2062 genes with CDS (Corynebacterium pseudotuberculosis strain MEX29 chromosome, complete genome)		FAD-binding oxidoreductase	105028...106494
CpMEX29_RS00520	NZ_CP016826.1 (06-FEB-2023), 2337866 bases, 2062 genes with CDS (Corynebacterium pseudotuberculosis strain MEX29 chromosome, complete genome)		hypothetical protein	106578...106802
CpMEX29_RS00530	NZ_CP016826.1 (06-FEB-2023), 2337866 bases, 2062 genes with CDS (Corynebacterium pseudotuberculosis strain MEX29 chromosome, complete genome)		hypothetical protein	107305...107835
CpMEX29_RS00535	NZ_CP016826.1 (06-FEB-2023), 2337866 bases, 2062 genes with CDS (Corynebacterium pseudotuberculosis strain MEX29 chromosome, complete genome)		hypothetical protein	107856...108743
CpMEX29_RS00540	NZ_CP016826.1 (06-FEB-2023), 2337866 bases, 2062 genes with CDS (Corynebacterium pseudotuberculosis strain MEX29 chromosome, complete genome)		GtrA family protein	108755...109213
CpMEX29_RS00545	NZ_CP016826.1 (06-FEB-2023), 2337866 bases, 2062 genes with CDS (Corynebacterium pseudotuberculosis strain MEX29 chromosome, complete genome)		glycosyltransferase family 2 protein	109217...110119
CpMEX29_RS00560	NZ_CP016826.1 (06-FEB-2023), 2337866 bases, 2062 genes with CDS (Corynebacterium pseudotuberculosis strain MEX29 chromosome, complete genome)		metal ABC transporter ATP-binding protein	111422...112147
CpMEX29_RS00570	NZ_CP016826.1 (06-FEB-2023), 2337866 bases, 2062 genes with CDS (Corynebacterium pseudotuberculosis strain MEX29 chromosome, complete genome)		metal ABC transporter permease	112785...113660
CpMEX29_RS00580	NZ_CP016826.1 (06-FEB-2023), 2337866 bases, 2062 genes with CDS (Corynebacterium pseudotuberculosis strain MEX29 chromosome, complete genome)		phosphatase PAP2 family protein	114873...115553
CpMEX29_RS00585	NZ_CP016826.1 (06-FEB-2023), 2337866 bases, 2062 genes with CDS (Corynebacterium pseudotuberculosis strain MEX29 chromosome, complete genome)		ABC transporter ATP-binding protein	115600...116394
CpMEX29_RS00590	NZ_CP016826.1 (06-FEB-2023), 2337866 bases, 2062 genes with CDS (Corynebacterium pseudotuberculosis strain MEX29 chromosome, complete genome)		ABC transporter permease	116410...117315
CpMEX29_RS00595	NZ_CP016826.1 (06-FEB-2023), 2337866 bases, 2062 genes with CDS (Corynebacterium pseudotuberculosis strain MEX29 chromosome, complete genome)		aminotransferase class V-fold PLP-dependent enzyme	117457...118650
CpMEX29_RS00600	NZ_CP016826.1 (06-FEB-2023), 2337866 bases, 2062 genes with CDS (Corynebacterium pseudotuberculosis strain MEX29 chromosome, complete genome)		NAD(P)H-quinone oxidoreductase	118647...119606
CpMEX29_RS00610	NZ_CP016826.1 (06-FEB-2023), 2337866 bases, 2062 genes with CDS (Corynebacterium pseudotuberculosis strain MEX29 chromosome, complete genome)	hisC	histidinol-phosphate transaminase	119820...120851
CpMEX29_RS00635	NZ_CP016826.1 (06-FEB-2023), 2337866 bases, 2062 genes with CDS (Corynebacterium pseudotuberculosis strain MEX29 chromosome, complete genome)		PRD domain-containing protein	123430...124278
CpMEX29_RS00640	NZ_CP016826.1 (06-FEB-2023), 2337866 bases, 2062 genes with CDS (Corynebacterium pseudotuberculosis strain MEX29 chromosome, complete genome)	nagE	N-acetylglucosamine-specific PTS transporter subunit IIBC	124279...125862
CpMEX29_RS00645	NZ_CP016826.1 (06-FEB-2023), 2337866 bases, 2062 genes with CDS (Corynebacterium pseudotuberculosis strain MEX29 chromosome, complete genome)		PTS glucose transporter subunit IIA	125865...126320
CpMEX29_RS00650	NZ_CP016826.1 (06-FEB-2023), 2337866 bases, 2062 genes with CDS (Corynebacterium pseudotuberculosis strain MEX29 chromosome, complete genome)		VOC family protein	126480...127283
CpMEX29_RS00655	NZ_CP016826.1 (06-FEB-2023), 2337866 bases, 2062 genes with CDS (Corynebacterium pseudotuberculosis strain MEX29 chromosome, complete genome)		nitric-oxide reductase large subunit	127555...129828
CpMEX29_RS00665	NZ_CP016826.1 (06-FEB-2023), 2337866 bases, 2062 genes with CDS (Corynebacterium pseudotuberculosis strain MEX29 chromosome, complete genome)		hypothetical protein	130146...130832
CpMEX29_RS00675	NZ_CP016826.1 (06-FEB-2023), 2337866 bases, 2062 genes with CDS (Corynebacterium pseudotuberculosis strain MEX29 chromosome, complete genome)	pdxS	pyridoxal 5'-phosphate synthase lyase subunit PdxS	132522...133418
CpMEX29_RS00685	NZ_CP016826.1 (06-FEB-2023), 2337866 bases, 2062 genes with CDS (Corynebacterium pseudotuberculosis strain MEX29 chromosome, complete genome)		prephenate dehydrogenase	134005...135018
CpMEX29_RS00690	NZ_CP016826.1 (06-FEB-2023), 2337866 bases, 2062 genes with CDS (Corynebacterium pseudotuberculosis strain MEX29 chromosome, complete genome)		tRNA adenosine deaminase-associated protein	135056...135508
CpMEX29_RS00695	NZ_CP016826.1 (06-FEB-2023), 2337866 bases, 2062 genes with CDS (Corynebacterium pseudotuberculosis strain MEX29 chromosome, complete genome)		nucleoside deaminase	135526...135981
CpMEX29_RS00705	NZ_CP016826.1 (06-FEB-2023), 2337866 bases, 2062 genes with CDS (Corynebacterium pseudotuberculosis strain MEX29 chromosome, complete genome)		MMPL family transporter	136452...138839
CpMEX29_RS00710	NZ_CP016826.1 (06-FEB-2023), 2337866 bases, 2062 genes with CDS (Corynebacterium pseudotuberculosis strain MEX29 chromosome, complete genome)	tgt	tRNA guanosine(34) transglycosylase Tgt	138888...140129
CpMEX29_RS00730	NZ_CP016826.1 (06-FEB-2023), 2337866 bases, 2062 genes with CDS (Corynebacterium pseudotuberculosis strain MEX29 chromosome, complete genome)		zinc-binding dehydrogenase	143074...144048
CpMEX29_RS00735	NZ_CP016826.1 (06-FEB-2023), 2337866 bases, 2062 genes with CDS (Corynebacterium pseudotuberculosis strain MEX29 chromosome, complete genome)		SDR family oxidoreductase	144066...144815
CpMEX29_RS00750	NZ_CP016826.1 (06-FEB-2023), 2337866 bases, 2062 genes with CDS (Corynebacterium pseudotuberculosis strain MEX29 chromosome, complete genome)		aminotransferase class I/II-fold pyridoxal phosphate-dependent enzyme	145508...146785
CpMEX29_RS00755	NZ_CP016826.1 (06-FEB-2023), 2337866 bases, 2062 genes with CDS (Corynebacterium pseudotuberculosis strain MEX29 chromosome, complete genome)		suppressor of fused domain protein	146867...147436
CpMEX29_RS00765	NZ_CP016826.1 (06-FEB-2023), 2337866 bases, 2062 genes with CDS (Corynebacterium pseudotuberculosis strain MEX29 chromosome, complete genome)		YbaB/EbfC family nucleoid-associated protein	150103...150423
CpMEX29_RS00770	NZ_CP016826.1 (06-FEB-2023), 2337866 bases, 2062 genes with CDS (Corynebacterium pseudotuberculosis strain MEX29 chromosome, complete genome)		recombination mediator RecR	150535...151191
CpMEX29_RS00775	NZ_CP016826.1 (06-FEB-2023), 2337866 bases, 2062 genes with CDS (Corynebacterium pseudotuberculosis strain MEX29 chromosome, complete genome)		GntP family transporter	151207...152544
CpMEX29_RS00780	NZ_CP016826.1 (06-FEB-2023), 2337866 bases, 2062 genes with CDS (Corynebacterium pseudotuberculosis strain MEX29 chromosome, complete genome)		NAD(P)-dependent oxidoreductase	152544...153452
CpMEX29_RS00790	NZ_CP016826.1 (06-FEB-2023), 2337866 bases, 2062 genes with CDS (Corynebacterium pseudotuberculosis strain MEX29 chromosome, complete genome)		FadR/GntR family transcriptional regulator	155048...155752
CpMEX29_RS11090	NZ_CP016826.1 (06-FEB-2023), 2337866 bases, 2062 genes with CDS (Corynebacterium pseudotuberculosis strain MEX29 chromosome, complete genome)		hypothetical protein	156801...156929
CpMEX29_RS00800	NZ_CP016826.1 (06-FEB-2023), 2337866 bases, 2062 genes with CDS (Corynebacterium pseudotuberculosis strain MEX29 chromosome, complete genome)		glutamine amidotransferase	157297...158049
CpMEX29_RS00805	NZ_CP016826.1 (06-FEB-2023), 2337866 bases, 2062 genes with CDS (Corynebacterium pseudotuberculosis strain MEX29 chromosome, complete genome)		MurT ligase domain-containing protein	158049...159344
CpMEX29_RS00810	NZ_CP016826.1 (06-FEB-2023), 2337866 bases, 2062 genes with CDS (Corynebacterium pseudotuberculosis strain MEX29 chromosome, complete genome)		DNA polymerase III subunit epsilon	159356...160402
CpMEX29_RS00820	NZ_CP016826.1 (06-FEB-2023), 2337866 bases, 2062 genes with CDS (Corynebacterium pseudotuberculosis strain MEX29 chromosome, complete genome)	leuA	2-isopropylmalate synthase	161238...163055
CpMEX29_RS00825	NZ_CP016826.1 (06-FEB-2023), 2337866 bases, 2062 genes with CDS (Corynebacterium pseudotuberculosis strain MEX29 chromosome, complete genome)		sugar-binding transcriptional regulator	163282...164220
CpMEX29_RS00830	NZ_CP016826.1 (06-FEB-2023), 2337866 bases, 2062 genes with CDS (Corynebacterium pseudotuberculosis strain MEX29 chromosome, complete genome)	deoD	purine-nucleoside phosphorylase	164511...165227
CpMEX29_RS00840	NZ_CP016826.1 (06-FEB-2023), 2337866 bases, 2062 genes with CDS (Corynebacterium pseudotuberculosis strain MEX29 chromosome, complete genome)	deoC	deoxyribose-phosphate aldolase	166679...167344
CpMEX29_RS00845	NZ_CP016826.1 (06-FEB-2023), 2337866 bases, 2062 genes with CDS (Corynebacterium pseudotuberculosis strain MEX29 chromosome, complete genome)		phospho-sugar mutase	167367...169031
CpMEX29_RS00870	NZ_CP016826.1 (06-FEB-2023), 2337866 bases, 2062 genes with CDS (Corynebacterium pseudotuberculosis strain MEX29 chromosome, complete genome)		hypothetical protein	175370...176461
CpMEX29_RS00875	NZ_CP016826.1 (06-FEB-2023), 2337866 bases, 2062 genes with CDS (Corynebacterium pseudotuberculosis strain MEX29 chromosome, complete genome)		DMT family transporter	176462...177307
CpMEX29_RS00880	NZ_CP016826.1 (06-FEB-2023), 2337866 bases, 2062 genes with CDS (Corynebacterium pseudotuberculosis strain MEX29 chromosome, complete genome)		aspartate kinase	177611...178876
CpMEX29_RS00890	NZ_CP016826.1 (06-FEB-2023), 2337866 bases, 2062 genes with CDS (Corynebacterium pseudotuberculosis strain MEX29 chromosome, complete genome)		aspartate-semialdehyde dehydrogenase	182717...183748
CpMEX29_RS00895	NZ_CP016826.1 (06-FEB-2023), 2337866 bases, 2062 genes with CDS (Corynebacterium pseudotuberculosis strain MEX29 chromosome, complete genome)		RNA polymerase sigma factor	183817...184380
CpMEX29_RS00900	NZ_CP016826.1 (06-FEB-2023), 2337866 bases, 2062 genes with CDS (Corynebacterium pseudotuberculosis strain MEX29 chromosome, complete genome)		catalase	184523...186061
CpMEX29_RS00960	NZ_CP016826.1 (06-FEB-2023), 2337866 bases, 2062 genes with CDS (Corynebacterium pseudotuberculosis strain MEX29 chromosome, complete genome)		Na+/H+ antiporter subunit G	196792...197100
CpMEX29_RS00965	NZ_CP016826.1 (06-FEB-2023), 2337866 bases, 2062 genes with CDS (Corynebacterium pseudotuberculosis strain MEX29 chromosome, complete genome)		cation:proton antiporter	197100...197366
CpMEX29_RS00970	NZ_CP016826.1 (06-FEB-2023), 2337866 bases, 2062 genes with CDS (Corynebacterium pseudotuberculosis strain MEX29 chromosome, complete genome)		monovalent cation/H+ antiporter subunit E	197366...197785
CpMEX29_RS00975	NZ_CP016826.1 (06-FEB-2023), 2337866 bases, 2062 genes with CDS (Corynebacterium pseudotuberculosis strain MEX29 chromosome, complete genome)		monovalent cation/H+ antiporter subunit D family protein	197785...199323
CpMEX29_RS00980	NZ_CP016826.1 (06-FEB-2023), 2337866 bases, 2062 genes with CDS (Corynebacterium pseudotuberculosis strain MEX29 chromosome, complete genome)		cation:proton antiporter subunit C	199323...199778
CpMEX29_RS00985	NZ_CP016826.1 (06-FEB-2023), 2337866 bases, 2062 genes with CDS (Corynebacterium pseudotuberculosis strain MEX29 chromosome, complete genome)		DUF4040 family protein	199779...202769
CpMEX29_RS00990	NZ_CP016826.1 (06-FEB-2023), 2337866 bases, 2062 genes with CDS (Corynebacterium pseudotuberculosis strain MEX29 chromosome, complete genome)		membrane protein	202954...204387
CpMEX29_RS00995	NZ_CP016826.1 (06-FEB-2023), 2337866 bases, 2062 genes with CDS (Corynebacterium pseudotuberculosis strain MEX29 chromosome, complete genome)		DUF4185 domain-containing protein	204384...205790
CpMEX29_RS01025	NZ_CP016826.1 (06-FEB-2023), 2337866 bases, 2062 genes with CDS (Corynebacterium pseudotuberculosis strain MEX29 chromosome, complete genome)		metallophosphoesterase	210656...211594
CpMEX29_RS01030	NZ_CP016826.1 (06-FEB-2023), 2337866 bases, 2062 genes with CDS (Corynebacterium pseudotuberculosis strain MEX29 chromosome, complete genome)		GatB/YqeY domain-containing protein	211593...212054
CpMEX29_RS01040	NZ_CP016826.1 (06-FEB-2023), 2337866 bases, 2062 genes with CDS (Corynebacterium pseudotuberculosis strain MEX29 chromosome, complete genome)		WhiB family transcriptional regulator	214645...214992
CpMEX29_RS10805	NZ_CP016826.1 (06-FEB-2023), 2337866 bases, 2062 genes with CDS (Corynebacterium pseudotuberculosis strain MEX29 chromosome, complete genome)		DUF4177 domain-containing protein	215094...215249
CpMEX29_RS01045	NZ_CP016826.1 (06-FEB-2023), 2337866 bases, 2062 genes with CDS (Corynebacterium pseudotuberculosis strain MEX29 chromosome, complete genome)		RidA family protein	215249...215707
CpMEX29_RS01050	NZ_CP016826.1 (06-FEB-2023), 2337866 bases, 2062 genes with CDS (Corynebacterium pseudotuberculosis strain MEX29 chromosome, complete genome)		MBL fold metallo-hydrolase	215789...216622
CpMEX29_RS01055	NZ_CP016826.1 (06-FEB-2023), 2337866 bases, 2062 genes with CDS (Corynebacterium pseudotuberculosis strain MEX29 chromosome, complete genome)		CRP-like cAMP-activated global transcriptional regulator GlxR	216702...217385
CpMEX29_RS01060	NZ_CP016826.1 (06-FEB-2023), 2337866 bases, 2062 genes with CDS (Corynebacterium pseudotuberculosis strain MEX29 chromosome, complete genome)		hypothetical protein	217687...217995
CpMEX29_RS01065	NZ_CP016826.1 (06-FEB-2023), 2337866 bases, 2062 genes with CDS (Corynebacterium pseudotuberculosis strain MEX29 chromosome, complete genome)	nth	endonuclease III	217994...218800
CpMEX29_RS01070	NZ_CP016826.1 (06-FEB-2023), 2337866 bases, 2062 genes with CDS (Corynebacterium pseudotuberculosis strain MEX29 chromosome, complete genome)		TlpA disulfide reductase family protein	218804...219409
CpMEX29_RS01075	NZ_CP016826.1 (06-FEB-2023), 2337866 bases, 2062 genes with CDS (Corynebacterium pseudotuberculosis strain MEX29 chromosome, complete genome)		CoA pyrophosphatase	219409...220188
CpMEX29_RS01080	NZ_CP016826.1 (06-FEB-2023), 2337866 bases, 2062 genes with CDS (Corynebacterium pseudotuberculosis strain MEX29 chromosome, complete genome)		MarP family serine protease	220260...221459
CpMEX29_RS01090	NZ_CP016826.1 (06-FEB-2023), 2337866 bases, 2062 genes with CDS (Corynebacterium pseudotuberculosis strain MEX29 chromosome, complete genome)		phage holin family protein	222459...222959
CpMEX29_RS01095	NZ_CP016826.1 (06-FEB-2023), 2337866 bases, 2062 genes with CDS (Corynebacterium pseudotuberculosis strain MEX29 chromosome, complete genome)		hypothetical protein	223076...223741
CpMEX29_RS01100	NZ_CP016826.1 (06-FEB-2023), 2337866 bases, 2062 genes with CDS (Corynebacterium pseudotuberculosis strain MEX29 chromosome, complete genome)		HAD family hydrolase	223785...224657
CpMEX29_RS01105	NZ_CP016826.1 (06-FEB-2023), 2337866 bases, 2062 genes with CDS (Corynebacterium pseudotuberculosis strain MEX29 chromosome, complete genome)		septum site-determining protein Ssd	225487...226515
CpMEX29_RS01120	NZ_CP016826.1 (06-FEB-2023), 2337866 bases, 2062 genes with CDS (Corynebacterium pseudotuberculosis strain MEX29 chromosome, complete genome)		type II secretion system F family protein	228388...229011
CpMEX29_RS01125	NZ_CP016826.1 (06-FEB-2023), 2337866 bases, 2062 genes with CDS (Corynebacterium pseudotuberculosis strain MEX29 chromosome, complete genome)		DUF4244 domain-containing protein	229076...229270
CpMEX29_RS01130	NZ_CP016826.1 (06-FEB-2023), 2337866 bases, 2062 genes with CDS (Corynebacterium pseudotuberculosis strain MEX29 chromosome, complete genome)		hypothetical protein	229281...229553
CpMEX29_RS01135	NZ_CP016826.1 (06-FEB-2023), 2337866 bases, 2062 genes with CDS (Corynebacterium pseudotuberculosis strain MEX29 chromosome, complete genome)		Rv3654c family TadE-like protein	229550...229882
CpMEX29_RS01140	NZ_CP016826.1 (06-FEB-2023), 2337866 bases, 2062 genes with CDS (Corynebacterium pseudotuberculosis strain MEX29 chromosome, complete genome)		DEAD/DEAH box helicase	229914...232271
CpMEX29_RS01145	NZ_CP016826.1 (06-FEB-2023), 2337866 bases, 2062 genes with CDS (Corynebacterium pseudotuberculosis strain MEX29 chromosome, complete genome)		cold-shock protein	232521...232724
CpMEX29_RS01155	NZ_CP016826.1 (06-FEB-2023), 2337866 bases, 2062 genes with CDS (Corynebacterium pseudotuberculosis strain MEX29 chromosome, complete genome)		oligopeptide transporter, OPT family	236037...238010
CpMEX29_RS01160	NZ_CP016826.1 (06-FEB-2023), 2337866 bases, 2062 genes with CDS (Corynebacterium pseudotuberculosis strain MEX29 chromosome, complete genome)		adenylate/guanylate cyclase domain-containing protein	238218...239744
CpMEX29_RS01165	NZ_CP016826.1 (06-FEB-2023), 2337866 bases, 2062 genes with CDS (Corynebacterium pseudotuberculosis strain MEX29 chromosome, complete genome)		DNA polymerase III subunit delta'	239792...240994
CpMEX29_RS01175	NZ_CP016826.1 (06-FEB-2023), 2337866 bases, 2062 genes with CDS (Corynebacterium pseudotuberculosis strain MEX29 chromosome, complete genome)		hypothetical protein	241314...241550
CpMEX29_RS01180	NZ_CP016826.1 (06-FEB-2023), 2337866 bases, 2062 genes with CDS (Corynebacterium pseudotuberculosis strain MEX29 chromosome, complete genome)		acyl-CoA synthetase	241684...243330
CpMEX29_RS01185	NZ_CP016826.1 (06-FEB-2023), 2337866 bases, 2062 genes with CDS (Corynebacterium pseudotuberculosis strain MEX29 chromosome, complete genome)		GDSL-type esterase/lipase family protein	243539...244348
CpMEX29_RS01190	NZ_CP016826.1 (06-FEB-2023), 2337866 bases, 2062 genes with CDS (Corynebacterium pseudotuberculosis strain MEX29 chromosome, complete genome)	rfbA	glucose-1-phosphate thymidylyltransferase RfbA	244453...245322
CpMEX29_RS01195	NZ_CP016826.1 (06-FEB-2023), 2337866 bases, 2062 genes with CDS (Corynebacterium pseudotuberculosis strain MEX29 chromosome, complete genome)	rfbD	dTDP-4-dehydrorhamnose reductase	245326...246708
CpMEX29_RS01200	NZ_CP016826.1 (06-FEB-2023), 2337866 bases, 2062 genes with CDS (Corynebacterium pseudotuberculosis strain MEX29 chromosome, complete genome)	rfbB	dTDP-glucose 4,6-dehydratase	246708...247712
CpMEX29_RS01215	NZ_CP016826.1 (06-FEB-2023), 2337866 bases, 2062 genes with CDS (Corynebacterium pseudotuberculosis strain MEX29 chromosome, complete genome)		alpha/beta hydrolase family protein	251268...252347
CpMEX29_RS11095	NZ_CP016826.1 (06-FEB-2023), 2337866 bases, 2062 genes with CDS (Corynebacterium pseudotuberculosis strain MEX29 chromosome, complete genome)		hypothetical protein	252744...252878
CpMEX29_RS01220	NZ_CP016826.1 (06-FEB-2023), 2337866 bases, 2062 genes with CDS (Corynebacterium pseudotuberculosis strain MEX29 chromosome, complete genome)	lpdA	dihydrolipoyl dehydrogenase	253168...254577
CpMEX29_RS01225	NZ_CP016826.1 (06-FEB-2023), 2337866 bases, 2062 genes with CDS (Corynebacterium pseudotuberculosis strain MEX29 chromosome, complete genome)	ramB	acetate metabolism transcriptional regulator RamB	254646...256073
CpMEX29_RS01230	NZ_CP016826.1 (06-FEB-2023), 2337866 bases, 2062 genes with CDS (Corynebacterium pseudotuberculosis strain MEX29 chromosome, complete genome)		succinate dehydrogenase cytochrome b subunit	256549...257307
CpMEX29_RS01235	NZ_CP016826.1 (06-FEB-2023), 2337866 bases, 2062 genes with CDS (Corynebacterium pseudotuberculosis strain MEX29 chromosome, complete genome)		fumarate reductase/succinate dehydrogenase flavoprotein subunit	257326...259341
CpMEX29_RS01240	NZ_CP016826.1 (06-FEB-2023), 2337866 bases, 2062 genes with CDS (Corynebacterium pseudotuberculosis strain MEX29 chromosome, complete genome)		succinate dehydrogenase/fumarate reductase iron-sulfur subunit	259341...260090
CpMEX29_RS01245	NZ_CP016826.1 (06-FEB-2023), 2337866 bases, 2062 genes with CDS (Corynebacterium pseudotuberculosis strain MEX29 chromosome, complete genome)		hypothetical protein	260152...260502
CpMEX29_RS01250	NZ_CP016826.1 (06-FEB-2023), 2337866 bases, 2062 genes with CDS (Corynebacterium pseudotuberculosis strain MEX29 chromosome, complete genome)		DUF445 family protein	260761...262068
CpMEX29_RS01255	NZ_CP016826.1 (06-FEB-2023), 2337866 bases, 2062 genes with CDS (Corynebacterium pseudotuberculosis strain MEX29 chromosome, complete genome)		DUF2516 family protein	262130...262420
CpMEX29_RS01265	NZ_CP016826.1 (06-FEB-2023), 2337866 bases, 2062 genes with CDS (Corynebacterium pseudotuberculosis strain MEX29 chromosome, complete genome)	pflA	pyruvate formate-lyase-activating protein	263939...264808
CpMEX29_RS01270	NZ_CP016826.1 (06-FEB-2023), 2337866 bases, 2062 genes with CDS (Corynebacterium pseudotuberculosis strain MEX29 chromosome, complete genome)	grcA2	autonomous glycyl radical cofactor GrcA2	264990...265241
CpMEX29_RS01275	NZ_CP016826.1 (06-FEB-2023), 2337866 bases, 2062 genes with CDS (Corynebacterium pseudotuberculosis strain MEX29 chromosome, complete genome)	pflB	formate C-acetyltransferase	265293...267389
CpMEX29_RS01285	NZ_CP016826.1 (06-FEB-2023), 2337866 bases, 2062 genes with CDS (Corynebacterium pseudotuberculosis strain MEX29 chromosome, complete genome)		DUF2505 domain-containing protein	268787...269290
CpMEX29_RS01290	NZ_CP016826.1 (06-FEB-2023), 2337866 bases, 2062 genes with CDS (Corynebacterium pseudotuberculosis strain MEX29 chromosome, complete genome)		UDP-N-acetylmuramate dehydrogenase	269314...270453
CpMEX29_RS01295	NZ_CP016826.1 (06-FEB-2023), 2337866 bases, 2062 genes with CDS (Corynebacterium pseudotuberculosis strain MEX29 chromosome, complete genome)		long-chain-fatty-acid--CoA ligase	270548...272254
CpMEX29_RS01300	NZ_CP016826.1 (06-FEB-2023), 2337866 bases, 2062 genes with CDS (Corynebacterium pseudotuberculosis strain MEX29 chromosome, complete genome)	mshA	D-inositol-3-phosphate glycosyltransferase	272582...273844
CpMEX29_RS01305	NZ_CP016826.1 (06-FEB-2023), 2337866 bases, 2062 genes with CDS (Corynebacterium pseudotuberculosis strain MEX29 chromosome, complete genome)		phosphoglyceromutase	273968...274714
CpMEX29_RS01315	NZ_CP016826.1 (06-FEB-2023), 2337866 bases, 2062 genes with CDS (Corynebacterium pseudotuberculosis strain MEX29 chromosome, complete genome)		response regulator transcription factor	275974...276669
CpMEX29_RS01320	NZ_CP016826.1 (06-FEB-2023), 2337866 bases, 2062 genes with CDS (Corynebacterium pseudotuberculosis strain MEX29 chromosome, complete genome)		hypothetical protein	276666...277598
CpMEX29_RS01335	NZ_CP016826.1 (06-FEB-2023), 2337866 bases, 2062 genes with CDS (Corynebacterium pseudotuberculosis strain MEX29 chromosome, complete genome)	proC	pyrroline-5-carboxylate reductase	279797...280600
CpMEX29_RS01340	NZ_CP016826.1 (06-FEB-2023), 2337866 bases, 2062 genes with CDS (Corynebacterium pseudotuberculosis strain MEX29 chromosome, complete genome)		helix-turn-helix domain-containing protein	280887...281078
CpMEX29_RS10550	NZ_CP016826.1 (06-FEB-2023), 2337866 bases, 2062 genes with CDS (Corynebacterium pseudotuberculosis strain MEX29 chromosome, complete genome)		AURKAIP1/COX24 domain-containing protein	281390...281491
CpMEX29_RS01345	NZ_CP016826.1 (06-FEB-2023), 2337866 bases, 2062 genes with CDS (Corynebacterium pseudotuberculosis strain MEX29 chromosome, complete genome)		thioredoxin domain-containing protein	281574...282455
CpMEX29_RS01355	NZ_CP016826.1 (06-FEB-2023), 2337866 bases, 2062 genes with CDS (Corynebacterium pseudotuberculosis strain MEX29 chromosome, complete genome)		HAD-IB family hydrolase	283269...284312
CpMEX29_RS01360	NZ_CP016826.1 (06-FEB-2023), 2337866 bases, 2062 genes with CDS (Corynebacterium pseudotuberculosis strain MEX29 chromosome, complete genome)		glutaredoxin family protein	284406...284660
CpMEX29_RS01365	NZ_CP016826.1 (06-FEB-2023), 2337866 bases, 2062 genes with CDS (Corynebacterium pseudotuberculosis strain MEX29 chromosome, complete genome)		glutamyl-tRNA reductase	284823...286187
CpMEX29_RS01370	NZ_CP016826.1 (06-FEB-2023), 2337866 bases, 2062 genes with CDS (Corynebacterium pseudotuberculosis strain MEX29 chromosome, complete genome)	hemC	hydroxymethylbilane synthase	286190...287080
CpMEX29_RS01375	NZ_CP016826.1 (06-FEB-2023), 2337866 bases, 2062 genes with CDS (Corynebacterium pseudotuberculosis strain MEX29 chromosome, complete genome)		bifunctional uroporphyrinogen-III C-methyltransferase/uroporphyrinogen-III synthase	287334...289022
CpMEX29_RS01380	NZ_CP016826.1 (06-FEB-2023), 2337866 bases, 2062 genes with CDS (Corynebacterium pseudotuberculosis strain MEX29 chromosome, complete genome)	hemB	porphobilinogen synthase	289069...290076
CpMEX29_RS01390	NZ_CP016826.1 (06-FEB-2023), 2337866 bases, 2062 genes with CDS (Corynebacterium pseudotuberculosis strain MEX29 chromosome, complete genome)		HAD family hydrolase	290652...293288
CpMEX29_RS01395	NZ_CP016826.1 (06-FEB-2023), 2337866 bases, 2062 genes with CDS (Corynebacterium pseudotuberculosis strain MEX29 chromosome, complete genome)	hemE	uroporphyrinogen decarboxylase	293422...294468
CpMEX29_RS01400	NZ_CP016826.1 (06-FEB-2023), 2337866 bases, 2062 genes with CDS (Corynebacterium pseudotuberculosis strain MEX29 chromosome, complete genome)		protoporphyrinogen oxidase	294536...295921
CpMEX29_RS01405	NZ_CP016826.1 (06-FEB-2023), 2337866 bases, 2062 genes with CDS (Corynebacterium pseudotuberculosis strain MEX29 chromosome, complete genome)		NAD(P)-dependent oxidoreductase	295928...296764
CpMEX29_RS01410	NZ_CP016826.1 (06-FEB-2023), 2337866 bases, 2062 genes with CDS (Corynebacterium pseudotuberculosis strain MEX29 chromosome, complete genome)	hemL	glutamate-1-semialdehyde 2,1-aminomutase	296851...298176
CpMEX29_RS01415	NZ_CP016826.1 (06-FEB-2023), 2337866 bases, 2062 genes with CDS (Corynebacterium pseudotuberculosis strain MEX29 chromosome, complete genome)		histidine phosphatase family protein	298185...298793
CpMEX29_RS01420	NZ_CP016826.1 (06-FEB-2023), 2337866 bases, 2062 genes with CDS (Corynebacterium pseudotuberculosis strain MEX29 chromosome, complete genome)		TlpA disulfide reductase family protein	298796...299380
CpMEX29_RS01425	NZ_CP016826.1 (06-FEB-2023), 2337866 bases, 2062 genes with CDS (Corynebacterium pseudotuberculosis strain MEX29 chromosome, complete genome)		cytochrome c biogenesis protein CcdA	299377...300183
CpMEX29_RS01430	NZ_CP016826.1 (06-FEB-2023), 2337866 bases, 2062 genes with CDS (Corynebacterium pseudotuberculosis strain MEX29 chromosome, complete genome)		cytochrome c biogenesis protein ResB	300197...301804
CpMEX29_RS01435	NZ_CP016826.1 (06-FEB-2023), 2337866 bases, 2062 genes with CDS (Corynebacterium pseudotuberculosis strain MEX29 chromosome, complete genome)		class I SAM-dependent methyltransferase	301808...302569
CpMEX29_RS01440	NZ_CP016826.1 (06-FEB-2023), 2337866 bases, 2062 genes with CDS (Corynebacterium pseudotuberculosis strain MEX29 chromosome, complete genome)		ABC transporter ATP-binding protein	302589...303359
CpMEX29_RS01445	NZ_CP016826.1 (06-FEB-2023), 2337866 bases, 2062 genes with CDS (Corynebacterium pseudotuberculosis strain MEX29 chromosome, complete genome)		ABC transporter substrate-binding protein	303366...304346
CpMEX29_RS01455	NZ_CP016826.1 (06-FEB-2023), 2337866 bases, 2062 genes with CDS (Corynebacterium pseudotuberculosis strain MEX29 chromosome, complete genome)	ccsB	c-type cytochrome biogenesis protein CcsB	305687...306688
CpMEX29_RS01460	NZ_CP016826.1 (06-FEB-2023), 2337866 bases, 2062 genes with CDS (Corynebacterium pseudotuberculosis strain MEX29 chromosome, complete genome)		hypothetical protein	306818...307108
CpMEX29_RS01470	NZ_CP016826.1 (06-FEB-2023), 2337866 bases, 2062 genes with CDS (Corynebacterium pseudotuberculosis strain MEX29 chromosome, complete genome)		1,4-dihydroxy-2-naphthoate polyprenyltransferase	307513...308388
CpMEX29_RS01475	NZ_CP016826.1 (06-FEB-2023), 2337866 bases, 2062 genes with CDS (Corynebacterium pseudotuberculosis strain MEX29 chromosome, complete genome)	menE	o-succinylbenzoate--CoA ligase	308402...309529
CpMEX29_RS01480	NZ_CP016826.1 (06-FEB-2023), 2337866 bases, 2062 genes with CDS (Corynebacterium pseudotuberculosis strain MEX29 chromosome, complete genome)		1,4-dihydroxy-2-naphthoyl-CoA synthase	309592...310560
CpMEX29_RS01490	NZ_CP016826.1 (06-FEB-2023), 2337866 bases, 2062 genes with CDS (Corynebacterium pseudotuberculosis strain MEX29 chromosome, complete genome)		o-succinylbenzoate synthase	312417...313454
CpMEX29_RS01495	NZ_CP016826.1 (06-FEB-2023), 2337866 bases, 2062 genes with CDS (Corynebacterium pseudotuberculosis strain MEX29 chromosome, complete genome)	menD	2-succinyl-5-enolpyruvyl-6-hydroxy-3- cyclohexene-1-carboxylic-acid synthase	313518...315131
CpMEX29_RS01515	NZ_CP016826.1 (06-FEB-2023), 2337866 bases, 2062 genes with CDS (Corynebacterium pseudotuberculosis strain MEX29 chromosome, complete genome)		lactate dehydrogenase	317456...318418
CpMEX29_RS01520	NZ_CP016826.1 (06-FEB-2023), 2337866 bases, 2062 genes with CDS (Corynebacterium pseudotuberculosis strain MEX29 chromosome, complete genome)		geranylgeranyl reductase family protein	318516...319793
CpMEX29_RS01525	NZ_CP016826.1 (06-FEB-2023), 2337866 bases, 2062 genes with CDS (Corynebacterium pseudotuberculosis strain MEX29 chromosome, complete genome)		polyprenyl synthetase family protein	319948...320967
CpMEX29_RS01550	NZ_CP016826.1 (06-FEB-2023), 2337866 bases, 2062 genes with CDS (Corynebacterium pseudotuberculosis strain MEX29 chromosome, complete genome)	secE	preprotein translocase subunit SecE	322142...322468
CpMEX29_RS01555	NZ_CP016826.1 (06-FEB-2023), 2337866 bases, 2062 genes with CDS (Corynebacterium pseudotuberculosis strain MEX29 chromosome, complete genome)	nusG	transcription termination/antitermination protein NusG	322587...323417
CpMEX29_RS01560	NZ_CP016826.1 (06-FEB-2023), 2337866 bases, 2062 genes with CDS (Corynebacterium pseudotuberculosis strain MEX29 chromosome, complete genome)	rplK	50S ribosomal protein L11	323714...324145
CpMEX29_RS01565	NZ_CP016826.1 (06-FEB-2023), 2337866 bases, 2062 genes with CDS (Corynebacterium pseudotuberculosis strain MEX29 chromosome, complete genome)	rplA	50S ribosomal protein L1	324224...324934
CpMEX29_RS01580	NZ_CP016826.1 (06-FEB-2023), 2337866 bases, 2062 genes with CDS (Corynebacterium pseudotuberculosis strain MEX29 chromosome, complete genome)		alkene reductase	327847...328920
CpMEX29_RS01585	NZ_CP016826.1 (06-FEB-2023), 2337866 bases, 2062 genes with CDS (Corynebacterium pseudotuberculosis strain MEX29 chromosome, complete genome)	rplJ	50S ribosomal protein L10	329254...329769
CpMEX29_RS01590	NZ_CP016826.1 (06-FEB-2023), 2337866 bases, 2062 genes with CDS (Corynebacterium pseudotuberculosis strain MEX29 chromosome, complete genome)	rplL	50S ribosomal protein L7/L12	329848...330231
CpMEX29_RS01595	NZ_CP016826.1 (06-FEB-2023), 2337866 bases, 2062 genes with CDS (Corynebacterium pseudotuberculosis strain MEX29 chromosome, complete genome)		choice-of-anchor M domain-containing protein	330566...331519
CpMEX29_RS01600	NZ_CP016826.1 (06-FEB-2023), 2337866 bases, 2062 genes with CDS (Corynebacterium pseudotuberculosis strain MEX29 chromosome, complete genome)		anchored repeat ABC transporter, substrate-binding protein	331526...333151
CpMEX29_RS01605	NZ_CP016826.1 (06-FEB-2023), 2337866 bases, 2062 genes with CDS (Corynebacterium pseudotuberculosis strain MEX29 chromosome, complete genome)		choice-of-anchor M domain-containing protein	333243...334277
CpMEX29_RS01610	NZ_CP016826.1 (06-FEB-2023), 2337866 bases, 2062 genes with CDS (Corynebacterium pseudotuberculosis strain MEX29 chromosome, complete genome)		anchored repeat-type ABC transporter ATP-binding subunit	334274...335074
CpMEX29_RS01615	NZ_CP016826.1 (06-FEB-2023), 2337866 bases, 2062 genes with CDS (Corynebacterium pseudotuberculosis strain MEX29 chromosome, complete genome)		anchored repeat-type ABC transporter permease subunit	335071...335952
CpMEX29_RS01620	NZ_CP016826.1 (06-FEB-2023), 2337866 bases, 2062 genes with CDS (Corynebacterium pseudotuberculosis strain MEX29 chromosome, complete genome)		hypothetical protein	335949...337910
CpMEX29_RS01625	NZ_CP016826.1 (06-FEB-2023), 2337866 bases, 2062 genes with CDS (Corynebacterium pseudotuberculosis strain MEX29 chromosome, complete genome)		DUF3068 domain-containing protein	338015...338956
CpMEX29_RS01630	NZ_CP016826.1 (06-FEB-2023), 2337866 bases, 2062 genes with CDS (Corynebacterium pseudotuberculosis strain MEX29 chromosome, complete genome)		DNA-directed RNA polymerase subunit beta	339183...342683
CpMEX29_RS01635	NZ_CP016826.1 (06-FEB-2023), 2337866 bases, 2062 genes with CDS (Corynebacterium pseudotuberculosis strain MEX29 chromosome, complete genome)		DNA-directed RNA polymerase subunit beta'	342789...346799
CpMEX29_RS01640	NZ_CP016826.1 (06-FEB-2023), 2337866 bases, 2062 genes with CDS (Corynebacterium pseudotuberculosis strain MEX29 chromosome, complete genome)		histidine kinase	346959...348221
CpMEX29_RS01665	NZ_CP016826.1 (06-FEB-2023), 2337866 bases, 2062 genes with CDS (Corynebacterium pseudotuberculosis strain MEX29 chromosome, complete genome)		TIGR03943 family protein	351340...352065
CpMEX29_RS01670	NZ_CP016826.1 (06-FEB-2023), 2337866 bases, 2062 genes with CDS (Corynebacterium pseudotuberculosis strain MEX29 chromosome, complete genome)		permease	352062...353024
CpMEX29_RS01680	NZ_CP016826.1 (06-FEB-2023), 2337866 bases, 2062 genes with CDS (Corynebacterium pseudotuberculosis strain MEX29 chromosome, complete genome)		ribonucleoside triphosphate reductase	353673...355469
CpMEX29_RS01685	NZ_CP016826.1 (06-FEB-2023), 2337866 bases, 2062 genes with CDS (Corynebacterium pseudotuberculosis strain MEX29 chromosome, complete genome)		hypothetical protein	355741...356124
CpMEX29_RS01690	NZ_CP016826.1 (06-FEB-2023), 2337866 bases, 2062 genes with CDS (Corynebacterium pseudotuberculosis strain MEX29 chromosome, complete genome)	rpsL	30S ribosomal protein S12	356560...356931
CpMEX29_RS01695	NZ_CP016826.1 (06-FEB-2023), 2337866 bases, 2062 genes with CDS (Corynebacterium pseudotuberculosis strain MEX29 chromosome, complete genome)	rpsG	30S ribosomal protein S7	356935...357402
CpMEX29_RS01700	NZ_CP016826.1 (06-FEB-2023), 2337866 bases, 2062 genes with CDS (Corynebacterium pseudotuberculosis strain MEX29 chromosome, complete genome)	fusA	elongation factor G	357691...359817
CpMEX29_RS01705	NZ_CP016826.1 (06-FEB-2023), 2337866 bases, 2062 genes with CDS (Corynebacterium pseudotuberculosis strain MEX29 chromosome, complete genome)	tuf	elongation factor Tu	360125...361315
CpMEX29_RS01715	NZ_CP016826.1 (06-FEB-2023), 2337866 bases, 2062 genes with CDS (Corynebacterium pseudotuberculosis strain MEX29 chromosome, complete genome)		hypothetical protein	362182...362727
CpMEX29_RS01720	NZ_CP016826.1 (06-FEB-2023), 2337866 bases, 2062 genes with CDS (Corynebacterium pseudotuberculosis strain MEX29 chromosome, complete genome)		DUF6286 domain-containing protein	362729...363280
CpMEX29_RS01730	NZ_CP016826.1 (06-FEB-2023), 2337866 bases, 2062 genes with CDS (Corynebacterium pseudotuberculosis strain MEX29 chromosome, complete genome)		hypothetical protein	363734...363940
CpMEX29_RS01735	NZ_CP016826.1 (06-FEB-2023), 2337866 bases, 2062 genes with CDS (Corynebacterium pseudotuberculosis strain MEX29 chromosome, complete genome)		Asp23/Gls24 family envelope stress response protein	363950...364288
CpMEX29_RS01740	NZ_CP016826.1 (06-FEB-2023), 2337866 bases, 2062 genes with CDS (Corynebacterium pseudotuberculosis strain MEX29 chromosome, complete genome)		Asp23/Gls24 family envelope stress response protein	364301...364768
CpMEX29_RS01745	NZ_CP016826.1 (06-FEB-2023), 2337866 bases, 2062 genes with CDS (Corynebacterium pseudotuberculosis strain MEX29 chromosome, complete genome)	rpsJ	30S ribosomal protein S10	365507...365812
CpMEX29_RS01750	NZ_CP016826.1 (06-FEB-2023), 2337866 bases, 2062 genes with CDS (Corynebacterium pseudotuberculosis strain MEX29 chromosome, complete genome)	rplC	50S ribosomal protein L3	365845...366501
CpMEX29_RS01755	NZ_CP016826.1 (06-FEB-2023), 2337866 bases, 2062 genes with CDS (Corynebacterium pseudotuberculosis strain MEX29 chromosome, complete genome)	rplD	50S ribosomal protein L4	366498...367151
CpMEX29_RS01760	NZ_CP016826.1 (06-FEB-2023), 2337866 bases, 2062 genes with CDS (Corynebacterium pseudotuberculosis strain MEX29 chromosome, complete genome)	rplW	50S ribosomal protein L23	367151...367456
CpMEX29_RS01765	NZ_CP016826.1 (06-FEB-2023), 2337866 bases, 2062 genes with CDS (Corynebacterium pseudotuberculosis strain MEX29 chromosome, complete genome)	rplB	50S ribosomal protein L2	367478...368320
CpMEX29_RS01770	NZ_CP016826.1 (06-FEB-2023), 2337866 bases, 2062 genes with CDS (Corynebacterium pseudotuberculosis strain MEX29 chromosome, complete genome)	rpsS	30S ribosomal protein S19	368337...368615
CpMEX29_RS01775	NZ_CP016826.1 (06-FEB-2023), 2337866 bases, 2062 genes with CDS (Corynebacterium pseudotuberculosis strain MEX29 chromosome, complete genome)	rplV	50S ribosomal protein L22	368619...368981
CpMEX29_RS01780	NZ_CP016826.1 (06-FEB-2023), 2337866 bases, 2062 genes with CDS (Corynebacterium pseudotuberculosis strain MEX29 chromosome, complete genome)	rpsC	30S ribosomal protein S3	368981...369727
CpMEX29_RS01785	NZ_CP016826.1 (06-FEB-2023), 2337866 bases, 2062 genes with CDS (Corynebacterium pseudotuberculosis strain MEX29 chromosome, complete genome)	rplP	50S ribosomal protein L16	369730...370146
CpMEX29_RS01790	NZ_CP016826.1 (06-FEB-2023), 2337866 bases, 2062 genes with CDS (Corynebacterium pseudotuberculosis strain MEX29 chromosome, complete genome)	rpmC	50S ribosomal protein L29	370146...370376
CpMEX29_RS01795	NZ_CP016826.1 (06-FEB-2023), 2337866 bases, 2062 genes with CDS (Corynebacterium pseudotuberculosis strain MEX29 chromosome, complete genome)	rpsQ	30S ribosomal protein S17	370379...370657
CpMEX29_RS01805	NZ_CP016826.1 (06-FEB-2023), 2337866 bases, 2062 genes with CDS (Corynebacterium pseudotuberculosis strain MEX29 chromosome, complete genome)		ABC transporter ATP-binding protein	372525...374597
CpMEX29_RS01820	NZ_CP016826.1 (06-FEB-2023), 2337866 bases, 2062 genes with CDS (Corynebacterium pseudotuberculosis strain MEX29 chromosome, complete genome)	rplN	50S ribosomal protein L14	377339...377707
CpMEX29_RS01825	NZ_CP016826.1 (06-FEB-2023), 2337866 bases, 2062 genes with CDS (Corynebacterium pseudotuberculosis strain MEX29 chromosome, complete genome)	rplX	50S ribosomal protein L24	377710...378024
CpMEX29_RS01830	NZ_CP016826.1 (06-FEB-2023), 2337866 bases, 2062 genes with CDS (Corynebacterium pseudotuberculosis strain MEX29 chromosome, complete genome)	rplE	50S ribosomal protein L5	378027...378590
CpMEX29_RS01835	NZ_CP016826.1 (06-FEB-2023), 2337866 bases, 2062 genes with CDS (Corynebacterium pseudotuberculosis strain MEX29 chromosome, complete genome)		HAAAP family serine/threonine permease	379284...380627
CpMEX29_RS01840	NZ_CP016826.1 (06-FEB-2023), 2337866 bases, 2062 genes with CDS (Corynebacterium pseudotuberculosis strain MEX29 chromosome, complete genome)		L-serine ammonia-lyase	380679...382055
CpMEX29_RS01855	NZ_CP016826.1 (06-FEB-2023), 2337866 bases, 2062 genes with CDS (Corynebacterium pseudotuberculosis strain MEX29 chromosome, complete genome)	rpsH	30S ribosomal protein S8	385330...385728
CpMEX29_RS01860	NZ_CP016826.1 (06-FEB-2023), 2337866 bases, 2062 genes with CDS (Corynebacterium pseudotuberculosis strain MEX29 chromosome, complete genome)	rplF	50S ribosomal protein L6	385745...386281
CpMEX29_RS01865	NZ_CP016826.1 (06-FEB-2023), 2337866 bases, 2062 genes with CDS (Corynebacterium pseudotuberculosis strain MEX29 chromosome, complete genome)	rplR	50S ribosomal protein L18	386285...386692
CpMEX29_RS01870	NZ_CP016826.1 (06-FEB-2023), 2337866 bases, 2062 genes with CDS (Corynebacterium pseudotuberculosis strain MEX29 chromosome, complete genome)	rpsE	30S ribosomal protein S5	386733...387359
CpMEX29_RS01875	NZ_CP016826.1 (06-FEB-2023), 2337866 bases, 2062 genes with CDS (Corynebacterium pseudotuberculosis strain MEX29 chromosome, complete genome)	rpmD	50S ribosomal protein L30	387362...387547
CpMEX29_RS01880	NZ_CP016826.1 (06-FEB-2023), 2337866 bases, 2062 genes with CDS (Corynebacterium pseudotuberculosis strain MEX29 chromosome, complete genome)	rplO	50S ribosomal protein L15	387551...387997
CpMEX29_RS01885	NZ_CP016826.1 (06-FEB-2023), 2337866 bases, 2062 genes with CDS (Corynebacterium pseudotuberculosis strain MEX29 chromosome, complete genome)		hypothetical protein	388224...388679
CpMEX29_RS01890	NZ_CP016826.1 (06-FEB-2023), 2337866 bases, 2062 genes with CDS (Corynebacterium pseudotuberculosis strain MEX29 chromosome, complete genome)		extracellular solute-binding protein	389150...390397
CpMEX29_RS01895	NZ_CP016826.1 (06-FEB-2023), 2337866 bases, 2062 genes with CDS (Corynebacterium pseudotuberculosis strain MEX29 chromosome, complete genome)		sugar ABC transporter permease	390507...391913
CpMEX29_RS01900	NZ_CP016826.1 (06-FEB-2023), 2337866 bases, 2062 genes with CDS (Corynebacterium pseudotuberculosis strain MEX29 chromosome, complete genome)		sugar ABC transporter permease	391913...392791
CpMEX29_RS01905	NZ_CP016826.1 (06-FEB-2023), 2337866 bases, 2062 genes with CDS (Corynebacterium pseudotuberculosis strain MEX29 chromosome, complete genome)		hypothetical protein	392924...393667
CpMEX29_RS01910	NZ_CP016826.1 (06-FEB-2023), 2337866 bases, 2062 genes with CDS (Corynebacterium pseudotuberculosis strain MEX29 chromosome, complete genome)		formate/nitrite transporter family protein	393878...394633
CpMEX29_RS01925	NZ_CP016826.1 (06-FEB-2023), 2337866 bases, 2062 genes with CDS (Corynebacterium pseudotuberculosis strain MEX29 chromosome, complete genome)	secY	preprotein translocase subunit SecY	397856...399178
CpMEX29_RS01930	NZ_CP016826.1 (06-FEB-2023), 2337866 bases, 2062 genes with CDS (Corynebacterium pseudotuberculosis strain MEX29 chromosome, complete genome)		adenylate kinase	399178...399723
CpMEX29_RS01945	NZ_CP016826.1 (06-FEB-2023), 2337866 bases, 2062 genes with CDS (Corynebacterium pseudotuberculosis strain MEX29 chromosome, complete genome)		L,D-transpeptidase	403319...404059
CpMEX29_RS01955	NZ_CP016826.1 (06-FEB-2023), 2337866 bases, 2062 genes with CDS (Corynebacterium pseudotuberculosis strain MEX29 chromosome, complete genome)	infA	translation initiation factor IF-1	404357...404575
CpMEX29_RS01960	NZ_CP016826.1 (06-FEB-2023), 2337866 bases, 2062 genes with CDS (Corynebacterium pseudotuberculosis strain MEX29 chromosome, complete genome)	rpsM	30S ribosomal protein S13	404769...405137
CpMEX29_RS01965	NZ_CP016826.1 (06-FEB-2023), 2337866 bases, 2062 genes with CDS (Corynebacterium pseudotuberculosis strain MEX29 chromosome, complete genome)	rpsK	30S ribosomal protein S11	405141...405545
CpMEX29_RS01970	NZ_CP016826.1 (06-FEB-2023), 2337866 bases, 2062 genes with CDS (Corynebacterium pseudotuberculosis strain MEX29 chromosome, complete genome)	rpsD	30S ribosomal protein S4	405569...406174
CpMEX29_RS01975	NZ_CP016826.1 (06-FEB-2023), 2337866 bases, 2062 genes with CDS (Corynebacterium pseudotuberculosis strain MEX29 chromosome, complete genome)		DNA-directed RNA polymerase subunit alpha	406314...407330
CpMEX29_RS01980	NZ_CP016826.1 (06-FEB-2023), 2337866 bases, 2062 genes with CDS (Corynebacterium pseudotuberculosis strain MEX29 chromosome, complete genome)	rplQ	50S ribosomal protein L17	407406...407891
CpMEX29_RS01985	NZ_CP016826.1 (06-FEB-2023), 2337866 bases, 2062 genes with CDS (Corynebacterium pseudotuberculosis strain MEX29 chromosome, complete genome)	truA	tRNA pseudouridine(38-40) synthase TruA	408107...408982
CpMEX29_RS01995	NZ_CP016826.1 (06-FEB-2023), 2337866 bases, 2062 genes with CDS (Corynebacterium pseudotuberculosis strain MEX29 chromosome, complete genome)		TIGR02611 family protein	410484...410906
CpMEX29_RS02025	NZ_CP016826.1 (06-FEB-2023), 2337866 bases, 2062 genes with CDS (Corynebacterium pseudotuberculosis strain MEX29 chromosome, complete genome)		WXG100 family type VII secretion target	419079...419360
CpMEX29_RS02030	NZ_CP016826.1 (06-FEB-2023), 2337866 bases, 2062 genes with CDS (Corynebacterium pseudotuberculosis strain MEX29 chromosome, complete genome)	rplM	50S ribosomal protein L13	419693...420136
CpMEX29_RS02035	NZ_CP016826.1 (06-FEB-2023), 2337866 bases, 2062 genes with CDS (Corynebacterium pseudotuberculosis strain MEX29 chromosome, complete genome)	rpsI	30S ribosomal protein S9	420133...420666
CpMEX29_RS02040	NZ_CP016826.1 (06-FEB-2023), 2337866 bases, 2062 genes with CDS (Corynebacterium pseudotuberculosis strain MEX29 chromosome, complete genome)	glmM	phosphoglucosamine mutase	420864...422207
CpMEX29_RS02045	NZ_CP016826.1 (06-FEB-2023), 2337866 bases, 2062 genes with CDS (Corynebacterium pseudotuberculosis strain MEX29 chromosome, complete genome)		hypothetical protein	422278...422577
CpMEX29_RS02060	NZ_CP016826.1 (06-FEB-2023), 2337866 bases, 2062 genes with CDS (Corynebacterium pseudotuberculosis strain MEX29 chromosome, complete genome)		dienelactone hydrolase family protein	424103...424945
CpMEX29_RS02065	NZ_CP016826.1 (06-FEB-2023), 2337866 bases, 2062 genes with CDS (Corynebacterium pseudotuberculosis strain MEX29 chromosome, complete genome)	alr	alanine racemase	425101...426213
CpMEX29_RS02070	NZ_CP016826.1 (06-FEB-2023), 2337866 bases, 2062 genes with CDS (Corynebacterium pseudotuberculosis strain MEX29 chromosome, complete genome)	tsaE	tRNA (adenosine(37)-N6)-threonylcarbamoyltransferase complex ATPase subunit type 1 TsaE	426365...426859
CpMEX29_RS02080	NZ_CP016826.1 (06-FEB-2023), 2337866 bases, 2062 genes with CDS (Corynebacterium pseudotuberculosis strain MEX29 chromosome, complete genome)		hypothetical protein	429194...429670
CpMEX29_RS02085	NZ_CP016826.1 (06-FEB-2023), 2337866 bases, 2062 genes with CDS (Corynebacterium pseudotuberculosis strain MEX29 chromosome, complete genome)	tsaB	tRNA (adenosine(37)-N6)-threonylcarbamoyltransferase complex dimerization subunit type 1 TsaB	429788...430462
CpMEX29_RS02090	NZ_CP016826.1 (06-FEB-2023), 2337866 bases, 2062 genes with CDS (Corynebacterium pseudotuberculosis strain MEX29 chromosome, complete genome)	rimI	ribosomal protein S18-alanine N-acetyltransferase	430463...430954
CpMEX29_RS02095	NZ_CP016826.1 (06-FEB-2023), 2337866 bases, 2062 genes with CDS (Corynebacterium pseudotuberculosis strain MEX29 chromosome, complete genome)	tsaD	tRNA (adenosine(37)-N6)-threonylcarbamoyltransferase complex transferase subunit TsaD	430956...432011
CpMEX29_RS02100	NZ_CP016826.1 (06-FEB-2023), 2337866 bases, 2062 genes with CDS (Corynebacterium pseudotuberculosis strain MEX29 chromosome, complete genome)	groES	co-chaperone GroES	432173...432469
CpMEX29_RS02105	NZ_CP016826.1 (06-FEB-2023), 2337866 bases, 2062 genes with CDS (Corynebacterium pseudotuberculosis strain MEX29 chromosome, complete genome)	groL	chaperonin GroEL	432481...434103
CpMEX29_RS10565	NZ_CP016826.1 (06-FEB-2023), 2337866 bases, 2062 genes with CDS (Corynebacterium pseudotuberculosis strain MEX29 chromosome, complete genome)		WhiB family transcriptional regulator	434200...434481
CpMEX29_RS02110	NZ_CP016826.1 (06-FEB-2023), 2337866 bases, 2062 genes with CDS (Corynebacterium pseudotuberculosis strain MEX29 chromosome, complete genome)		sigma-70 family RNA polymerase sigma factor	434781...435371
CpMEX29_RS02125	NZ_CP016826.1 (06-FEB-2023), 2337866 bases, 2062 genes with CDS (Corynebacterium pseudotuberculosis strain MEX29 chromosome, complete genome)	guaB	IMP dehydrogenase	436822...438342
CpMEX29_RS02130	NZ_CP016826.1 (06-FEB-2023), 2337866 bases, 2062 genes with CDS (Corynebacterium pseudotuberculosis strain MEX29 chromosome, complete genome)		GuaB3 family IMP dehydrogenase-related protein	438370...439512
CpMEX29_RS02135	NZ_CP016826.1 (06-FEB-2023), 2337866 bases, 2062 genes with CDS (Corynebacterium pseudotuberculosis strain MEX29 chromosome, complete genome)		amino acid transporter	439675...441528
CpMEX29_RS02140	NZ_CP016826.1 (06-FEB-2023), 2337866 bases, 2062 genes with CDS (Corynebacterium pseudotuberculosis strain MEX29 chromosome, complete genome)	guaA	glutamine-hydrolyzing GMP synthase	441589...443166
CpMEX29_RS02145	NZ_CP016826.1 (06-FEB-2023), 2337866 bases, 2062 genes with CDS (Corynebacterium pseudotuberculosis strain MEX29 chromosome, complete genome)		imm68 putative immunity domain-containing protein	443308...443757
CpMEX29_RS02150	NZ_CP016826.1 (06-FEB-2023), 2337866 bases, 2062 genes with CDS (Corynebacterium pseudotuberculosis strain MEX29 chromosome, complete genome)		PspC domain-containing protein	443763...444806
CpMEX29_RS02155	NZ_CP016826.1 (06-FEB-2023), 2337866 bases, 2062 genes with CDS (Corynebacterium pseudotuberculosis strain MEX29 chromosome, complete genome)		ATP-binding protein	444921...446081
CpMEX29_RS02160	NZ_CP016826.1 (06-FEB-2023), 2337866 bases, 2062 genes with CDS (Corynebacterium pseudotuberculosis strain MEX29 chromosome, complete genome)		response regulator transcription factor	446086...446763
CpMEX29_RS02165	NZ_CP016826.1 (06-FEB-2023), 2337866 bases, 2062 genes with CDS (Corynebacterium pseudotuberculosis strain MEX29 chromosome, complete genome)		hypothetical protein	446767...447399
CpMEX29_RS02170	NZ_CP016826.1 (06-FEB-2023), 2337866 bases, 2062 genes with CDS (Corynebacterium pseudotuberculosis strain MEX29 chromosome, complete genome)		sucrase ferredoxin	447578...448450
CpMEX29_RS02175	NZ_CP016826.1 (06-FEB-2023), 2337866 bases, 2062 genes with CDS (Corynebacterium pseudotuberculosis strain MEX29 chromosome, complete genome)		methionine ABC transporter permease	448582...449259
CpMEX29_RS02180	NZ_CP016826.1 (06-FEB-2023), 2337866 bases, 2062 genes with CDS (Corynebacterium pseudotuberculosis strain MEX29 chromosome, complete genome)		methionine ABC transporter ATP-binding protein	449256...450278
CpMEX29_RS02185	NZ_CP016826.1 (06-FEB-2023), 2337866 bases, 2062 genes with CDS (Corynebacterium pseudotuberculosis strain MEX29 chromosome, complete genome)		MetQ/NlpA family ABC transporter substrate-binding protein	450333...451190
CpMEX29_RS02190	NZ_CP016826.1 (06-FEB-2023), 2337866 bases, 2062 genes with CDS (Corynebacterium pseudotuberculosis strain MEX29 chromosome, complete genome)		MetQ/NlpA family ABC transporter substrate-binding protein	451403...452272
CpMEX29_RS02210	NZ_CP016826.1 (06-FEB-2023), 2337866 bases, 2062 genes with CDS (Corynebacterium pseudotuberculosis strain MEX29 chromosome, complete genome)		metal ABC transporter substrate-binding protein	454507...455463
CpMEX29_RS02220	NZ_CP016826.1 (06-FEB-2023), 2337866 bases, 2062 genes with CDS (Corynebacterium pseudotuberculosis strain MEX29 chromosome, complete genome)		metal ABC transporter permease	456296...457138
CpMEX29_RS02230	NZ_CP016826.1 (06-FEB-2023), 2337866 bases, 2062 genes with CDS (Corynebacterium pseudotuberculosis strain MEX29 chromosome, complete genome)		metal-dependent transcriptional regulator	457899...458579
CpMEX29_RS02235	NZ_CP016826.1 (06-FEB-2023), 2337866 bases, 2062 genes with CDS (Corynebacterium pseudotuberculosis strain MEX29 chromosome, complete genome)		tRNA (cytidine(34)-2'-O)-methyltransferase	458598...459071
CpMEX29_RS02240	NZ_CP016826.1 (06-FEB-2023), 2337866 bases, 2062 genes with CDS (Corynebacterium pseudotuberculosis strain MEX29 chromosome, complete genome)		bifunctional methylenetetrahydrofolate dehydrogenase/methenyltetrahydrofolate cyclohydrolase	459140...459985
CpMEX29_RS02255	NZ_CP016826.1 (06-FEB-2023), 2337866 bases, 2062 genes with CDS (Corynebacterium pseudotuberculosis strain MEX29 chromosome, complete genome)		hypothetical protein	462864...463367
CpMEX29_RS02260	NZ_CP016826.1 (06-FEB-2023), 2337866 bases, 2062 genes with CDS (Corynebacterium pseudotuberculosis strain MEX29 chromosome, complete genome)		HtaA domain-containing protein	463568...465415
CpMEX29_RS02265	NZ_CP016826.1 (06-FEB-2023), 2337866 bases, 2062 genes with CDS (Corynebacterium pseudotuberculosis strain MEX29 chromosome, complete genome)		ABC transporter substrate-binding protein	465541...466596
CpMEX29_RS02275	NZ_CP016826.1 (06-FEB-2023), 2337866 bases, 2062 genes with CDS (Corynebacterium pseudotuberculosis strain MEX29 chromosome, complete genome)		heme ABC transporter ATP-binding protein	467629...468471
CpMEX29_RS02280	NZ_CP016826.1 (06-FEB-2023), 2337866 bases, 2062 genes with CDS (Corynebacterium pseudotuberculosis strain MEX29 chromosome, complete genome)		HtaA domain-containing protein	468617...469525
CpMEX29_RS02290	NZ_CP016826.1 (06-FEB-2023), 2337866 bases, 2062 genes with CDS (Corynebacterium pseudotuberculosis strain MEX29 chromosome, complete genome)		NADP-dependent isocitrate dehydrogenase	471092...473302
CpMEX29_RS02295	NZ_CP016826.1 (06-FEB-2023), 2337866 bases, 2062 genes with CDS (Corynebacterium pseudotuberculosis strain MEX29 chromosome, complete genome)		MFS transporter	473555...474784
CpMEX29_RS02305	NZ_CP016826.1 (06-FEB-2023), 2337866 bases, 2062 genes with CDS (Corynebacterium pseudotuberculosis strain MEX29 chromosome, complete genome)		exodeoxyribonuclease III	475621...476520
CpMEX29_RS02310	NZ_CP016826.1 (06-FEB-2023), 2337866 bases, 2062 genes with CDS (Corynebacterium pseudotuberculosis strain MEX29 chromosome, complete genome)		hypothetical protein	476607...476786
CpMEX29_RS02315	NZ_CP016826.1 (06-FEB-2023), 2337866 bases, 2062 genes with CDS (Corynebacterium pseudotuberculosis strain MEX29 chromosome, complete genome)	trpS	tryptophan--tRNA ligase	476956...477984
CpMEX29_RS02320	NZ_CP016826.1 (06-FEB-2023), 2337866 bases, 2062 genes with CDS (Corynebacterium pseudotuberculosis strain MEX29 chromosome, complete genome)		YhjD/YihY/BrkB family envelope integrity protein	478120...479205
CpMEX29_RS02330	NZ_CP016826.1 (06-FEB-2023), 2337866 bases, 2062 genes with CDS (Corynebacterium pseudotuberculosis strain MEX29 chromosome, complete genome)		adenosine deaminase	480553...481443
CpMEX29_RS02335	NZ_CP016826.1 (06-FEB-2023), 2337866 bases, 2062 genes with CDS (Corynebacterium pseudotuberculosis strain MEX29 chromosome, complete genome)		hypothetical protein	481505...482740
CpMEX29_RS02345	NZ_CP016826.1 (06-FEB-2023), 2337866 bases, 2062 genes with CDS (Corynebacterium pseudotuberculosis strain MEX29 chromosome, complete genome)		hypothetical protein	483624...483893
CpMEX29_RS02350	NZ_CP016826.1 (06-FEB-2023), 2337866 bases, 2062 genes with CDS (Corynebacterium pseudotuberculosis strain MEX29 chromosome, complete genome)	upp	uracil phosphoribosyltransferase	483958...484593
CpMEX29_RS02360	NZ_CP016826.1 (06-FEB-2023), 2337866 bases, 2062 genes with CDS (Corynebacterium pseudotuberculosis strain MEX29 chromosome, complete genome)		phospho-sugar mutase	485255...486856
CpMEX29_RS02365	NZ_CP016826.1 (06-FEB-2023), 2337866 bases, 2062 genes with CDS (Corynebacterium pseudotuberculosis strain MEX29 chromosome, complete genome)		amidohydrolase	487134...488330
CpMEX29_RS02370	NZ_CP016826.1 (06-FEB-2023), 2337866 bases, 2062 genes with CDS (Corynebacterium pseudotuberculosis strain MEX29 chromosome, complete genome)		NAD(P)H-quinone dehydrogenase	488458...489879
CpMEX29_RS02375	NZ_CP016826.1 (06-FEB-2023), 2337866 bases, 2062 genes with CDS (Corynebacterium pseudotuberculosis strain MEX29 chromosome, complete genome)		pyruvate carboxylase	490403...493828
CpMEX29_RS02385	NZ_CP016826.1 (06-FEB-2023), 2337866 bases, 2062 genes with CDS (Corynebacterium pseudotuberculosis strain MEX29 chromosome, complete genome)		hypothetical protein	495466...495852
CpMEX29_RS02390	NZ_CP016826.1 (06-FEB-2023), 2337866 bases, 2062 genes with CDS (Corynebacterium pseudotuberculosis strain MEX29 chromosome, complete genome)		acetyl/propionyl/methylcrotonyl-CoA carboxylase subunit alpha	495969...497744
CpMEX29_RS02395	NZ_CP016826.1 (06-FEB-2023), 2337866 bases, 2062 genes with CDS (Corynebacterium pseudotuberculosis strain MEX29 chromosome, complete genome)		sulfurtransferase	497989...498867
CpMEX29_RS10855	NZ_CP016826.1 (06-FEB-2023), 2337866 bases, 2062 genes with CDS (Corynebacterium pseudotuberculosis strain MEX29 chromosome, complete genome)		hypothetical protein	498945...499094
CpMEX29_RS02405	NZ_CP016826.1 (06-FEB-2023), 2337866 bases, 2062 genes with CDS (Corynebacterium pseudotuberculosis strain MEX29 chromosome, complete genome)		acyltransferase family protein	500947...503061
CpMEX29_RS02410	NZ_CP016826.1 (06-FEB-2023), 2337866 bases, 2062 genes with CDS (Corynebacterium pseudotuberculosis strain MEX29 chromosome, complete genome)		DUF3151 domain-containing protein	503099...503515
CpMEX29_RS02415	NZ_CP016826.1 (06-FEB-2023), 2337866 bases, 2062 genes with CDS (Corynebacterium pseudotuberculosis strain MEX29 chromosome, complete genome)		nucleoside triphosphate pyrophosphatase	503520...504149
CpMEX29_RS02420	NZ_CP016826.1 (06-FEB-2023), 2337866 bases, 2062 genes with CDS (Corynebacterium pseudotuberculosis strain MEX29 chromosome, complete genome)		ribokinase	504169...505071
CpMEX29_RS02425	NZ_CP016826.1 (06-FEB-2023), 2337866 bases, 2062 genes with CDS (Corynebacterium pseudotuberculosis strain MEX29 chromosome, complete genome)		LacI family DNA-binding transcriptional regulator	505139...506173
CpMEX29_RS02430	NZ_CP016826.1 (06-FEB-2023), 2337866 bases, 2062 genes with CDS (Corynebacterium pseudotuberculosis strain MEX29 chromosome, complete genome)		acyl-CoA carboxylase subunit epsilon	506353...506601
CpMEX29_RS02435	NZ_CP016826.1 (06-FEB-2023), 2337866 bases, 2062 genes with CDS (Corynebacterium pseudotuberculosis strain MEX29 chromosome, complete genome)		acyl-CoA carboxylase subunit beta	506703...508334
CpMEX29_RS02440	NZ_CP016826.1 (06-FEB-2023), 2337866 bases, 2062 genes with CDS (Corynebacterium pseudotuberculosis strain MEX29 chromosome, complete genome)		acyl-CoA carboxylase subunit beta	508594...510225
CpMEX29_RS02450	NZ_CP016826.1 (06-FEB-2023), 2337866 bases, 2062 genes with CDS (Corynebacterium pseudotuberculosis strain MEX29 chromosome, complete genome)		hypothetical protein	511346...511816
CpMEX29_RS02455	NZ_CP016826.1 (06-FEB-2023), 2337866 bases, 2062 genes with CDS (Corynebacterium pseudotuberculosis strain MEX29 chromosome, complete genome)		5-(carboxyamino)imidazole ribonucleotide synthase	511870...513075
CpMEX29_RS02460	NZ_CP016826.1 (06-FEB-2023), 2337866 bases, 2062 genes with CDS (Corynebacterium pseudotuberculosis strain MEX29 chromosome, complete genome)	purE	5-(carboxyamino)imidazole ribonucleotide mutase	513116...513616
CpMEX29_RS02470	NZ_CP016826.1 (06-FEB-2023), 2337866 bases, 2062 genes with CDS (Corynebacterium pseudotuberculosis strain MEX29 chromosome, complete genome)		hypothetical protein	514151...514354
CpMEX29_RS02475	NZ_CP016826.1 (06-FEB-2023), 2337866 bases, 2062 genes with CDS (Corynebacterium pseudotuberculosis strain MEX29 chromosome, complete genome)		carbohydrate ABC transporter permease	514394...515230
CpMEX29_RS02480	NZ_CP016826.1 (06-FEB-2023), 2337866 bases, 2062 genes with CDS (Corynebacterium pseudotuberculosis strain MEX29 chromosome, complete genome)		sugar ABC transporter permease	515227...516312
CpMEX29_RS02485	NZ_CP016826.1 (06-FEB-2023), 2337866 bases, 2062 genes with CDS (Corynebacterium pseudotuberculosis strain MEX29 chromosome, complete genome)		ABC transporter substrate-binding protein	516490...517749
CpMEX29_RS02490	NZ_CP016826.1 (06-FEB-2023), 2337866 bases, 2062 genes with CDS (Corynebacterium pseudotuberculosis strain MEX29 chromosome, complete genome)		TIGR03089 family protein	517908...518585
CpMEX29_RS02495	NZ_CP016826.1 (06-FEB-2023), 2337866 bases, 2062 genes with CDS (Corynebacterium pseudotuberculosis strain MEX29 chromosome, complete genome)		LCP family protein	518702...520270
CpMEX29_RS02505	NZ_CP016826.1 (06-FEB-2023), 2337866 bases, 2062 genes with CDS (Corynebacterium pseudotuberculosis strain MEX29 chromosome, complete genome)		NDP-sugar synthase	521512...522600
CpMEX29_RS02510	NZ_CP016826.1 (06-FEB-2023), 2337866 bases, 2062 genes with CDS (Corynebacterium pseudotuberculosis strain MEX29 chromosome, complete genome)		WhiB family transcriptional regulator	523119...523418
CpMEX29_RS02515	NZ_CP016826.1 (06-FEB-2023), 2337866 bases, 2062 genes with CDS (Corynebacterium pseudotuberculosis strain MEX29 chromosome, complete genome)		metallopeptidase family protein	523522...523977
CpMEX29_RS02520	NZ_CP016826.1 (06-FEB-2023), 2337866 bases, 2062 genes with CDS (Corynebacterium pseudotuberculosis strain MEX29 chromosome, complete genome)		DUF3499 domain-containing protein	524072...524473
CpMEX29_RS02525	NZ_CP016826.1 (06-FEB-2023), 2337866 bases, 2062 genes with CDS (Corynebacterium pseudotuberculosis strain MEX29 chromosome, complete genome)		phosphomannomutase/phosphoglucomutase	524660...526039
CpMEX29_RS02535	NZ_CP016826.1 (06-FEB-2023), 2337866 bases, 2062 genes with CDS (Corynebacterium pseudotuberculosis strain MEX29 chromosome, complete genome)	manA	mannose-6-phosphate isomerase, class I	527219...528376
CpMEX29_RS02540	NZ_CP016826.1 (06-FEB-2023), 2337866 bases, 2062 genes with CDS (Corynebacterium pseudotuberculosis strain MEX29 chromosome, complete genome)		lipase chaperone	528446...529213
CpMEX29_RS02545	NZ_CP016826.1 (06-FEB-2023), 2337866 bases, 2062 genes with CDS (Corynebacterium pseudotuberculosis strain MEX29 chromosome, complete genome)		DUF4259 domain-containing protein	529836...530189
CpMEX29_RS02550	NZ_CP016826.1 (06-FEB-2023), 2337866 bases, 2062 genes with CDS (Corynebacterium pseudotuberculosis strain MEX29 chromosome, complete genome)	ahcY	adenosylhomocysteinase	530381...531820
CpMEX29_RS02555	NZ_CP016826.1 (06-FEB-2023), 2337866 bases, 2062 genes with CDS (Corynebacterium pseudotuberculosis strain MEX29 chromosome, complete genome)		dTMP kinase	531820...532440
CpMEX29_RS02560	NZ_CP016826.1 (06-FEB-2023), 2337866 bases, 2062 genes with CDS (Corynebacterium pseudotuberculosis strain MEX29 chromosome, complete genome)	mtrA	MtrAB system response regulator MtrA	532579...533256
CpMEX29_RS02570	NZ_CP016826.1 (06-FEB-2023), 2337866 bases, 2062 genes with CDS (Corynebacterium pseudotuberculosis strain MEX29 chromosome, complete genome)	lpqB	MtrAB system accessory lipoprotein LpqB	534937...536673
CpMEX29_RS02580	NZ_CP016826.1 (06-FEB-2023), 2337866 bases, 2062 genes with CDS (Corynebacterium pseudotuberculosis strain MEX29 chromosome, complete genome)	raiA	ribosome-associated translation inhibitor RaiA	537438...538100
CpMEX29_RS02585	NZ_CP016826.1 (06-FEB-2023), 2337866 bases, 2062 genes with CDS (Corynebacterium pseudotuberculosis strain MEX29 chromosome, complete genome)	secA	preprotein translocase subunit SecA	538255...540798
CpMEX29_RS02590	NZ_CP016826.1 (06-FEB-2023), 2337866 bases, 2062 genes with CDS (Corynebacterium pseudotuberculosis strain MEX29 chromosome, complete genome)		hypothetical protein	540811...541242
CpMEX29_RS02595	NZ_CP016826.1 (06-FEB-2023), 2337866 bases, 2062 genes with CDS (Corynebacterium pseudotuberculosis strain MEX29 chromosome, complete genome)		HAD-IA family hydrolase	541399...541809
CpMEX29_RS02600	NZ_CP016826.1 (06-FEB-2023), 2337866 bases, 2062 genes with CDS (Corynebacterium pseudotuberculosis strain MEX29 chromosome, complete genome)		hypothetical protein	541809...542315
CpMEX29_RS02605	NZ_CP016826.1 (06-FEB-2023), 2337866 bases, 2062 genes with CDS (Corynebacterium pseudotuberculosis strain MEX29 chromosome, complete genome)		ferredoxin reductase	542504...543562
CpMEX29_RS02610	NZ_CP016826.1 (06-FEB-2023), 2337866 bases, 2062 genes with CDS (Corynebacterium pseudotuberculosis strain MEX29 chromosome, complete genome)		acyl-CoA desaturase	543579...544853
CpMEX29_RS02615	NZ_CP016826.1 (06-FEB-2023), 2337866 bases, 2062 genes with CDS (Corynebacterium pseudotuberculosis strain MEX29 chromosome, complete genome)	rsgA	ribosome small subunit-dependent GTPase A	544864...545880
CpMEX29_RS02620	NZ_CP016826.1 (06-FEB-2023), 2337866 bases, 2062 genes with CDS (Corynebacterium pseudotuberculosis strain MEX29 chromosome, complete genome)	aroA	3-phosphoshikimate 1-carboxyvinyltransferase	545880...547154
CpMEX29_RS02625	NZ_CP016826.1 (06-FEB-2023), 2337866 bases, 2062 genes with CDS (Corynebacterium pseudotuberculosis strain MEX29 chromosome, complete genome)		SOS response-associated peptidase	547175...547843
CpMEX29_RS02635	NZ_CP016826.1 (06-FEB-2023), 2337866 bases, 2062 genes with CDS (Corynebacterium pseudotuberculosis strain MEX29 chromosome, complete genome)		sigma-70 family RNA polymerase sigma factor	548353...549024
CpMEX29_RS02640	NZ_CP016826.1 (06-FEB-2023), 2337866 bases, 2062 genes with CDS (Corynebacterium pseudotuberculosis strain MEX29 chromosome, complete genome)	rsrA	mycothiol system anti-sigma-R factor	549024...549305
CpMEX29_RS02645	NZ_CP016826.1 (06-FEB-2023), 2337866 bases, 2062 genes with CDS (Corynebacterium pseudotuberculosis strain MEX29 chromosome, complete genome)		WhiB family transcriptional regulator	549544...549804
CpMEX29_RS02650	NZ_CP016826.1 (06-FEB-2023), 2337866 bases, 2062 genes with CDS (Corynebacterium pseudotuberculosis strain MEX29 chromosome, complete genome)		hypothetical protein	550419...550841
CpMEX29_RS02660	NZ_CP016826.1 (06-FEB-2023), 2337866 bases, 2062 genes with CDS (Corynebacterium pseudotuberculosis strain MEX29 chromosome, complete genome)		hypothetical protein	551870...553075
CpMEX29_RS02665	NZ_CP016826.1 (06-FEB-2023), 2337866 bases, 2062 genes with CDS (Corynebacterium pseudotuberculosis strain MEX29 chromosome, complete genome)		DEAD/DEAH box helicase	553072...554397
CpMEX29_RS02670	NZ_CP016826.1 (06-FEB-2023), 2337866 bases, 2062 genes with CDS (Corynebacterium pseudotuberculosis strain MEX29 chromosome, complete genome)		DUF3107 domain-containing protein	554679...554906
CpMEX29_RS02675	NZ_CP016826.1 (06-FEB-2023), 2337866 bases, 2062 genes with CDS (Corynebacterium pseudotuberculosis strain MEX29 chromosome, complete genome)		DUF3152 domain-containing protein	554909...555799
CpMEX29_RS02680	NZ_CP016826.1 (06-FEB-2023), 2337866 bases, 2062 genes with CDS (Corynebacterium pseudotuberculosis strain MEX29 chromosome, complete genome)		TIGR02569 family protein	555868...556707
CpMEX29_RS02685	NZ_CP016826.1 (06-FEB-2023), 2337866 bases, 2062 genes with CDS (Corynebacterium pseudotuberculosis strain MEX29 chromosome, complete genome)		ATP-dependent DNA helicase	556711...559899
CpMEX29_RS02690	NZ_CP016826.1 (06-FEB-2023), 2337866 bases, 2062 genes with CDS (Corynebacterium pseudotuberculosis strain MEX29 chromosome, complete genome)		UvrD-helicase domain-containing protein	559896...563120
CpMEX29_RS02695	NZ_CP016826.1 (06-FEB-2023), 2337866 bases, 2062 genes with CDS (Corynebacterium pseudotuberculosis strain MEX29 chromosome, complete genome)		potassium channel family protein	563157...564236
CpMEX29_RS02705	NZ_CP016826.1 (06-FEB-2023), 2337866 bases, 2062 genes with CDS (Corynebacterium pseudotuberculosis strain MEX29 chromosome, complete genome)		ATP-dependent DNA helicase UvrD2	564944...566995
CpMEX29_RS02715	NZ_CP016826.1 (06-FEB-2023), 2337866 bases, 2062 genes with CDS (Corynebacterium pseudotuberculosis strain MEX29 chromosome, complete genome)		M48 family metallopeptidase	567875...568390
CpMEX29_RS02720	NZ_CP016826.1 (06-FEB-2023), 2337866 bases, 2062 genes with CDS (Corynebacterium pseudotuberculosis strain MEX29 chromosome, complete genome)		zinc-dependent metalloprotease	568458...569846
CpMEX29_RS02725	NZ_CP016826.1 (06-FEB-2023), 2337866 bases, 2062 genes with CDS (Corynebacterium pseudotuberculosis strain MEX29 chromosome, complete genome)		PDZ domain-containing protein	569928...570983
CpMEX29_RS02735	NZ_CP016826.1 (06-FEB-2023), 2337866 bases, 2062 genes with CDS (Corynebacterium pseudotuberculosis strain MEX29 chromosome, complete genome)		PPA1309 family protein	571749...572252
CpMEX29_RS02740	NZ_CP016826.1 (06-FEB-2023), 2337866 bases, 2062 genes with CDS (Corynebacterium pseudotuberculosis strain MEX29 chromosome, complete genome)		UPF0182 family protein	572394...575360
CpMEX29_RS10580	NZ_CP016826.1 (06-FEB-2023), 2337866 bases, 2062 genes with CDS (Corynebacterium pseudotuberculosis strain MEX29 chromosome, complete genome)		DUF2249 domain-containing protein	584219...584515
CpMEX29_RS02780	NZ_CP016826.1 (06-FEB-2023), 2337866 bases, 2062 genes with CDS (Corynebacterium pseudotuberculosis strain MEX29 chromosome, complete genome)		multicopper oxidase domain-containing protein	585633...588281
CpMEX29_RS02790	NZ_CP016826.1 (06-FEB-2023), 2337866 bases, 2062 genes with CDS (Corynebacterium pseudotuberculosis strain MEX29 chromosome, complete genome)		hypothetical protein	589586...590242
CpMEX29_RS02810	NZ_CP016826.1 (06-FEB-2023), 2337866 bases, 2062 genes with CDS (Corynebacterium pseudotuberculosis strain MEX29 chromosome, complete genome)		amino acid permease	597692...599131
CpMEX29_RS02815	NZ_CP016826.1 (06-FEB-2023), 2337866 bases, 2062 genes with CDS (Corynebacterium pseudotuberculosis strain MEX29 chromosome, complete genome)		methylmalonyl-CoA carboxytransferase subunit 5S	599436...600917
CpMEX29_RS02820	NZ_CP016826.1 (06-FEB-2023), 2337866 bases, 2062 genes with CDS (Corynebacterium pseudotuberculosis strain MEX29 chromosome, complete genome)		acyl-CoA carboxylase subunit beta	600933...602489
CpMEX29_RS02825	NZ_CP016826.1 (06-FEB-2023), 2337866 bases, 2062 genes with CDS (Corynebacterium pseudotuberculosis strain MEX29 chromosome, complete genome)		hypothetical protein	602499...602762
CpMEX29_RS02830	NZ_CP016826.1 (06-FEB-2023), 2337866 bases, 2062 genes with CDS (Corynebacterium pseudotuberculosis strain MEX29 chromosome, complete genome)		biotin/lipoyl-containing protein	602787...603149
CpMEX29_RS02835	NZ_CP016826.1 (06-FEB-2023), 2337866 bases, 2062 genes with CDS (Corynebacterium pseudotuberculosis strain MEX29 chromosome, complete genome)		S1 family peptidase	603245...604429
CpMEX29_RS02840	NZ_CP016826.1 (06-FEB-2023), 2337866 bases, 2062 genes with CDS (Corynebacterium pseudotuberculosis strain MEX29 chromosome, complete genome)	hisN	histidinol-phosphatase	604504...605310
CpMEX29_RS02845	NZ_CP016826.1 (06-FEB-2023), 2337866 bases, 2062 genes with CDS (Corynebacterium pseudotuberculosis strain MEX29 chromosome, complete genome)		inositol monophosphatase family protein	605352...606236
CpMEX29_RS02850	NZ_CP016826.1 (06-FEB-2023), 2337866 bases, 2062 genes with CDS (Corynebacterium pseudotuberculosis strain MEX29 chromosome, complete genome)	prfB	peptide chain release factor 2	606350...607450
CpMEX29_RS02855	NZ_CP016826.1 (06-FEB-2023), 2337866 bases, 2062 genes with CDS (Corynebacterium pseudotuberculosis strain MEX29 chromosome, complete genome)		hypothetical protein	607485...607958
CpMEX29_RS02865	NZ_CP016826.1 (06-FEB-2023), 2337866 bases, 2062 genes with CDS (Corynebacterium pseudotuberculosis strain MEX29 chromosome, complete genome)	ftsE	cell division ATP-binding protein FtsE	609906...610595
CpMEX29_RS02870	NZ_CP016826.1 (06-FEB-2023), 2337866 bases, 2062 genes with CDS (Corynebacterium pseudotuberculosis strain MEX29 chromosome, complete genome)	ftsX	permease-like cell division protein FtsX	610617...611519
CpMEX29_RS02875	NZ_CP016826.1 (06-FEB-2023), 2337866 bases, 2062 genes with CDS (Corynebacterium pseudotuberculosis strain MEX29 chromosome, complete genome)	smpB	SsrA-binding protein SmpB	611626...612117
CpMEX29_RS02885	NZ_CP016826.1 (06-FEB-2023), 2337866 bases, 2062 genes with CDS (Corynebacterium pseudotuberculosis strain MEX29 chromosome, complete genome)		carbonic anhydrase	612991...613713
CpMEX29_RS02890	NZ_CP016826.1 (06-FEB-2023), 2337866 bases, 2062 genes with CDS (Corynebacterium pseudotuberculosis strain MEX29 chromosome, complete genome)		ABC transporter substrate-binding protein	614323...615315
CpMEX29_RS02905	NZ_CP016826.1 (06-FEB-2023), 2337866 bases, 2062 genes with CDS (Corynebacterium pseudotuberculosis strain MEX29 chromosome, complete genome)		ATP-binding cassette domain-containing protein	617444...618199
CpMEX29_RS02930	NZ_CP016826.1 (06-FEB-2023), 2337866 bases, 2062 genes with CDS (Corynebacterium pseudotuberculosis strain MEX29 chromosome, complete genome)		pseudouridine synthase	624309...625292
CpMEX29_RS02935	NZ_CP016826.1 (06-FEB-2023), 2337866 bases, 2062 genes with CDS (Corynebacterium pseudotuberculosis strain MEX29 chromosome, complete genome)		universal stress protein	625604...626503
CpMEX29_RS02940	NZ_CP016826.1 (06-FEB-2023), 2337866 bases, 2062 genes with CDS (Corynebacterium pseudotuberculosis strain MEX29 chromosome, complete genome)		GlsB/YeaQ/YmgE family stress response membrane protein	626853...627110
CpMEX29_RS02945	NZ_CP016826.1 (06-FEB-2023), 2337866 bases, 2062 genes with CDS (Corynebacterium pseudotuberculosis strain MEX29 chromosome, complete genome)		queuosine precursor transporter	627166...627894
CpMEX29_RS02950	NZ_CP016826.1 (06-FEB-2023), 2337866 bases, 2062 genes with CDS (Corynebacterium pseudotuberculosis strain MEX29 chromosome, complete genome)		TetR/AcrR family transcriptional regulator	628073...628699
CpMEX29_RS02955	NZ_CP016826.1 (06-FEB-2023), 2337866 bases, 2062 genes with CDS (Corynebacterium pseudotuberculosis strain MEX29 chromosome, complete genome)	yidC	membrane protein insertase YidC	628696...629943
CpMEX29_RS02960	NZ_CP016826.1 (06-FEB-2023), 2337866 bases, 2062 genes with CDS (Corynebacterium pseudotuberculosis strain MEX29 chromosome, complete genome)		class E sortase	630095...630982
CpMEX29_RS10865	NZ_CP016826.1 (06-FEB-2023), 2337866 bases, 2062 genes with CDS (Corynebacterium pseudotuberculosis strain MEX29 chromosome, complete genome)		hypothetical protein	630983...631135
CpMEX29_RS02965	NZ_CP016826.1 (06-FEB-2023), 2337866 bases, 2062 genes with CDS (Corynebacterium pseudotuberculosis strain MEX29 chromosome, complete genome)		DUF2020 domain-containing protein	631208...631780
CpMEX29_RS02970	NZ_CP016826.1 (06-FEB-2023), 2337866 bases, 2062 genes with CDS (Corynebacterium pseudotuberculosis strain MEX29 chromosome, complete genome)		sensor histidine kinase	631779...633104
CpMEX29_RS02975	NZ_CP016826.1 (06-FEB-2023), 2337866 bases, 2062 genes with CDS (Corynebacterium pseudotuberculosis strain MEX29 chromosome, complete genome)		response regulator transcription factor	633251...633889
CpMEX29_RS02985	NZ_CP016826.1 (06-FEB-2023), 2337866 bases, 2062 genes with CDS (Corynebacterium pseudotuberculosis strain MEX29 chromosome, complete genome)		DUF6474 family protein	634783...635415
CpMEX29_RS02995	NZ_CP016826.1 (06-FEB-2023), 2337866 bases, 2062 genes with CDS (Corynebacterium pseudotuberculosis strain MEX29 chromosome, complete genome)		glycosyltransferase 87 family protein	637191...638549
CpMEX29_RS03020	NZ_CP016826.1 (06-FEB-2023), 2337866 bases, 2062 genes with CDS (Corynebacterium pseudotuberculosis strain MEX29 chromosome, complete genome)		MFS transporter	642862...644073
CpMEX29_RS03025	NZ_CP016826.1 (06-FEB-2023), 2337866 bases, 2062 genes with CDS (Corynebacterium pseudotuberculosis strain MEX29 chromosome, complete genome)		NADPH-dependent FMN reductase	644204...644788
CpMEX29_RS03030	NZ_CP016826.1 (06-FEB-2023), 2337866 bases, 2062 genes with CDS (Corynebacterium pseudotuberculosis strain MEX29 chromosome, complete genome)		superoxide dismutase	645070...645672
CpMEX29_RS03035	NZ_CP016826.1 (06-FEB-2023), 2337866 bases, 2062 genes with CDS (Corynebacterium pseudotuberculosis strain MEX29 chromosome, complete genome)	msrA	peptide-methionine (S)-S-oxide reductase MsrA	646015...646689
CpMEX29_RS03040	NZ_CP016826.1 (06-FEB-2023), 2337866 bases, 2062 genes with CDS (Corynebacterium pseudotuberculosis strain MEX29 chromosome, complete genome)		L-lactate dehydrogenase	646970...647920
CpMEX29_RS03045	NZ_CP016826.1 (06-FEB-2023), 2337866 bases, 2062 genes with CDS (Corynebacterium pseudotuberculosis strain MEX29 chromosome, complete genome)		thymidine phosphorylase	648023...649309
CpMEX29_RS03050	NZ_CP016826.1 (06-FEB-2023), 2337866 bases, 2062 genes with CDS (Corynebacterium pseudotuberculosis strain MEX29 chromosome, complete genome)		cytidine deaminase	649494...649964
CpMEX29_RS03060	NZ_CP016826.1 (06-FEB-2023), 2337866 bases, 2062 genes with CDS (Corynebacterium pseudotuberculosis strain MEX29 chromosome, complete genome)		glycerophosphodiester phosphodiesterase	651446...652165
CpMEX29_RS03065	NZ_CP016826.1 (06-FEB-2023), 2337866 bases, 2062 genes with CDS (Corynebacterium pseudotuberculosis strain MEX29 chromosome, complete genome)		DUF5926 family protein	652229...653140
CpMEX29_RS03075	NZ_CP016826.1 (06-FEB-2023), 2337866 bases, 2062 genes with CDS (Corynebacterium pseudotuberculosis strain MEX29 chromosome, complete genome)		HtaA domain-containing protein	655125...657065
CpMEX29_RS03085	NZ_CP016826.1 (06-FEB-2023), 2337866 bases, 2062 genes with CDS (Corynebacterium pseudotuberculosis strain MEX29 chromosome, complete genome)		LCP family protein	658295...659578
CpMEX29_RS03090	NZ_CP016826.1 (06-FEB-2023), 2337866 bases, 2062 genes with CDS (Corynebacterium pseudotuberculosis strain MEX29 chromosome, complete genome)		CPBP family intramembrane glutamic endopeptidase	659629...660390
CpMEX29_RS03095	NZ_CP016826.1 (06-FEB-2023), 2337866 bases, 2062 genes with CDS (Corynebacterium pseudotuberculosis strain MEX29 chromosome, complete genome)		amidase family protein	660387...661535
CpMEX29_RS03105	NZ_CP016826.1 (06-FEB-2023), 2337866 bases, 2062 genes with CDS (Corynebacterium pseudotuberculosis strain MEX29 chromosome, complete genome)		histidine phosphatase family protein	662497...663162
CpMEX29_RS03110	NZ_CP016826.1 (06-FEB-2023), 2337866 bases, 2062 genes with CDS (Corynebacterium pseudotuberculosis strain MEX29 chromosome, complete genome)		metallopeptidase family protein	663280...663627
CpMEX29_RS03115	NZ_CP016826.1 (06-FEB-2023), 2337866 bases, 2062 genes with CDS (Corynebacterium pseudotuberculosis strain MEX29 chromosome, complete genome)		septum formation family protein	663624...664640
CpMEX29_RS03120	NZ_CP016826.1 (06-FEB-2023), 2337866 bases, 2062 genes with CDS (Corynebacterium pseudotuberculosis strain MEX29 chromosome, complete genome)		GntR family transcriptional regulator	664661...665434
CpMEX29_RS03125	NZ_CP016826.1 (06-FEB-2023), 2337866 bases, 2062 genes with CDS (Corynebacterium pseudotuberculosis strain MEX29 chromosome, complete genome)	serS	serine--tRNA ligase	665499...666758
CpMEX29_RS03130	NZ_CP016826.1 (06-FEB-2023), 2337866 bases, 2062 genes with CDS (Corynebacterium pseudotuberculosis strain MEX29 chromosome, complete genome)		lysophospholipid acyltransferase family protein	666776...667624
CpMEX29_RS03135	NZ_CP016826.1 (06-FEB-2023), 2337866 bases, 2062 genes with CDS (Corynebacterium pseudotuberculosis strain MEX29 chromosome, complete genome)		Cof-type HAD-IIB family hydrolase	667773...668609
CpMEX29_RS03140	NZ_CP016826.1 (06-FEB-2023), 2337866 bases, 2062 genes with CDS (Corynebacterium pseudotuberculosis strain MEX29 chromosome, complete genome)		N-acetylmuramoyl-L-alanine amidase	668686...670713
CpMEX29_RS03145	NZ_CP016826.1 (06-FEB-2023), 2337866 bases, 2062 genes with CDS (Corynebacterium pseudotuberculosis strain MEX29 chromosome, complete genome)		ABC transporter substrate-binding protein	671191...672204
CpMEX29_RS03150	NZ_CP016826.1 (06-FEB-2023), 2337866 bases, 2062 genes with CDS (Corynebacterium pseudotuberculosis strain MEX29 chromosome, complete genome)		iron ABC transporter permease	672229...673272
CpMEX29_RS03155	NZ_CP016826.1 (06-FEB-2023), 2337866 bases, 2062 genes with CDS (Corynebacterium pseudotuberculosis strain MEX29 chromosome, complete genome)		ABC transporter ATP-binding protein	673274...674050
CpMEX29_RS03160	NZ_CP016826.1 (06-FEB-2023), 2337866 bases, 2062 genes with CDS (Corynebacterium pseudotuberculosis strain MEX29 chromosome, complete genome)	glf	UDP-galactopyranose mutase	674154...675350
CpMEX29_RS03165	NZ_CP016826.1 (06-FEB-2023), 2337866 bases, 2062 genes with CDS (Corynebacterium pseudotuberculosis strain MEX29 chromosome, complete genome)		MFS transporter	675683...677053
CpMEX29_RS03170	NZ_CP016826.1 (06-FEB-2023), 2337866 bases, 2062 genes with CDS (Corynebacterium pseudotuberculosis strain MEX29 chromosome, complete genome)		glycerophosphodiester phosphodiesterase	677127...678224
CpMEX29_RS03185	NZ_CP016826.1 (06-FEB-2023), 2337866 bases, 2062 genes with CDS (Corynebacterium pseudotuberculosis strain MEX29 chromosome, complete genome)		DUF5129 domain-containing protein	682250...683605
CpMEX29_RS03190	NZ_CP016826.1 (06-FEB-2023), 2337866 bases, 2062 genes with CDS (Corynebacterium pseudotuberculosis strain MEX29 chromosome, complete genome)		glycosyltransferase	683871...685862
CpMEX29_RS03200	NZ_CP016826.1 (06-FEB-2023), 2337866 bases, 2062 genes with CDS (Corynebacterium pseudotuberculosis strain MEX29 chromosome, complete genome)		decaprenyl-phosphate phosphoribosyltransferase	686362...687342
CpMEX29_RS03205	NZ_CP016826.1 (06-FEB-2023), 2337866 bases, 2062 genes with CDS (Corynebacterium pseudotuberculosis strain MEX29 chromosome, complete genome)	zomB	flagellar motor control protein ZomB	687525...689468
CpMEX29_RS03210	NZ_CP016826.1 (06-FEB-2023), 2337866 bases, 2062 genes with CDS (Corynebacterium pseudotuberculosis strain MEX29 chromosome, complete genome)		alpha/beta hydrolase family protein	689714...690739
CpMEX29_RS03215	NZ_CP016826.1 (06-FEB-2023), 2337866 bases, 2062 genes with CDS (Corynebacterium pseudotuberculosis strain MEX29 chromosome, complete genome)		glycosyltransferase family 87 protein	690880...692202
CpMEX29_RS03220	NZ_CP016826.1 (06-FEB-2023), 2337866 bases, 2062 genes with CDS (Corynebacterium pseudotuberculosis strain MEX29 chromosome, complete genome)		alpha/beta hydrolase-fold protein	692568...694502
CpMEX29_RS03225	NZ_CP016826.1 (06-FEB-2023), 2337866 bases, 2062 genes with CDS (Corynebacterium pseudotuberculosis strain MEX29 chromosome, complete genome)		DUF732 domain-containing protein	694502...695029
CpMEX29_RS03230	NZ_CP016826.1 (06-FEB-2023), 2337866 bases, 2062 genes with CDS (Corynebacterium pseudotuberculosis strain MEX29 chromosome, complete genome)		cutinase family protein	695035...695961
CpMEX29_RS03235	NZ_CP016826.1 (06-FEB-2023), 2337866 bases, 2062 genes with CDS (Corynebacterium pseudotuberculosis strain MEX29 chromosome, complete genome)		FadD32-like long-chain-fatty-acid--AMP ligase	696240...698087
CpMEX29_RS03240	NZ_CP016826.1 (06-FEB-2023), 2337866 bases, 2062 genes with CDS (Corynebacterium pseudotuberculosis strain MEX29 chromosome, complete genome)	pks13	polyketide synthase Pks13	698303...703138
CpMEX29_RS03245	NZ_CP016826.1 (06-FEB-2023), 2337866 bases, 2062 genes with CDS (Corynebacterium pseudotuberculosis strain MEX29 chromosome, complete genome)		acyl-CoA carboxylase subunit beta	703168...704715
CpMEX29_RS03250	NZ_CP016826.1 (06-FEB-2023), 2337866 bases, 2062 genes with CDS (Corynebacterium pseudotuberculosis strain MEX29 chromosome, complete genome)		DedA family protein	704775...705416
CpMEX29_RS03260	NZ_CP016826.1 (06-FEB-2023), 2337866 bases, 2062 genes with CDS (Corynebacterium pseudotuberculosis strain MEX29 chromosome, complete genome)		DUF3054 domain-containing protein	706372...706719
CpMEX29_RS03265	NZ_CP016826.1 (06-FEB-2023), 2337866 bases, 2062 genes with CDS (Corynebacterium pseudotuberculosis strain MEX29 chromosome, complete genome)		YbhN family protein	706716...707765
CpMEX29_RS03275	NZ_CP016826.1 (06-FEB-2023), 2337866 bases, 2062 genes with CDS (Corynebacterium pseudotuberculosis strain MEX29 chromosome, complete genome)		NYN domain-containing protein	710427...711086
CpMEX29_RS03280	NZ_CP016826.1 (06-FEB-2023), 2337866 bases, 2062 genes with CDS (Corynebacterium pseudotuberculosis strain MEX29 chromosome, complete genome)	trmB	tRNA (guanosine(46)-N7)-methyltransferase TrmB	711083...711856
CpMEX29_RS03285	NZ_CP016826.1 (06-FEB-2023), 2337866 bases, 2062 genes with CDS (Corynebacterium pseudotuberculosis strain MEX29 chromosome, complete genome)		phosphoenolpyruvate carboxykinase (GTP)	712406...714241
CpMEX29_RS03295	NZ_CP016826.1 (06-FEB-2023), 2337866 bases, 2062 genes with CDS (Corynebacterium pseudotuberculosis strain MEX29 chromosome, complete genome)		glycosyltransferase family 4 protein	715080...716225
CpMEX29_RS03310	NZ_CP016826.1 (06-FEB-2023), 2337866 bases, 2062 genes with CDS (Corynebacterium pseudotuberculosis strain MEX29 chromosome, complete genome)		DUF3068 domain-containing protein	717576...718766
CpMEX29_RS03315	NZ_CP016826.1 (06-FEB-2023), 2337866 bases, 2062 genes with CDS (Corynebacterium pseudotuberculosis strain MEX29 chromosome, complete genome)		acyltransferase	718807...719898
CpMEX29_RS03320	NZ_CP016826.1 (06-FEB-2023), 2337866 bases, 2062 genes with CDS (Corynebacterium pseudotuberculosis strain MEX29 chromosome, complete genome)		DUF3367 domain-containing protein	719895...723158
CpMEX29_RS03325	NZ_CP016826.1 (06-FEB-2023), 2337866 bases, 2062 genes with CDS (Corynebacterium pseudotuberculosis strain MEX29 chromosome, complete genome)		DUF2613 domain-containing protein	723167...723355
CpMEX29_RS03330	NZ_CP016826.1 (06-FEB-2023), 2337866 bases, 2062 genes with CDS (Corynebacterium pseudotuberculosis strain MEX29 chromosome, complete genome)		glycoside hydrolase family 3 N-terminal domain-containing protein	723390...724505
CpMEX29_RS03335	NZ_CP016826.1 (06-FEB-2023), 2337866 bases, 2062 genes with CDS (Corynebacterium pseudotuberculosis strain MEX29 chromosome, complete genome)		VanW family protein	724698...726359
CpMEX29_RS03340	NZ_CP016826.1 (06-FEB-2023), 2337866 bases, 2062 genes with CDS (Corynebacterium pseudotuberculosis strain MEX29 chromosome, complete genome)		NAD-dependent succinate-semialdehyde dehydrogenase	726562...727953
CpMEX29_RS03350	NZ_CP016826.1 (06-FEB-2023), 2337866 bases, 2062 genes with CDS (Corynebacterium pseudotuberculosis strain MEX29 chromosome, complete genome)	dcd	dCTP deaminase	728336...728902
CpMEX29_RS03365	NZ_CP016826.1 (06-FEB-2023), 2337866 bases, 2062 genes with CDS (Corynebacterium pseudotuberculosis strain MEX29 chromosome, complete genome)		DUF998 domain-containing protein	730441...731106
CpMEX29_RS03375	NZ_CP016826.1 (06-FEB-2023), 2337866 bases, 2062 genes with CDS (Corynebacterium pseudotuberculosis strain MEX29 chromosome, complete genome)	lysX	bifunctional lysylphosphatidylglycerol synthetase/lysine--tRNA ligase LysX	731703...734954
CpMEX29_RS03380	NZ_CP016826.1 (06-FEB-2023), 2337866 bases, 2062 genes with CDS (Corynebacterium pseudotuberculosis strain MEX29 chromosome, complete genome)		YibE/F family protein	734995...736527
CpMEX29_RS03385	NZ_CP016826.1 (06-FEB-2023), 2337866 bases, 2062 genes with CDS (Corynebacterium pseudotuberculosis strain MEX29 chromosome, complete genome)		pyridoxal phosphate-dependent aminotransferase	736556...737842
CpMEX29_RS03390	NZ_CP016826.1 (06-FEB-2023), 2337866 bases, 2062 genes with CDS (Corynebacterium pseudotuberculosis strain MEX29 chromosome, complete genome)		DMT family transporter	738571...739761
CpMEX29_RS03395	NZ_CP016826.1 (06-FEB-2023), 2337866 bases, 2062 genes with CDS (Corynebacterium pseudotuberculosis strain MEX29 chromosome, complete genome)		urease subunit gamma	739924...740226
CpMEX29_RS03400	NZ_CP016826.1 (06-FEB-2023), 2337866 bases, 2062 genes with CDS (Corynebacterium pseudotuberculosis strain MEX29 chromosome, complete genome)		urease subunit beta	740255...740566
CpMEX29_RS03405	NZ_CP016826.1 (06-FEB-2023), 2337866 bases, 2062 genes with CDS (Corynebacterium pseudotuberculosis strain MEX29 chromosome, complete genome)	ureC	urease subunit alpha	740634...742343
CpMEX29_RS03415	NZ_CP016826.1 (06-FEB-2023), 2337866 bases, 2062 genes with CDS (Corynebacterium pseudotuberculosis strain MEX29 chromosome, complete genome)		urease accessory UreF family protein	742934...743653
CpMEX29_RS03420	NZ_CP016826.1 (06-FEB-2023), 2337866 bases, 2062 genes with CDS (Corynebacterium pseudotuberculosis strain MEX29 chromosome, complete genome)	ureG	urease accessory protein UreG	743677...744291
CpMEX29_RS03425	NZ_CP016826.1 (06-FEB-2023), 2337866 bases, 2062 genes with CDS (Corynebacterium pseudotuberculosis strain MEX29 chromosome, complete genome)		urease accessory protein UreD	744292...745170
CpMEX29_RS03430	NZ_CP016826.1 (06-FEB-2023), 2337866 bases, 2062 genes with CDS (Corynebacterium pseudotuberculosis strain MEX29 chromosome, complete genome)		ABC transporter substrate-binding protein	745768...746778
CpMEX29_RS03435	NZ_CP016826.1 (06-FEB-2023), 2337866 bases, 2062 genes with CDS (Corynebacterium pseudotuberculosis strain MEX29 chromosome, complete genome)		iron ABC transporter permease	746797...747864
CpMEX29_RS03440	NZ_CP016826.1 (06-FEB-2023), 2337866 bases, 2062 genes with CDS (Corynebacterium pseudotuberculosis strain MEX29 chromosome, complete genome)		ABC transporter ATP-binding protein	747867...748637
CpMEX29_RS03445	NZ_CP016826.1 (06-FEB-2023), 2337866 bases, 2062 genes with CDS (Corynebacterium pseudotuberculosis strain MEX29 chromosome, complete genome)		helix-turn-helix domain-containing protein	748653...748964
CpMEX29_RS03450	NZ_CP016826.1 (06-FEB-2023), 2337866 bases, 2062 genes with CDS (Corynebacterium pseudotuberculosis strain MEX29 chromosome, complete genome)		DUF1707 domain-containing protein	748974...749630
CpMEX29_RS03460	NZ_CP016826.1 (06-FEB-2023), 2337866 bases, 2062 genes with CDS (Corynebacterium pseudotuberculosis strain MEX29 chromosome, complete genome)		hypothetical protein	752534...753046
CpMEX29_RS03465	NZ_CP016826.1 (06-FEB-2023), 2337866 bases, 2062 genes with CDS (Corynebacterium pseudotuberculosis strain MEX29 chromosome, complete genome)		inorganic phosphate transporter	753306...754910
CpMEX29_RS03490	NZ_CP016826.1 (06-FEB-2023), 2337866 bases, 2062 genes with CDS (Corynebacterium pseudotuberculosis strain MEX29 chromosome, complete genome)		AI-2E family transporter	760059...761420
CpMEX29_RS03495	NZ_CP016826.1 (06-FEB-2023), 2337866 bases, 2062 genes with CDS (Corynebacterium pseudotuberculosis strain MEX29 chromosome, complete genome)		class C sortase	761768...762643
CpMEX29_RS10965	NZ_CP016826.1 (06-FEB-2023), 2337866 bases, 2062 genes with CDS (Corynebacterium pseudotuberculosis strain MEX29 chromosome, complete genome)		DUF5979 domain-containing protein	766065...769052
CpMEX29_RS03510	NZ_CP016826.1 (06-FEB-2023), 2337866 bases, 2062 genes with CDS (Corynebacterium pseudotuberculosis strain MEX29 chromosome, complete genome)	dnaK	molecular chaperone DnaK	769347...771179
CpMEX29_RS03515	NZ_CP016826.1 (06-FEB-2023), 2337866 bases, 2062 genes with CDS (Corynebacterium pseudotuberculosis strain MEX29 chromosome, complete genome)	grpE	nucleotide exchange factor GrpE	771176...771820
CpMEX29_RS03520	NZ_CP016826.1 (06-FEB-2023), 2337866 bases, 2062 genes with CDS (Corynebacterium pseudotuberculosis strain MEX29 chromosome, complete genome)	dnaJ	molecular chaperone DnaJ	771980...773170
CpMEX29_RS03525	NZ_CP016826.1 (06-FEB-2023), 2337866 bases, 2062 genes with CDS (Corynebacterium pseudotuberculosis strain MEX29 chromosome, complete genome)		helix-turn-helix transcriptional regulator	773190...773591
CpMEX29_RS03535	NZ_CP016826.1 (06-FEB-2023), 2337866 bases, 2062 genes with CDS (Corynebacterium pseudotuberculosis strain MEX29 chromosome, complete genome)		hypothetical protein	775073...775681
CpMEX29_RS03550	NZ_CP016826.1 (06-FEB-2023), 2337866 bases, 2062 genes with CDS (Corynebacterium pseudotuberculosis strain MEX29 chromosome, complete genome)		alpha/beta hydrolase	778778...779644
CpMEX29_RS03555	NZ_CP016826.1 (06-FEB-2023), 2337866 bases, 2062 genes with CDS (Corynebacterium pseudotuberculosis strain MEX29 chromosome, complete genome)		hypothetical protein	779869...780114
CpMEX29_RS03570	NZ_CP016826.1 (06-FEB-2023), 2337866 bases, 2062 genes with CDS (Corynebacterium pseudotuberculosis strain MEX29 chromosome, complete genome)		ABC transporter ATP-binding protein	783083...783817
CpMEX29_RS03575	NZ_CP016826.1 (06-FEB-2023), 2337866 bases, 2062 genes with CDS (Corynebacterium pseudotuberculosis strain MEX29 chromosome, complete genome)		ABC transporter permease	783817...785088
CpMEX29_RS03605	NZ_CP016826.1 (06-FEB-2023), 2337866 bases, 2062 genes with CDS (Corynebacterium pseudotuberculosis strain MEX29 chromosome, complete genome)		hypothetical protein	790187...790921
CpMEX29_RS03610	NZ_CP016826.1 (06-FEB-2023), 2337866 bases, 2062 genes with CDS (Corynebacterium pseudotuberculosis strain MEX29 chromosome, complete genome)		sodium:glutamate symporter	791579...792928
CpMEX29_RS03620	NZ_CP016826.1 (06-FEB-2023), 2337866 bases, 2062 genes with CDS (Corynebacterium pseudotuberculosis strain MEX29 chromosome, complete genome)		hypothetical protein	794312...795898
CpMEX29_RS03625	NZ_CP016826.1 (06-FEB-2023), 2337866 bases, 2062 genes with CDS (Corynebacterium pseudotuberculosis strain MEX29 chromosome, complete genome)		ABC transporter ATP-binding protein	795904...796710
CpMEX29_RS03630	NZ_CP016826.1 (06-FEB-2023), 2337866 bases, 2062 genes with CDS (Corynebacterium pseudotuberculosis strain MEX29 chromosome, complete genome)	clpB	ATP-dependent chaperone ClpB	796962...799511
CpMEX29_RS03645	NZ_CP016826.1 (06-FEB-2023), 2337866 bases, 2062 genes with CDS (Corynebacterium pseudotuberculosis strain MEX29 chromosome, complete genome)		class C sortase	802918...803877
CpMEX29_RS03665	NZ_CP016826.1 (06-FEB-2023), 2337866 bases, 2062 genes with CDS (Corynebacterium pseudotuberculosis strain MEX29 chromosome, complete genome)		glycerol-3-phosphate dehydrogenase/oxidase	809504...811225
CpMEX29_RS03675	NZ_CP016826.1 (06-FEB-2023), 2337866 bases, 2062 genes with CDS (Corynebacterium pseudotuberculosis strain MEX29 chromosome, complete genome)		hypothetical protein	812496...813494
CpMEX29_RS03685	NZ_CP016826.1 (06-FEB-2023), 2337866 bases, 2062 genes with CDS (Corynebacterium pseudotuberculosis strain MEX29 chromosome, complete genome)		TrmH family RNA methyltransferase	814081...814752
CpMEX29_RS03690	NZ_CP016826.1 (06-FEB-2023), 2337866 bases, 2062 genes with CDS (Corynebacterium pseudotuberculosis strain MEX29 chromosome, complete genome)		glycoside hydrolase family 76 protein	814845...815987
CpMEX29_RS03695	NZ_CP016826.1 (06-FEB-2023), 2337866 bases, 2062 genes with CDS (Corynebacterium pseudotuberculosis strain MEX29 chromosome, complete genome)	fbaA	class II fructose-bisphosphate aldolase	816155...817189
CpMEX29_RS03705	NZ_CP016826.1 (06-FEB-2023), 2337866 bases, 2062 genes with CDS (Corynebacterium pseudotuberculosis strain MEX29 chromosome, complete genome)		PadR family transcriptional regulator	821288...821602
CpMEX29_RS03710	NZ_CP016826.1 (06-FEB-2023), 2337866 bases, 2062 genes with CDS (Corynebacterium pseudotuberculosis strain MEX29 chromosome, complete genome)		hypothetical protein	821599...822162
CpMEX29_RS03720	NZ_CP016826.1 (06-FEB-2023), 2337866 bases, 2062 genes with CDS (Corynebacterium pseudotuberculosis strain MEX29 chromosome, complete genome)		ABC transporter ATP-binding protein	822424...823239
CpMEX29_RS03735	NZ_CP016826.1 (06-FEB-2023), 2337866 bases, 2062 genes with CDS (Corynebacterium pseudotuberculosis strain MEX29 chromosome, complete genome)		hypothetical protein	825099...826196
CpMEX29_RS03745	NZ_CP016826.1 (06-FEB-2023), 2337866 bases, 2062 genes with CDS (Corynebacterium pseudotuberculosis strain MEX29 chromosome, complete genome)		hypothetical protein	827430...828284
CpMEX29_RS03750	NZ_CP016826.1 (06-FEB-2023), 2337866 bases, 2062 genes with CDS (Corynebacterium pseudotuberculosis strain MEX29 chromosome, complete genome)		adenylosuccinate synthase	828365...829651
CpMEX29_RS03755	NZ_CP016826.1 (06-FEB-2023), 2337866 bases, 2062 genes with CDS (Corynebacterium pseudotuberculosis strain MEX29 chromosome, complete genome)	nrfH	cytochrome c nitrite reductase small subunit	829839...830324
CpMEX29_RS03760	NZ_CP016826.1 (06-FEB-2023), 2337866 bases, 2062 genes with CDS (Corynebacterium pseudotuberculosis strain MEX29 chromosome, complete genome)		ammonia-forming cytochrome c nitrite reductase subunit c552	830336...831787
CpMEX29_RS03770	NZ_CP016826.1 (06-FEB-2023), 2337866 bases, 2062 genes with CDS (Corynebacterium pseudotuberculosis strain MEX29 chromosome, complete genome)		cytochrome c biogenesis protein ResB	832513...833913
CpMEX29_RS03780	NZ_CP016826.1 (06-FEB-2023), 2337866 bases, 2062 genes with CDS (Corynebacterium pseudotuberculosis strain MEX29 chromosome, complete genome)		TlpA disulfide reductase family protein	834728...835252
CpMEX29_RS03785	NZ_CP016826.1 (06-FEB-2023), 2337866 bases, 2062 genes with CDS (Corynebacterium pseudotuberculosis strain MEX29 chromosome, complete genome)		hypothetical protein	835306...835563
CpMEX29_RS03790	NZ_CP016826.1 (06-FEB-2023), 2337866 bases, 2062 genes with CDS (Corynebacterium pseudotuberculosis strain MEX29 chromosome, complete genome)		hypothetical protein	835586...835840
CpMEX29_RS10875	NZ_CP016826.1 (06-FEB-2023), 2337866 bases, 2062 genes with CDS (Corynebacterium pseudotuberculosis strain MEX29 chromosome, complete genome)		hypothetical protein	836514...836681
CpMEX29_RS03815	NZ_CP016826.1 (06-FEB-2023), 2337866 bases, 2062 genes with CDS (Corynebacterium pseudotuberculosis strain MEX29 chromosome, complete genome)		HNH endonuclease signature motif containing protein	839772...840908
CpMEX29_RS03825	NZ_CP016826.1 (06-FEB-2023), 2337866 bases, 2062 genes with CDS (Corynebacterium pseudotuberculosis strain MEX29 chromosome, complete genome)		FAD-dependent oxidoreductase	841551...842903
CpMEX29_RS03830	NZ_CP016826.1 (06-FEB-2023), 2337866 bases, 2062 genes with CDS (Corynebacterium pseudotuberculosis strain MEX29 chromosome, complete genome)	pta	phosphate acetyltransferase	843153...844541
CpMEX29_RS03835	NZ_CP016826.1 (06-FEB-2023), 2337866 bases, 2062 genes with CDS (Corynebacterium pseudotuberculosis strain MEX29 chromosome, complete genome)		acetate kinase	844545...845747
CpMEX29_RS03840	NZ_CP016826.1 (06-FEB-2023), 2337866 bases, 2062 genes with CDS (Corynebacterium pseudotuberculosis strain MEX29 chromosome, complete genome)		serine/threonine protein kinase	845744...847993
CpMEX29_RS03850	NZ_CP016826.1 (06-FEB-2023), 2337866 bases, 2062 genes with CDS (Corynebacterium pseudotuberculosis strain MEX29 chromosome, complete genome)		MCP four helix bundle domain-containing protein	848961...850388
CpMEX29_RS03855	NZ_CP016826.1 (06-FEB-2023), 2337866 bases, 2062 genes with CDS (Corynebacterium pseudotuberculosis strain MEX29 chromosome, complete genome)		NUDIX domain-containing protein	850465...850944
CpMEX29_RS03860	NZ_CP016826.1 (06-FEB-2023), 2337866 bases, 2062 genes with CDS (Corynebacterium pseudotuberculosis strain MEX29 chromosome, complete genome)		ABC transporter ATP-binding protein	850958...851887
CpMEX29_RS03865	NZ_CP016826.1 (06-FEB-2023), 2337866 bases, 2062 genes with CDS (Corynebacterium pseudotuberculosis strain MEX29 chromosome, complete genome)		multidrug ABC transporter permease	851888...852649
CpMEX29_RS03870	NZ_CP016826.1 (06-FEB-2023), 2337866 bases, 2062 genes with CDS (Corynebacterium pseudotuberculosis strain MEX29 chromosome, complete genome)	cls	cardiolipin synthase	852657...854150
CpMEX29_RS03875	NZ_CP016826.1 (06-FEB-2023), 2337866 bases, 2062 genes with CDS (Corynebacterium pseudotuberculosis strain MEX29 chromosome, complete genome)		exodeoxyribonuclease III	854147...854914
CpMEX29_RS03880	NZ_CP016826.1 (06-FEB-2023), 2337866 bases, 2062 genes with CDS (Corynebacterium pseudotuberculosis strain MEX29 chromosome, complete genome)		GNAT family N-acetyltransferase	854918...855880
CpMEX29_RS03885	NZ_CP016826.1 (06-FEB-2023), 2337866 bases, 2062 genes with CDS (Corynebacterium pseudotuberculosis strain MEX29 chromosome, complete genome)		peptide deformylase	855887...856480
CpMEX29_RS03890	NZ_CP016826.1 (06-FEB-2023), 2337866 bases, 2062 genes with CDS (Corynebacterium pseudotuberculosis strain MEX29 chromosome, complete genome)		DUF3263 domain-containing protein	856479...856757
CpMEX29_RS03895	NZ_CP016826.1 (06-FEB-2023), 2337866 bases, 2062 genes with CDS (Corynebacterium pseudotuberculosis strain MEX29 chromosome, complete genome)		LytR C-terminal domain-containing protein	856768...857319
CpMEX29_RS03905	NZ_CP016826.1 (06-FEB-2023), 2337866 bases, 2062 genes with CDS (Corynebacterium pseudotuberculosis strain MEX29 chromosome, complete genome)		glycosyltransferase 87 family protein	858391...859683
CpMEX29_RS03910	NZ_CP016826.1 (06-FEB-2023), 2337866 bases, 2062 genes with CDS (Corynebacterium pseudotuberculosis strain MEX29 chromosome, complete genome)		monovalent cation/H(+) antiporter subunit G	859704...860066
CpMEX29_RS03915	NZ_CP016826.1 (06-FEB-2023), 2337866 bases, 2062 genes with CDS (Corynebacterium pseudotuberculosis strain MEX29 chromosome, complete genome)		monovalent cation/H+ antiporter complex subunit F	860066...860338
CpMEX29_RS03920	NZ_CP016826.1 (06-FEB-2023), 2337866 bases, 2062 genes with CDS (Corynebacterium pseudotuberculosis strain MEX29 chromosome, complete genome)		Na+/H+ antiporter subunit E	860335...860850
CpMEX29_RS03925	NZ_CP016826.1 (06-FEB-2023), 2337866 bases, 2062 genes with CDS (Corynebacterium pseudotuberculosis strain MEX29 chromosome, complete genome)		Na+/H+ antiporter subunit D	860847...862517
CpMEX29_RS03930	NZ_CP016826.1 (06-FEB-2023), 2337866 bases, 2062 genes with CDS (Corynebacterium pseudotuberculosis strain MEX29 chromosome, complete genome)		Na(+)/H(+) antiporter subunit C	862514...862996
CpMEX29_RS03935	NZ_CP016826.1 (06-FEB-2023), 2337866 bases, 2062 genes with CDS (Corynebacterium pseudotuberculosis strain MEX29 chromosome, complete genome)		Na+/H+ antiporter subunit A	862997...865855
CpMEX29_RS03950	NZ_CP016826.1 (06-FEB-2023), 2337866 bases, 2062 genes with CDS (Corynebacterium pseudotuberculosis strain MEX29 chromosome, complete genome)		hypothetical protein	869936...870472
CpMEX29_RS03955	NZ_CP016826.1 (06-FEB-2023), 2337866 bases, 2062 genes with CDS (Corynebacterium pseudotuberculosis strain MEX29 chromosome, complete genome)		dipeptidase	870737...872098
CpMEX29_RS03960	NZ_CP016826.1 (06-FEB-2023), 2337866 bases, 2062 genes with CDS (Corynebacterium pseudotuberculosis strain MEX29 chromosome, complete genome)	groL	chaperonin GroEL	872311...873951
CpMEX29_RS03980	NZ_CP016826.1 (06-FEB-2023), 2337866 bases, 2062 genes with CDS (Corynebacterium pseudotuberculosis strain MEX29 chromosome, complete genome)		Pls/PosA family non-ribosomal peptide synthetase	876621...880451
CpMEX29_RS03985	NZ_CP016826.1 (06-FEB-2023), 2337866 bases, 2062 genes with CDS (Corynebacterium pseudotuberculosis strain MEX29 chromosome, complete genome)		winged helix DNA-binding protein	880452...880892
CpMEX29_RS03990	NZ_CP016826.1 (06-FEB-2023), 2337866 bases, 2062 genes with CDS (Corynebacterium pseudotuberculosis strain MEX29 chromosome, complete genome)		lipase family protein	880914...882161
CpMEX29_RS03995	NZ_CP016826.1 (06-FEB-2023), 2337866 bases, 2062 genes with CDS (Corynebacterium pseudotuberculosis strain MEX29 chromosome, complete genome)		C4-dicarboxylate transporter DctA	882432...883874
CpMEX29_RS04000	NZ_CP016826.1 (06-FEB-2023), 2337866 bases, 2062 genes with CDS (Corynebacterium pseudotuberculosis strain MEX29 chromosome, complete genome)		rhodanese-like domain-containing protein	883909...884193
CpMEX29_RS04005	NZ_CP016826.1 (06-FEB-2023), 2337866 bases, 2062 genes with CDS (Corynebacterium pseudotuberculosis strain MEX29 chromosome, complete genome)		inorganic diphosphatase	884195...884671
CpMEX29_RS04010	NZ_CP016826.1 (06-FEB-2023), 2337866 bases, 2062 genes with CDS (Corynebacterium pseudotuberculosis strain MEX29 chromosome, complete genome)	dacB	D-alanyl-D-alanine carboxypeptidase/D-alanyl-D-alanine-endopeptidase	884721...885905
CpMEX29_RS04015	NZ_CP016826.1 (06-FEB-2023), 2337866 bases, 2062 genes with CDS (Corynebacterium pseudotuberculosis strain MEX29 chromosome, complete genome)	tilS	tRNA lysidine(34) synthetase TilS	885936...886778
CpMEX29_RS04020	NZ_CP016826.1 (06-FEB-2023), 2337866 bases, 2062 genes with CDS (Corynebacterium pseudotuberculosis strain MEX29 chromosome, complete genome)	hpt	hypoxanthine phosphoribosyltransferase	886782...887363
CpMEX29_RS04025	NZ_CP016826.1 (06-FEB-2023), 2337866 bases, 2062 genes with CDS (Corynebacterium pseudotuberculosis strain MEX29 chromosome, complete genome)	ftsH	ATP-dependent zinc metalloprotease FtsH	887360...889363
CpMEX29_RS04035	NZ_CP016826.1 (06-FEB-2023), 2337866 bases, 2062 genes with CDS (Corynebacterium pseudotuberculosis strain MEX29 chromosome, complete genome)	folP	dihydropteroate synthase	889921...890703
CpMEX29_RS04045	NZ_CP016826.1 (06-FEB-2023), 2337866 bases, 2062 genes with CDS (Corynebacterium pseudotuberculosis strain MEX29 chromosome, complete genome)	folK	2-amino-4-hydroxy-6- hydroxymethyldihydropteridine diphosphokinase	891033...891488
CpMEX29_RS04050	NZ_CP016826.1 (06-FEB-2023), 2337866 bases, 2062 genes with CDS (Corynebacterium pseudotuberculosis strain MEX29 chromosome, complete genome)		DUF3180 domain-containing protein	891485...891931
CpMEX29_RS04055	NZ_CP016826.1 (06-FEB-2023), 2337866 bases, 2062 genes with CDS (Corynebacterium pseudotuberculosis strain MEX29 chromosome, complete genome)		DUF6779 domain-containing protein	891942...892457
CpMEX29_RS04060	NZ_CP016826.1 (06-FEB-2023), 2337866 bases, 2062 genes with CDS (Corynebacterium pseudotuberculosis strain MEX29 chromosome, complete genome)		hypothetical protein	892454...892840
CpMEX29_RS04070	NZ_CP016826.1 (06-FEB-2023), 2337866 bases, 2062 genes with CDS (Corynebacterium pseudotuberculosis strain MEX29 chromosome, complete genome)	betA	choline dehydrogenase	893494...895242
CpMEX29_RS04080	NZ_CP016826.1 (06-FEB-2023), 2337866 bases, 2062 genes with CDS (Corynebacterium pseudotuberculosis strain MEX29 chromosome, complete genome)		aldehyde dehydrogenase family protein	897606...899111
CpMEX29_RS04085	NZ_CP016826.1 (06-FEB-2023), 2337866 bases, 2062 genes with CDS (Corynebacterium pseudotuberculosis strain MEX29 chromosome, complete genome)		dicarboxylate/amino acid:cation symporter	899108...900397
CpMEX29_RS04090	NZ_CP016826.1 (06-FEB-2023), 2337866 bases, 2062 genes with CDS (Corynebacterium pseudotuberculosis strain MEX29 chromosome, complete genome)		hypothetical protein	900552...900752
CpMEX29_RS04095	NZ_CP016826.1 (06-FEB-2023), 2337866 bases, 2062 genes with CDS (Corynebacterium pseudotuberculosis strain MEX29 chromosome, complete genome)		SPFH domain-containing protein	900752...901696
CpMEX29_RS04100	NZ_CP016826.1 (06-FEB-2023), 2337866 bases, 2062 genes with CDS (Corynebacterium pseudotuberculosis strain MEX29 chromosome, complete genome)	lysS	lysine--tRNA ligase	901807...903363
CpMEX29_RS04110	NZ_CP016826.1 (06-FEB-2023), 2337866 bases, 2062 genes with CDS (Corynebacterium pseudotuberculosis strain MEX29 chromosome, complete genome)		alpha/beta fold hydrolase	904341...905237
CpMEX29_RS04115	NZ_CP016826.1 (06-FEB-2023), 2337866 bases, 2062 genes with CDS (Corynebacterium pseudotuberculosis strain MEX29 chromosome, complete genome)		nucleoside hydrolase	905321...906313
CpMEX29_RS04120	NZ_CP016826.1 (06-FEB-2023), 2337866 bases, 2062 genes with CDS (Corynebacterium pseudotuberculosis strain MEX29 chromosome, complete genome)		MFS transporter	906351...907754
CpMEX29_RS04125	NZ_CP016826.1 (06-FEB-2023), 2337866 bases, 2062 genes with CDS (Corynebacterium pseudotuberculosis strain MEX29 chromosome, complete genome)		Pr6Pr family membrane protein	907830...908516
CpMEX29_RS04130	NZ_CP016826.1 (06-FEB-2023), 2337866 bases, 2062 genes with CDS (Corynebacterium pseudotuberculosis strain MEX29 chromosome, complete genome)		ATP-dependent Clp protease ATP-binding subunit	908703...911360
CpMEX29_RS10625	NZ_CP016826.1 (06-FEB-2023), 2337866 bases, 2062 genes with CDS (Corynebacterium pseudotuberculosis strain MEX29 chromosome, complete genome)		DUF4236 domain-containing protein	911363...911533
CpMEX29_RS04140	NZ_CP016826.1 (06-FEB-2023), 2337866 bases, 2062 genes with CDS (Corynebacterium pseudotuberculosis strain MEX29 chromosome, complete genome)		A/G-specific adenine glycosylase	912864...913751
CpMEX29_RS04145	NZ_CP016826.1 (06-FEB-2023), 2337866 bases, 2062 genes with CDS (Corynebacterium pseudotuberculosis strain MEX29 chromosome, complete genome)		carbonic anhydrase	913830...914459
CpMEX29_RS04155	NZ_CP016826.1 (06-FEB-2023), 2337866 bases, 2062 genes with CDS (Corynebacterium pseudotuberculosis strain MEX29 chromosome, complete genome)	radA	DNA repair protein RadA	915243...916622
CpMEX29_RS04170	NZ_CP016826.1 (06-FEB-2023), 2337866 bases, 2062 genes with CDS (Corynebacterium pseudotuberculosis strain MEX29 chromosome, complete genome)		hypothetical protein	918554...919129
CpMEX29_RS04175	NZ_CP016826.1 (06-FEB-2023), 2337866 bases, 2062 genes with CDS (Corynebacterium pseudotuberculosis strain MEX29 chromosome, complete genome)		CarD family transcriptional regulator	919449...920030
CpMEX29_RS04180	NZ_CP016826.1 (06-FEB-2023), 2337866 bases, 2062 genes with CDS (Corynebacterium pseudotuberculosis strain MEX29 chromosome, complete genome)	ispD	2-C-methyl-D-erythritol 4-phosphate cytidylyltransferase	920038...920775
CpMEX29_RS04190	NZ_CP016826.1 (06-FEB-2023), 2337866 bases, 2062 genes with CDS (Corynebacterium pseudotuberculosis strain MEX29 chromosome, complete genome)	cysS	cysteine--tRNA ligase	921306...922703
CpMEX29_RS04195	NZ_CP016826.1 (06-FEB-2023), 2337866 bases, 2062 genes with CDS (Corynebacterium pseudotuberculosis strain MEX29 chromosome, complete genome)	rlmB	23S rRNA (guanosine(2251)-2'-O)-methyltransferase RlmB	922725...923666
CpMEX29_RS04205	NZ_CP016826.1 (06-FEB-2023), 2337866 bases, 2062 genes with CDS (Corynebacterium pseudotuberculosis strain MEX29 chromosome, complete genome)		LacI family DNA-binding transcriptional regulator	924477...925568
CpMEX29_RS04210	NZ_CP016826.1 (06-FEB-2023), 2337866 bases, 2062 genes with CDS (Corynebacterium pseudotuberculosis strain MEX29 chromosome, complete genome)	otsB	trehalose-phosphatase	925565...926290
CpMEX29_RS04215	NZ_CP016826.1 (06-FEB-2023), 2337866 bases, 2062 genes with CDS (Corynebacterium pseudotuberculosis strain MEX29 chromosome, complete genome)		hypothetical protein	926299...926778
CpMEX29_RS04220	NZ_CP016826.1 (06-FEB-2023), 2337866 bases, 2062 genes with CDS (Corynebacterium pseudotuberculosis strain MEX29 chromosome, complete genome)		trehalose-6-phosphate synthase	926775...928250
CpMEX29_RS04225	NZ_CP016826.1 (06-FEB-2023), 2337866 bases, 2062 genes with CDS (Corynebacterium pseudotuberculosis strain MEX29 chromosome, complete genome)		hypothetical protein	928259...928615
CpMEX29_RS04240	NZ_CP016826.1 (06-FEB-2023), 2337866 bases, 2062 genes with CDS (Corynebacterium pseudotuberculosis strain MEX29 chromosome, complete genome)		threonine/serine exporter family protein	930938...932407
CpMEX29_RS04245	NZ_CP016826.1 (06-FEB-2023), 2337866 bases, 2062 genes with CDS (Corynebacterium pseudotuberculosis strain MEX29 chromosome, complete genome)		pyruvate dehydrogenase	932560...934296
CpMEX29_RS04260	NZ_CP016826.1 (06-FEB-2023), 2337866 bases, 2062 genes with CDS (Corynebacterium pseudotuberculosis strain MEX29 chromosome, complete genome)		alpha/beta hydrolase family protein	937408...938589
CpMEX29_RS04265	NZ_CP016826.1 (06-FEB-2023), 2337866 bases, 2062 genes with CDS (Corynebacterium pseudotuberculosis strain MEX29 chromosome, complete genome)		TetR/AcrR family transcriptional regulator	938705...939238
CpMEX29_RS04275	NZ_CP016826.1 (06-FEB-2023), 2337866 bases, 2062 genes with CDS (Corynebacterium pseudotuberculosis strain MEX29 chromosome, complete genome)		response regulator transcription factor	940848...941561
CpMEX29_RS04285	NZ_CP016826.1 (06-FEB-2023), 2337866 bases, 2062 genes with CDS (Corynebacterium pseudotuberculosis strain MEX29 chromosome, complete genome)		alpha/beta fold hydrolase	943112...943729
CpMEX29_RS04290	NZ_CP016826.1 (06-FEB-2023), 2337866 bases, 2062 genes with CDS (Corynebacterium pseudotuberculosis strain MEX29 chromosome, complete genome)		HIT family protein	943734...944159
CpMEX29_RS04300	NZ_CP016826.1 (06-FEB-2023), 2337866 bases, 2062 genes with CDS (Corynebacterium pseudotuberculosis strain MEX29 chromosome, complete genome)		TrkH family potassium uptake protein	945536...946870
CpMEX29_RS04310	NZ_CP016826.1 (06-FEB-2023), 2337866 bases, 2062 genes with CDS (Corynebacterium pseudotuberculosis strain MEX29 chromosome, complete genome)	purB	adenylosuccinate lyase	947548...948987
CpMEX29_RS04315	NZ_CP016826.1 (06-FEB-2023), 2337866 bases, 2062 genes with CDS (Corynebacterium pseudotuberculosis strain MEX29 chromosome, complete genome)		phosphoribosylaminoimidazolesuccinocarboxamide synthase	949195...950088
CpMEX29_RS11100	NZ_CP016826.1 (06-FEB-2023), 2337866 bases, 2062 genes with CDS (Corynebacterium pseudotuberculosis strain MEX29 chromosome, complete genome)		hypothetical protein	950139...950267
CpMEX29_RS04325	NZ_CP016826.1 (06-FEB-2023), 2337866 bases, 2062 genes with CDS (Corynebacterium pseudotuberculosis strain MEX29 chromosome, complete genome)		S9 family peptidase	950510...952636
CpMEX29_RS04330	NZ_CP016826.1 (06-FEB-2023), 2337866 bases, 2062 genes with CDS (Corynebacterium pseudotuberculosis strain MEX29 chromosome, complete genome)		glutathione peroxidase	952633...953106
CpMEX29_RS04335	NZ_CP016826.1 (06-FEB-2023), 2337866 bases, 2062 genes with CDS (Corynebacterium pseudotuberculosis strain MEX29 chromosome, complete genome)	purS	phosphoribosylformylglycinamidine synthase subunit PurS	954099...954338
CpMEX29_RS04340	NZ_CP016826.1 (06-FEB-2023), 2337866 bases, 2062 genes with CDS (Corynebacterium pseudotuberculosis strain MEX29 chromosome, complete genome)	purQ	phosphoribosylformylglycinamidine synthase subunit PurQ	954339...955010
CpMEX29_RS04345	NZ_CP016826.1 (06-FEB-2023), 2337866 bases, 2062 genes with CDS (Corynebacterium pseudotuberculosis strain MEX29 chromosome, complete genome)	purL	phosphoribosylformylglycinamidine synthase subunit PurL	955025...957325
CpMEX29_RS04350	NZ_CP016826.1 (06-FEB-2023), 2337866 bases, 2062 genes with CDS (Corynebacterium pseudotuberculosis strain MEX29 chromosome, complete genome)		hemolysin III family protein	957466...958143
CpMEX29_RS04355	NZ_CP016826.1 (06-FEB-2023), 2337866 bases, 2062 genes with CDS (Corynebacterium pseudotuberculosis strain MEX29 chromosome, complete genome)	nrdF	class 1b ribonucleoside-diphosphate reductase subunit beta	958172...959194
CpMEX29_RS04360	NZ_CP016826.1 (06-FEB-2023), 2337866 bases, 2062 genes with CDS (Corynebacterium pseudotuberculosis strain MEX29 chromosome, complete genome)	nrdI	class Ib ribonucleoside-diphosphate reductase assembly flavoprotein NrdI	959233...959658
CpMEX29_RS04365	NZ_CP016826.1 (06-FEB-2023), 2337866 bases, 2062 genes with CDS (Corynebacterium pseudotuberculosis strain MEX29 chromosome, complete genome)		sterol carrier family protein	959808...960200
CpMEX29_RS04370	NZ_CP016826.1 (06-FEB-2023), 2337866 bases, 2062 genes with CDS (Corynebacterium pseudotuberculosis strain MEX29 chromosome, complete genome)	purF	amidophosphoribosyltransferase	960258...961820
CpMEX29_RS04375	NZ_CP016826.1 (06-FEB-2023), 2337866 bases, 2062 genes with CDS (Corynebacterium pseudotuberculosis strain MEX29 chromosome, complete genome)	purM	phosphoribosylformylglycinamidine cyclo-ligase	961902...962963
CpMEX29_RS10890	NZ_CP016826.1 (06-FEB-2023), 2337866 bases, 2062 genes with CDS (Corynebacterium pseudotuberculosis strain MEX29 chromosome, complete genome)		DUF3073 domain-containing protein	963067...963270
CpMEX29_RS04385	NZ_CP016826.1 (06-FEB-2023), 2337866 bases, 2062 genes with CDS (Corynebacterium pseudotuberculosis strain MEX29 chromosome, complete genome)		folate-binding protein YgfZ	963490...964620
CpMEX29_RS04390	NZ_CP016826.1 (06-FEB-2023), 2337866 bases, 2062 genes with CDS (Corynebacterium pseudotuberculosis strain MEX29 chromosome, complete genome)		aminodeoxychorismate lyase	964674...965591
CpMEX29_RS04395	NZ_CP016826.1 (06-FEB-2023), 2337866 bases, 2062 genes with CDS (Corynebacterium pseudotuberculosis strain MEX29 chromosome, complete genome)		FABP family protein	965588...966232
CpMEX29_RS04400	NZ_CP016826.1 (06-FEB-2023), 2337866 bases, 2062 genes with CDS (Corynebacterium pseudotuberculosis strain MEX29 chromosome, complete genome)		diacylglycerol kinase family lipid kinase	966301...967335
CpMEX29_RS04405	NZ_CP016826.1 (06-FEB-2023), 2337866 bases, 2062 genes with CDS (Corynebacterium pseudotuberculosis strain MEX29 chromosome, complete genome)		LmeA family phospholipid-binding protein	967341...968129
CpMEX29_RS04410	NZ_CP016826.1 (06-FEB-2023), 2337866 bases, 2062 genes with CDS (Corynebacterium pseudotuberculosis strain MEX29 chromosome, complete genome)	mshD	mycothiol synthase	968180...969094
CpMEX29_RS04420	NZ_CP016826.1 (06-FEB-2023), 2337866 bases, 2062 genes with CDS (Corynebacterium pseudotuberculosis strain MEX29 chromosome, complete genome)	pstC	phosphate ABC transporter permease subunit PstC	970535...971566
CpMEX29_RS04430	NZ_CP016826.1 (06-FEB-2023), 2337866 bases, 2062 genes with CDS (Corynebacterium pseudotuberculosis strain MEX29 chromosome, complete genome)	pstB	phosphate ABC transporter ATP-binding protein PstB	972510...973283
CpMEX29_RS04435	NZ_CP016826.1 (06-FEB-2023), 2337866 bases, 2062 genes with CDS (Corynebacterium pseudotuberculosis strain MEX29 chromosome, complete genome)		hypothetical protein	973483...973686
CpMEX29_RS04440	NZ_CP016826.1 (06-FEB-2023), 2337866 bases, 2062 genes with CDS (Corynebacterium pseudotuberculosis strain MEX29 chromosome, complete genome)	phoU	phosphate signaling complex protein PhoU	973769...974521
CpMEX29_RS04445	NZ_CP016826.1 (06-FEB-2023), 2337866 bases, 2062 genes with CDS (Corynebacterium pseudotuberculosis strain MEX29 chromosome, complete genome)	dusB	tRNA dihydrouridine synthase DusB	974569...975714
CpMEX29_RS04450	NZ_CP016826.1 (06-FEB-2023), 2337866 bases, 2062 genes with CDS (Corynebacterium pseudotuberculosis strain MEX29 chromosome, complete genome)		acetyl-CoA hydrolase/transferase family protein	976386...977891
CpMEX29_RS04460	NZ_CP016826.1 (06-FEB-2023), 2337866 bases, 2062 genes with CDS (Corynebacterium pseudotuberculosis strain MEX29 chromosome, complete genome)		ATP-binding cassette domain-containing protein	979520...981088
CpMEX29_RS04465	NZ_CP016826.1 (06-FEB-2023), 2337866 bases, 2062 genes with CDS (Corynebacterium pseudotuberculosis strain MEX29 chromosome, complete genome)	cydB	cytochrome d ubiquinol oxidase subunit II	981098...982081
CpMEX29_RS04470	NZ_CP016826.1 (06-FEB-2023), 2337866 bases, 2062 genes with CDS (Corynebacterium pseudotuberculosis strain MEX29 chromosome, complete genome)		cytochrome ubiquinol oxidase subunit I	982085...983608
CpMEX29_RS04505	NZ_CP016826.1 (06-FEB-2023), 2337866 bases, 2062 genes with CDS (Corynebacterium pseudotuberculosis strain MEX29 chromosome, complete genome)		GNAT family N-acetyltransferase	986007...986303
CpMEX29_RS04510	NZ_CP016826.1 (06-FEB-2023), 2337866 bases, 2062 genes with CDS (Corynebacterium pseudotuberculosis strain MEX29 chromosome, complete genome)	cysE	serine O-acetyltransferase EpsC	986366...986932
CpMEX29_RS04515	NZ_CP016826.1 (06-FEB-2023), 2337866 bases, 2062 genes with CDS (Corynebacterium pseudotuberculosis strain MEX29 chromosome, complete genome)	cysK	cysteine synthase A	987114...988049
CpMEX29_RS04525	NZ_CP016826.1 (06-FEB-2023), 2337866 bases, 2062 genes with CDS (Corynebacterium pseudotuberculosis strain MEX29 chromosome, complete genome)		acetate metabolism transcriptional regulator RamA	988820...989659
CpMEX29_RS04530	NZ_CP016826.1 (06-FEB-2023), 2337866 bases, 2062 genes with CDS (Corynebacterium pseudotuberculosis strain MEX29 chromosome, complete genome)		cob(I)yrinic acid a,c-diamide adenosyltransferase	989724...990296
CpMEX29_RS04535	NZ_CP016826.1 (06-FEB-2023), 2337866 bases, 2062 genes with CDS (Corynebacterium pseudotuberculosis strain MEX29 chromosome, complete genome)	murA	UDP-N-acetylglucosamine 1-carboxyvinyltransferase	990335...991591
CpMEX29_RS04555	NZ_CP016826.1 (06-FEB-2023), 2337866 bases, 2062 genes with CDS (Corynebacterium pseudotuberculosis strain MEX29 chromosome, complete genome)		hypothetical protein	997634...998851
CpMEX29_RS04560	NZ_CP016826.1 (06-FEB-2023), 2337866 bases, 2062 genes with CDS (Corynebacterium pseudotuberculosis strain MEX29 chromosome, complete genome)		HAD-IIA family hydrolase	998896...999879
CpMEX29_RS04565	NZ_CP016826.1 (06-FEB-2023), 2337866 bases, 2062 genes with CDS (Corynebacterium pseudotuberculosis strain MEX29 chromosome, complete genome)		TlyA family RNA methyltransferase	1000076...1000897
CpMEX29_RS04570	NZ_CP016826.1 (06-FEB-2023), 2337866 bases, 2062 genes with CDS (Corynebacterium pseudotuberculosis strain MEX29 chromosome, complete genome)		NAD kinase	1000894...1001853
CpMEX29_RS04575	NZ_CP016826.1 (06-FEB-2023), 2337866 bases, 2062 genes with CDS (Corynebacterium pseudotuberculosis strain MEX29 chromosome, complete genome)	recN	DNA repair protein RecN	1001918...1003666
CpMEX29_RS04580	NZ_CP016826.1 (06-FEB-2023), 2337866 bases, 2062 genes with CDS (Corynebacterium pseudotuberculosis strain MEX29 chromosome, complete genome)	steA	putative cytokinetic ring protein SteA	1003749...1004942
CpMEX29_RS04585	NZ_CP016826.1 (06-FEB-2023), 2337866 bases, 2062 genes with CDS (Corynebacterium pseudotuberculosis strain MEX29 chromosome, complete genome)		copper transporter	1004964...1005917
CpMEX29_RS04590	NZ_CP016826.1 (06-FEB-2023), 2337866 bases, 2062 genes with CDS (Corynebacterium pseudotuberculosis strain MEX29 chromosome, complete genome)		NUDIX hydrolase	1005960...1006628
CpMEX29_RS04595	NZ_CP016826.1 (06-FEB-2023), 2337866 bases, 2062 genes with CDS (Corynebacterium pseudotuberculosis strain MEX29 chromosome, complete genome)		site-specific tyrosine recombinase XerD	1006625...1007557
CpMEX29_RS04600	NZ_CP016826.1 (06-FEB-2023), 2337866 bases, 2062 genes with CDS (Corynebacterium pseudotuberculosis strain MEX29 chromosome, complete genome)		ParA family protein	1007783...1008652
CpMEX29_RS04605	NZ_CP016826.1 (06-FEB-2023), 2337866 bases, 2062 genes with CDS (Corynebacterium pseudotuberculosis strain MEX29 chromosome, complete genome)		ScpA family protein	1008656...1009474
CpMEX29_RS04610	NZ_CP016826.1 (06-FEB-2023), 2337866 bases, 2062 genes with CDS (Corynebacterium pseudotuberculosis strain MEX29 chromosome, complete genome)		AAA family ATPase	1009617...1010222
CpMEX29_RS04615	NZ_CP016826.1 (06-FEB-2023), 2337866 bases, 2062 genes with CDS (Corynebacterium pseudotuberculosis strain MEX29 chromosome, complete genome)		oligopeptide:H+ symporter	1010276...1011781
CpMEX29_RS04620	NZ_CP016826.1 (06-FEB-2023), 2337866 bases, 2062 genes with CDS (Corynebacterium pseudotuberculosis strain MEX29 chromosome, complete genome)		adenosylmethionine--8-amino-7-oxononanoate transaminase	1011876...1013174
CpMEX29_RS04625	NZ_CP016826.1 (06-FEB-2023), 2337866 bases, 2062 genes with CDS (Corynebacterium pseudotuberculosis strain MEX29 chromosome, complete genome)	bioD	dethiobiotin synthase	1013207...1013896
CpMEX29_RS04630	NZ_CP016826.1 (06-FEB-2023), 2337866 bases, 2062 genes with CDS (Corynebacterium pseudotuberculosis strain MEX29 chromosome, complete genome)	scpB	SMC-Scp complex subunit ScpB	1014024...1014647
CpMEX29_RS04635	NZ_CP016826.1 (06-FEB-2023), 2337866 bases, 2062 genes with CDS (Corynebacterium pseudotuberculosis strain MEX29 chromosome, complete genome)		pseudouridine synthase	1014966...1015826
CpMEX29_RS04645	NZ_CP016826.1 (06-FEB-2023), 2337866 bases, 2062 genes with CDS (Corynebacterium pseudotuberculosis strain MEX29 chromosome, complete genome)	der	ribosome biogenesis GTPase Der	1016544...1018166
CpMEX29_RS04655	NZ_CP016826.1 (06-FEB-2023), 2337866 bases, 2062 genes with CDS (Corynebacterium pseudotuberculosis strain MEX29 chromosome, complete genome)		class I SAM-dependent methyltransferase	1020037...1020876
CpMEX29_RS04660	NZ_CP016826.1 (06-FEB-2023), 2337866 bases, 2062 genes with CDS (Corynebacterium pseudotuberculosis strain MEX29 chromosome, complete genome)		alpha/beta hydrolase-fold protein	1021114...1022358
CpMEX29_RS04665	NZ_CP016826.1 (06-FEB-2023), 2337866 bases, 2062 genes with CDS (Corynebacterium pseudotuberculosis strain MEX29 chromosome, complete genome)		phosphatidylglycerol lysyltransferase domain-containing protein	1022358...1025054
CpMEX29_RS04670	NZ_CP016826.1 (06-FEB-2023), 2337866 bases, 2062 genes with CDS (Corynebacterium pseudotuberculosis strain MEX29 chromosome, complete genome)		ABC transporter substrate-binding protein	1025184...1026089
CpMEX29_RS04675	NZ_CP016826.1 (06-FEB-2023), 2337866 bases, 2062 genes with CDS (Corynebacterium pseudotuberculosis strain MEX29 chromosome, complete genome)		iron ABC transporter permease	1026146...1027114
CpMEX29_RS04680	NZ_CP016826.1 (06-FEB-2023), 2337866 bases, 2062 genes with CDS (Corynebacterium pseudotuberculosis strain MEX29 chromosome, complete genome)		iron ABC transporter permease	1027119...1028150
CpMEX29_RS04685	NZ_CP016826.1 (06-FEB-2023), 2337866 bases, 2062 genes with CDS (Corynebacterium pseudotuberculosis strain MEX29 chromosome, complete genome)		ABC transporter ATP-binding protein	1028150...1028971
CpMEX29_RS04690	NZ_CP016826.1 (06-FEB-2023), 2337866 bases, 2062 genes with CDS (Corynebacterium pseudotuberculosis strain MEX29 chromosome, complete genome)		IucA/IucC family protein	1028993...1032382
CpMEX29_RS10660	NZ_CP016826.1 (06-FEB-2023), 2337866 bases, 2062 genes with CDS (Corynebacterium pseudotuberculosis strain MEX29 chromosome, complete genome)		YchJ family metal-binding protein	1041048...1041437
CpMEX29_RS04720	NZ_CP016826.1 (06-FEB-2023), 2337866 bases, 2062 genes with CDS (Corynebacterium pseudotuberculosis strain MEX29 chromosome, complete genome)	secA2	accessory Sec system translocase SecA2	1043147...1045444
CpMEX29_RS04725	NZ_CP016826.1 (06-FEB-2023), 2337866 bases, 2062 genes with CDS (Corynebacterium pseudotuberculosis strain MEX29 chromosome, complete genome)		oxoglutarate dehydrogenase inhibitor Odhl	1045620...1046051
CpMEX29_RS04730	NZ_CP016826.1 (06-FEB-2023), 2337866 bases, 2062 genes with CDS (Corynebacterium pseudotuberculosis strain MEX29 chromosome, complete genome)		MerR family DNA-binding transcriptional regulator	1046166...1046918
CpMEX29_RS04740	NZ_CP016826.1 (06-FEB-2023), 2337866 bases, 2062 genes with CDS (Corynebacterium pseudotuberculosis strain MEX29 chromosome, complete genome)		MerR family transcriptional regulator	1047672...1048235
CpMEX29_RS04745	NZ_CP016826.1 (06-FEB-2023), 2337866 bases, 2062 genes with CDS (Corynebacterium pseudotuberculosis strain MEX29 chromosome, complete genome)		hypothetical protein	1048397...1049827
CpMEX29_RS04755	NZ_CP016826.1 (06-FEB-2023), 2337866 bases, 2062 genes with CDS (Corynebacterium pseudotuberculosis strain MEX29 chromosome, complete genome)		hemolysin family protein	1050757...1051809
CpMEX29_RS04760	NZ_CP016826.1 (06-FEB-2023), 2337866 bases, 2062 genes with CDS (Corynebacterium pseudotuberculosis strain MEX29 chromosome, complete genome)		hemolysin family protein	1051806...1053209
CpMEX29_RS04765	NZ_CP016826.1 (06-FEB-2023), 2337866 bases, 2062 genes with CDS (Corynebacterium pseudotuberculosis strain MEX29 chromosome, complete genome)		DEAD/DEAH box helicase	1053225...1054577
CpMEX29_RS04770	NZ_CP016826.1 (06-FEB-2023), 2337866 bases, 2062 genes with CDS (Corynebacterium pseudotuberculosis strain MEX29 chromosome, complete genome)	gndA	NADP-dependent phosphogluconate dehydrogenase	1054701...1056158
CpMEX29_RS04775	NZ_CP016826.1 (06-FEB-2023), 2337866 bases, 2062 genes with CDS (Corynebacterium pseudotuberculosis strain MEX29 chromosome, complete genome)		PaaI family thioesterase	1056341...1056823
CpMEX29_RS04785	NZ_CP016826.1 (06-FEB-2023), 2337866 bases, 2062 genes with CDS (Corynebacterium pseudotuberculosis strain MEX29 chromosome, complete genome)		class I SAM-dependent methyltransferase	1058029...1058616
CpMEX29_RS04790	NZ_CP016826.1 (06-FEB-2023), 2337866 bases, 2062 genes with CDS (Corynebacterium pseudotuberculosis strain MEX29 chromosome, complete genome)		NAD(P)/FAD-dependent oxidoreductase	1058758...1060116
CpMEX29_RS04795	NZ_CP016826.1 (06-FEB-2023), 2337866 bases, 2062 genes with CDS (Corynebacterium pseudotuberculosis strain MEX29 chromosome, complete genome)		class I SAM-dependent methyltransferase	1060287...1061594
CpMEX29_RS04800	NZ_CP016826.1 (06-FEB-2023), 2337866 bases, 2062 genes with CDS (Corynebacterium pseudotuberculosis strain MEX29 chromosome, complete genome)		MFS transporter	1061677...1063062
CpMEX29_RS04810	NZ_CP016826.1 (06-FEB-2023), 2337866 bases, 2062 genes with CDS (Corynebacterium pseudotuberculosis strain MEX29 chromosome, complete genome)		YceI family protein	1063924...1064616
CpMEX29_RS04815	NZ_CP016826.1 (06-FEB-2023), 2337866 bases, 2062 genes with CDS (Corynebacterium pseudotuberculosis strain MEX29 chromosome, complete genome)		hypothetical protein	1064636...1064962
CpMEX29_RS04820	NZ_CP016826.1 (06-FEB-2023), 2337866 bases, 2062 genes with CDS (Corynebacterium pseudotuberculosis strain MEX29 chromosome, complete genome)		RNA polymerase-binding protein RbpA	1065147...1065539
CpMEX29_RS04830	NZ_CP016826.1 (06-FEB-2023), 2337866 bases, 2062 genes with CDS (Corynebacterium pseudotuberculosis strain MEX29 chromosome, complete genome)	lnt	apolipoprotein N-acyltransferase	1066456...1068012
CpMEX29_RS04835	NZ_CP016826.1 (06-FEB-2023), 2337866 bases, 2062 genes with CDS (Corynebacterium pseudotuberculosis strain MEX29 chromosome, complete genome)		FxsA family protein	1068171...1068701
CpMEX29_RS04840	NZ_CP016826.1 (06-FEB-2023), 2337866 bases, 2062 genes with CDS (Corynebacterium pseudotuberculosis strain MEX29 chromosome, complete genome)	cobN	cobaltochelatase subunit CobN	1068773...1072387
CpMEX29_RS04845	NZ_CP016826.1 (06-FEB-2023), 2337866 bases, 2062 genes with CDS (Corynebacterium pseudotuberculosis strain MEX29 chromosome, complete genome)		precorrin-3B synthase	1072775...1073950
CpMEX29_RS04850	NZ_CP016826.1 (06-FEB-2023), 2337866 bases, 2062 genes with CDS (Corynebacterium pseudotuberculosis strain MEX29 chromosome, complete genome)		precorrin-8X methylmutase	1073947...1074597
CpMEX29_RS04855	NZ_CP016826.1 (06-FEB-2023), 2337866 bases, 2062 genes with CDS (Corynebacterium pseudotuberculosis strain MEX29 chromosome, complete genome)	cobJ	precorrin-3B C(17)-methyltransferase	1074594...1076099
CpMEX29_RS04865	NZ_CP016826.1 (06-FEB-2023), 2337866 bases, 2062 genes with CDS (Corynebacterium pseudotuberculosis strain MEX29 chromosome, complete genome)	cobM	precorrin-4 C(11)-methyltransferase	1076877...1077650
CpMEX29_RS04870	NZ_CP016826.1 (06-FEB-2023), 2337866 bases, 2062 genes with CDS (Corynebacterium pseudotuberculosis strain MEX29 chromosome, complete genome)		bifunctional cobalt-precorrin-7 (C(5))-methyltransferase/cobalt-precorrin-6B (C(15))-methyltransferase	1077677...1078945
CpMEX29_RS04875	NZ_CP016826.1 (06-FEB-2023), 2337866 bases, 2062 genes with CDS (Corynebacterium pseudotuberculosis strain MEX29 chromosome, complete genome)		SDR family oxidoreductase	1078984...1079724
CpMEX29_RS04880	NZ_CP016826.1 (06-FEB-2023), 2337866 bases, 2062 genes with CDS (Corynebacterium pseudotuberculosis strain MEX29 chromosome, complete genome)		Xaa-Pro peptidase family protein	1079724...1080866
CpMEX29_RS04885	NZ_CP016826.1 (06-FEB-2023), 2337866 bases, 2062 genes with CDS (Corynebacterium pseudotuberculosis strain MEX29 chromosome, complete genome)		DEAD/DEAH box helicase	1080907...1083663
CpMEX29_RS04890	NZ_CP016826.1 (06-FEB-2023), 2337866 bases, 2062 genes with CDS (Corynebacterium pseudotuberculosis strain MEX29 chromosome, complete genome)	tatC	twin-arginine translocase subunit TatC	1083683...1084771
CpMEX29_RS04895	NZ_CP016826.1 (06-FEB-2023), 2337866 bases, 2062 genes with CDS (Corynebacterium pseudotuberculosis strain MEX29 chromosome, complete genome)	tatA	Sec-independent protein translocase subunit TatA	1084878...1085156
CpMEX29_RS04900	NZ_CP016826.1 (06-FEB-2023), 2337866 bases, 2062 genes with CDS (Corynebacterium pseudotuberculosis strain MEX29 chromosome, complete genome)		WYL domain-containing protein	1085195...1086184
CpMEX29_RS04905	NZ_CP016826.1 (06-FEB-2023), 2337866 bases, 2062 genes with CDS (Corynebacterium pseudotuberculosis strain MEX29 chromosome, complete genome)		WYL domain-containing protein	1086184...1087173
CpMEX29_RS04910	NZ_CP016826.1 (06-FEB-2023), 2337866 bases, 2062 genes with CDS (Corynebacterium pseudotuberculosis strain MEX29 chromosome, complete genome)	pafA	Pup--protein ligase	1087170...1088627
CpMEX29_RS04915	NZ_CP016826.1 (06-FEB-2023), 2337866 bases, 2062 genes with CDS (Corynebacterium pseudotuberculosis strain MEX29 chromosome, complete genome)		ubiquitin-like protein Pup	1088632...1088826
CpMEX29_RS04920	NZ_CP016826.1 (06-FEB-2023), 2337866 bases, 2062 genes with CDS (Corynebacterium pseudotuberculosis strain MEX29 chromosome, complete genome)	dop	depupylase/deamidase Dop	1088928...1090460
CpMEX29_RS04925	NZ_CP016826.1 (06-FEB-2023), 2337866 bases, 2062 genes with CDS (Corynebacterium pseudotuberculosis strain MEX29 chromosome, complete genome)	arc	proteasome ATPase	1090457...1092037
CpMEX29_RS04930	NZ_CP016826.1 (06-FEB-2023), 2337866 bases, 2062 genes with CDS (Corynebacterium pseudotuberculosis strain MEX29 chromosome, complete genome)		tRNA (adenine-N1)-methyltransferase	1092232...1093068
CpMEX29_RS04935	NZ_CP016826.1 (06-FEB-2023), 2337866 bases, 2062 genes with CDS (Corynebacterium pseudotuberculosis strain MEX29 chromosome, complete genome)		M18 family aminopeptidase	1093075...1094391
CpMEX29_RS04940	NZ_CP016826.1 (06-FEB-2023), 2337866 bases, 2062 genes with CDS (Corynebacterium pseudotuberculosis strain MEX29 chromosome, complete genome)		RecB family exonuclease	1094546...1095457
CpMEX29_RS04945	NZ_CP016826.1 (06-FEB-2023), 2337866 bases, 2062 genes with CDS (Corynebacterium pseudotuberculosis strain MEX29 chromosome, complete genome)		HigA family addiction module antitoxin	1095669...1095956
CpMEX29_RS04950	NZ_CP016826.1 (06-FEB-2023), 2337866 bases, 2062 genes with CDS (Corynebacterium pseudotuberculosis strain MEX29 chromosome, complete genome)		formate--tetrahydrofolate ligase	1096017...1097669
CpMEX29_RS04955	NZ_CP016826.1 (06-FEB-2023), 2337866 bases, 2062 genes with CDS (Corynebacterium pseudotuberculosis strain MEX29 chromosome, complete genome)	aspA	aspartate ammonia-lyase	1097793...1099223
CpMEX29_RS04960	NZ_CP016826.1 (06-FEB-2023), 2337866 bases, 2062 genes with CDS (Corynebacterium pseudotuberculosis strain MEX29 chromosome, complete genome)		anaerobic C4-dicarboxylate transporter	1099582...1100889
CpMEX29_RS04965	NZ_CP016826.1 (06-FEB-2023), 2337866 bases, 2062 genes with CDS (Corynebacterium pseudotuberculosis strain MEX29 chromosome, complete genome)	hisG	ATP phosphoribosyltransferase	1101352...1102197
CpMEX29_RS04970	NZ_CP016826.1 (06-FEB-2023), 2337866 bases, 2062 genes with CDS (Corynebacterium pseudotuberculosis strain MEX29 chromosome, complete genome)		phosphoribosyl-ATP diphosphatase	1102213...1102476
CpMEX29_RS04975	NZ_CP016826.1 (06-FEB-2023), 2337866 bases, 2062 genes with CDS (Corynebacterium pseudotuberculosis strain MEX29 chromosome, complete genome)		HAD family phosphatase	1102505...1103188
CpMEX29_RS04980	NZ_CP016826.1 (06-FEB-2023), 2337866 bases, 2062 genes with CDS (Corynebacterium pseudotuberculosis strain MEX29 chromosome, complete genome)	metH	methionine synthase	1103280...1106879
CpMEX29_RS04985	NZ_CP016826.1 (06-FEB-2023), 2337866 bases, 2062 genes with CDS (Corynebacterium pseudotuberculosis strain MEX29 chromosome, complete genome)		hypothetical protein	1106983...1107423
CpMEX29_RS04990	NZ_CP016826.1 (06-FEB-2023), 2337866 bases, 2062 genes with CDS (Corynebacterium pseudotuberculosis strain MEX29 chromosome, complete genome)	mshC	cysteine--1-D-myo-inosityl 2-amino-2-deoxy-alpha-D-glucopyranoside ligase	1107490...1108740
CpMEX29_RS04995	NZ_CP016826.1 (06-FEB-2023), 2337866 bases, 2062 genes with CDS (Corynebacterium pseudotuberculosis strain MEX29 chromosome, complete genome)		undecaprenyl-diphosphate phosphatase	1108856...1109713
CpMEX29_RS05000	NZ_CP016826.1 (06-FEB-2023), 2337866 bases, 2062 genes with CDS (Corynebacterium pseudotuberculosis strain MEX29 chromosome, complete genome)		aldo/keto reductase	1109774...1110673
CpMEX29_RS05005	NZ_CP016826.1 (06-FEB-2023), 2337866 bases, 2062 genes with CDS (Corynebacterium pseudotuberculosis strain MEX29 chromosome, complete genome)		hypothetical protein	1110797...1111801
CpMEX29_RS05010	NZ_CP016826.1 (06-FEB-2023), 2337866 bases, 2062 genes with CDS (Corynebacterium pseudotuberculosis strain MEX29 chromosome, complete genome)		quinone-dependent dihydroorotate dehydrogenase	1111843...1112955
CpMEX29_RS05025	NZ_CP016826.1 (06-FEB-2023), 2337866 bases, 2062 genes with CDS (Corynebacterium pseudotuberculosis strain MEX29 chromosome, complete genome)		YbhB/YbcL family Raf kinase inhibitor-like protein	1113803...1114339
CpMEX29_RS05030	NZ_CP016826.1 (06-FEB-2023), 2337866 bases, 2062 genes with CDS (Corynebacterium pseudotuberculosis strain MEX29 chromosome, complete genome)	dhaM	dihydroxyacetone kinase phosphoryl donor subunit DhaM	1114445...1115134
CpMEX29_RS05040	NZ_CP016826.1 (06-FEB-2023), 2337866 bases, 2062 genes with CDS (Corynebacterium pseudotuberculosis strain MEX29 chromosome, complete genome)	dhaK	dihydroxyacetone kinase subunit DhaK	1115781...1116782
CpMEX29_RS05060	NZ_CP016826.1 (06-FEB-2023), 2337866 bases, 2062 genes with CDS (Corynebacterium pseudotuberculosis strain MEX29 chromosome, complete genome)		SDR family NAD(P)-dependent oxidoreductase	1119147...1120619
CpMEX29_RS05065	NZ_CP016826.1 (06-FEB-2023), 2337866 bases, 2062 genes with CDS (Corynebacterium pseudotuberculosis strain MEX29 chromosome, complete genome)	meaB	methylmalonyl Co-A mutase-associated GTPase MeaB	1120636...1121739
CpMEX29_RS05070	NZ_CP016826.1 (06-FEB-2023), 2337866 bases, 2062 genes with CDS (Corynebacterium pseudotuberculosis strain MEX29 chromosome, complete genome)	scpA	methylmalonyl-CoA mutase	1121814...1124021
CpMEX29_RS05075	NZ_CP016826.1 (06-FEB-2023), 2337866 bases, 2062 genes with CDS (Corynebacterium pseudotuberculosis strain MEX29 chromosome, complete genome)		methylmalonyl-CoA mutase family protein	1124027...1125838
CpMEX29_RS05085	NZ_CP016826.1 (06-FEB-2023), 2337866 bases, 2062 genes with CDS (Corynebacterium pseudotuberculosis strain MEX29 chromosome, complete genome)		hypothetical protein	1126854...1127426
CpMEX29_RS05095	NZ_CP016826.1 (06-FEB-2023), 2337866 bases, 2062 genes with CDS (Corynebacterium pseudotuberculosis strain MEX29 chromosome, complete genome)		NfeD family protein	1128711...1129139
CpMEX29_RS05100	NZ_CP016826.1 (06-FEB-2023), 2337866 bases, 2062 genes with CDS (Corynebacterium pseudotuberculosis strain MEX29 chromosome, complete genome)		DUF3097 domain-containing protein	1129189...1130031
CpMEX29_RS05110	NZ_CP016826.1 (06-FEB-2023), 2337866 bases, 2062 genes with CDS (Corynebacterium pseudotuberculosis strain MEX29 chromosome, complete genome)		ferrochelatase	1130820...1131950
CpMEX29_RS05115	NZ_CP016826.1 (06-FEB-2023), 2337866 bases, 2062 genes with CDS (Corynebacterium pseudotuberculosis strain MEX29 chromosome, complete genome)		NlpC/P60 family protein	1132093...1133835
CpMEX29_RS05120	NZ_CP016826.1 (06-FEB-2023), 2337866 bases, 2062 genes with CDS (Corynebacterium pseudotuberculosis strain MEX29 chromosome, complete genome)		DUF6676 family protein	1134406...1134993
CpMEX29_RS05125	NZ_CP016826.1 (06-FEB-2023), 2337866 bases, 2062 genes with CDS (Corynebacterium pseudotuberculosis strain MEX29 chromosome, complete genome)	acnA	aconitate hydratase AcnA	1135264...1138071
CpMEX29_RS05130	NZ_CP016826.1 (06-FEB-2023), 2337866 bases, 2062 genes with CDS (Corynebacterium pseudotuberculosis strain MEX29 chromosome, complete genome)		TetR/AcrR family transcriptional regulator	1138167...1138745
CpMEX29_RS05135	NZ_CP016826.1 (06-FEB-2023), 2337866 bases, 2062 genes with CDS (Corynebacterium pseudotuberculosis strain MEX29 chromosome, complete genome)		glutamine amidotransferase	1138824...1139543
CpMEX29_RS05140	NZ_CP016826.1 (06-FEB-2023), 2337866 bases, 2062 genes with CDS (Corynebacterium pseudotuberculosis strain MEX29 chromosome, complete genome)		ACT domain-containing protein	1139594...1139863
CpMEX29_RS05145	NZ_CP016826.1 (06-FEB-2023), 2337866 bases, 2062 genes with CDS (Corynebacterium pseudotuberculosis strain MEX29 chromosome, complete genome)		PFL family protein	1139885...1141249
CpMEX29_RS05165	NZ_CP016826.1 (06-FEB-2023), 2337866 bases, 2062 genes with CDS (Corynebacterium pseudotuberculosis strain MEX29 chromosome, complete genome)		ABC-F family ATP-binding cassette domain-containing protein	1145465...1147096
CpMEX29_RS05170	NZ_CP016826.1 (06-FEB-2023), 2337866 bases, 2062 genes with CDS (Corynebacterium pseudotuberculosis strain MEX29 chromosome, complete genome)		metal-sulfur cluster assembly factor	1147212...1147691
CpMEX29_RS05175	NZ_CP016826.1 (06-FEB-2023), 2337866 bases, 2062 genes with CDS (Corynebacterium pseudotuberculosis strain MEX29 chromosome, complete genome)		SUF system NifU family Fe-S cluster assembly protein	1147688...1148137
CpMEX29_RS05180	NZ_CP016826.1 (06-FEB-2023), 2337866 bases, 2062 genes with CDS (Corynebacterium pseudotuberculosis strain MEX29 chromosome, complete genome)		cysteine desulfurase	1148134...1149423
CpMEX29_RS05185	NZ_CP016826.1 (06-FEB-2023), 2337866 bases, 2062 genes with CDS (Corynebacterium pseudotuberculosis strain MEX29 chromosome, complete genome)	sufC	Fe-S cluster assembly ATPase SufC	1149420...1150178
CpMEX29_RS05190	NZ_CP016826.1 (06-FEB-2023), 2337866 bases, 2062 genes with CDS (Corynebacterium pseudotuberculosis strain MEX29 chromosome, complete genome)	sufD	Fe-S cluster assembly protein SufD	1150290...1151471
CpMEX29_RS05195	NZ_CP016826.1 (06-FEB-2023), 2337866 bases, 2062 genes with CDS (Corynebacterium pseudotuberculosis strain MEX29 chromosome, complete genome)	sufB	Fe-S cluster assembly protein SufB	1151477...1152931
CpMEX29_RS05200	NZ_CP016826.1 (06-FEB-2023), 2337866 bases, 2062 genes with CDS (Corynebacterium pseudotuberculosis strain MEX29 chromosome, complete genome)		metalloregulator ArsR/SmtB family transcription factor	1152928...1153701
CpMEX29_RS05210	NZ_CP016826.1 (06-FEB-2023), 2337866 bases, 2062 genes with CDS (Corynebacterium pseudotuberculosis strain MEX29 chromosome, complete genome)		ABC transporter ATP-binding protein	1155894...1156850
CpMEX29_RS05215	NZ_CP016826.1 (06-FEB-2023), 2337866 bases, 2062 genes with CDS (Corynebacterium pseudotuberculosis strain MEX29 chromosome, complete genome)		ABC transporter permease	1156852...1157652
CpMEX29_RS05220	NZ_CP016826.1 (06-FEB-2023), 2337866 bases, 2062 genes with CDS (Corynebacterium pseudotuberculosis strain MEX29 chromosome, complete genome)		heme A synthase	1157747...1158742
CpMEX29_RS05225	NZ_CP016826.1 (06-FEB-2023), 2337866 bases, 2062 genes with CDS (Corynebacterium pseudotuberculosis strain MEX29 chromosome, complete genome)		heme o synthase	1158864...1159796
CpMEX29_RS05235	NZ_CP016826.1 (06-FEB-2023), 2337866 bases, 2062 genes with CDS (Corynebacterium pseudotuberculosis strain MEX29 chromosome, complete genome)	tal	transaldolase	1162381...1163463
CpMEX29_RS05240	NZ_CP016826.1 (06-FEB-2023), 2337866 bases, 2062 genes with CDS (Corynebacterium pseudotuberculosis strain MEX29 chromosome, complete genome)	zwf	glucose-6-phosphate dehydrogenase	1163635...1165200
CpMEX29_RS05245	NZ_CP016826.1 (06-FEB-2023), 2337866 bases, 2062 genes with CDS (Corynebacterium pseudotuberculosis strain MEX29 chromosome, complete genome)		glucose-6-phosphate dehydrogenase assembly protein OpcA	1165263...1166222
CpMEX29_RS05250	NZ_CP016826.1 (06-FEB-2023), 2337866 bases, 2062 genes with CDS (Corynebacterium pseudotuberculosis strain MEX29 chromosome, complete genome)	pgl	6-phosphogluconolactonase	1166241...1166951
CpMEX29_RS05255	NZ_CP016826.1 (06-FEB-2023), 2337866 bases, 2062 genes with CDS (Corynebacterium pseudotuberculosis strain MEX29 chromosome, complete genome)	secG	preprotein translocase subunit SecG	1167022...1167258
CpMEX29_RS05265	NZ_CP016826.1 (06-FEB-2023), 2337866 bases, 2062 genes with CDS (Corynebacterium pseudotuberculosis strain MEX29 chromosome, complete genome)	tpiA	triose-phosphate isomerase	1170303...1171082
CpMEX29_RS05270	NZ_CP016826.1 (06-FEB-2023), 2337866 bases, 2062 genes with CDS (Corynebacterium pseudotuberculosis strain MEX29 chromosome, complete genome)		phosphoglycerate kinase	1171195...1172409
CpMEX29_RS05275	NZ_CP016826.1 (06-FEB-2023), 2337866 bases, 2062 genes with CDS (Corynebacterium pseudotuberculosis strain MEX29 chromosome, complete genome)	gap	type I glyceraldehyde-3-phosphate dehydrogenase	1172578...1173582
CpMEX29_RS05280	NZ_CP016826.1 (06-FEB-2023), 2337866 bases, 2062 genes with CDS (Corynebacterium pseudotuberculosis strain MEX29 chromosome, complete genome)	whiA	DNA-binding protein WhiA	1173963...1174952
CpMEX29_RS05285	NZ_CP016826.1 (06-FEB-2023), 2337866 bases, 2062 genes with CDS (Corynebacterium pseudotuberculosis strain MEX29 chromosome, complete genome)	yvcK	uridine diphosphate-N-acetylglucosamine-binding protein YvcK	1175060...1176088
CpMEX29_RS05290	NZ_CP016826.1 (06-FEB-2023), 2337866 bases, 2062 genes with CDS (Corynebacterium pseudotuberculosis strain MEX29 chromosome, complete genome)	rapZ	RNase adapter RapZ	1176102...1176965
CpMEX29_RS05295	NZ_CP016826.1 (06-FEB-2023), 2337866 bases, 2062 genes with CDS (Corynebacterium pseudotuberculosis strain MEX29 chromosome, complete genome)	uvrC	excinuclease ABC subunit UvrC	1177078...1179105
CpMEX29_RS05300	NZ_CP016826.1 (06-FEB-2023), 2337866 bases, 2062 genes with CDS (Corynebacterium pseudotuberculosis strain MEX29 chromosome, complete genome)		PH domain-containing protein	1179114...1179680
CpMEX29_RS05305	NZ_CP016826.1 (06-FEB-2023), 2337866 bases, 2062 genes with CDS (Corynebacterium pseudotuberculosis strain MEX29 chromosome, complete genome)	ribH	6,7-dimethyl-8-ribityllumazine synthase	1179886...1180359
CpMEX29_RS05310	NZ_CP016826.1 (06-FEB-2023), 2337866 bases, 2062 genes with CDS (Corynebacterium pseudotuberculosis strain MEX29 chromosome, complete genome)		bifunctional 3,4-dihydroxy-2-butanone-4-phosphate synthase/GTP cyclohydrolase II	1180371...1181726
CpMEX29_RS05315	NZ_CP016826.1 (06-FEB-2023), 2337866 bases, 2062 genes with CDS (Corynebacterium pseudotuberculosis strain MEX29 chromosome, complete genome)		riboflavin synthase	1181737...1182378
CpMEX29_RS05320	NZ_CP016826.1 (06-FEB-2023), 2337866 bases, 2062 genes with CDS (Corynebacterium pseudotuberculosis strain MEX29 chromosome, complete genome)	ribD	bifunctional diaminohydroxyphosphoribosylaminopyrimidine deaminase/5-amino-6-(5-phosphoribosylamino)uracil reductase RibD	1182497...1183558
CpMEX29_RS05325	NZ_CP016826.1 (06-FEB-2023), 2337866 bases, 2062 genes with CDS (Corynebacterium pseudotuberculosis strain MEX29 chromosome, complete genome)	rpe	ribulose-phosphate 3-epimerase	1183572...1184246
CpMEX29_RS05330	NZ_CP016826.1 (06-FEB-2023), 2337866 bases, 2062 genes with CDS (Corynebacterium pseudotuberculosis strain MEX29 chromosome, complete genome)		transcription antitermination factor NusB	1184332...1185846
CpMEX29_RS05335	NZ_CP016826.1 (06-FEB-2023), 2337866 bases, 2062 genes with CDS (Corynebacterium pseudotuberculosis strain MEX29 chromosome, complete genome)	fmt	methionyl-tRNA formyltransferase	1185843...1186784
CpMEX29_RS05340	NZ_CP016826.1 (06-FEB-2023), 2337866 bases, 2062 genes with CDS (Corynebacterium pseudotuberculosis strain MEX29 chromosome, complete genome)	def	peptide deformylase	1186826...1187335
CpMEX29_RS05345	NZ_CP016826.1 (06-FEB-2023), 2337866 bases, 2062 genes with CDS (Corynebacterium pseudotuberculosis strain MEX29 chromosome, complete genome)		primosomal protein N'	1187466...1189511
CpMEX29_RS05350	NZ_CP016826.1 (06-FEB-2023), 2337866 bases, 2062 genes with CDS (Corynebacterium pseudotuberculosis strain MEX29 chromosome, complete genome)	metK	methionine adenosyltransferase	1189577...1190806
CpMEX29_RS05355	NZ_CP016826.1 (06-FEB-2023), 2337866 bases, 2062 genes with CDS (Corynebacterium pseudotuberculosis strain MEX29 chromosome, complete genome)	coaBC	bifunctional phosphopantothenoylcysteine decarboxylase/phosphopantothenate--cysteine ligase CoaBC	1190975...1192228
CpMEX29_RS05360	NZ_CP016826.1 (06-FEB-2023), 2337866 bases, 2062 genes with CDS (Corynebacterium pseudotuberculosis strain MEX29 chromosome, complete genome)	rpoZ	DNA-directed RNA polymerase subunit omega	1192334...1192612
CpMEX29_RS05365	NZ_CP016826.1 (06-FEB-2023), 2337866 bases, 2062 genes with CDS (Corynebacterium pseudotuberculosis strain MEX29 chromosome, complete genome)	gmk	guanylate kinase	1192732...1193307
CpMEX29_RS05370	NZ_CP016826.1 (06-FEB-2023), 2337866 bases, 2062 genes with CDS (Corynebacterium pseudotuberculosis strain MEX29 chromosome, complete genome)	mihF	integration host factor, actinobacterial type	1193311...1193634
CpMEX29_RS05375	NZ_CP016826.1 (06-FEB-2023), 2337866 bases, 2062 genes with CDS (Corynebacterium pseudotuberculosis strain MEX29 chromosome, complete genome)	pyrF	orotidine-5'-phosphate decarboxylase	1193986...1194810
CpMEX29_RS05380	NZ_CP016826.1 (06-FEB-2023), 2337866 bases, 2062 genes with CDS (Corynebacterium pseudotuberculosis strain MEX29 chromosome, complete genome)	carB	carbamoyl-phosphate synthase large subunit	1194832...1198194
CpMEX29_RS05385	NZ_CP016826.1 (06-FEB-2023), 2337866 bases, 2062 genes with CDS (Corynebacterium pseudotuberculosis strain MEX29 chromosome, complete genome)	carA	glutamine-hydrolyzing carbamoyl-phosphate synthase small subunit	1198216...1199448
CpMEX29_RS05390	NZ_CP016826.1 (06-FEB-2023), 2337866 bases, 2062 genes with CDS (Corynebacterium pseudotuberculosis strain MEX29 chromosome, complete genome)		dihydroorotase	1199553...1200911
CpMEX29_RS05395	NZ_CP016826.1 (06-FEB-2023), 2337866 bases, 2062 genes with CDS (Corynebacterium pseudotuberculosis strain MEX29 chromosome, complete genome)		aspartate carbamoyltransferase catalytic subunit	1200929...1201870
CpMEX29_RS05400	NZ_CP016826.1 (06-FEB-2023), 2337866 bases, 2062 genes with CDS (Corynebacterium pseudotuberculosis strain MEX29 chromosome, complete genome)	pyrR	bifunctional pyr operon transcriptional regulator/uracil phosphoribosyltransferase PyrR	1201873...1202445
CpMEX29_RS05405	NZ_CP016826.1 (06-FEB-2023), 2337866 bases, 2062 genes with CDS (Corynebacterium pseudotuberculosis strain MEX29 chromosome, complete genome)		TIGR01777 family oxidoreductase	1202925...1204304
CpMEX29_RS05410	NZ_CP016826.1 (06-FEB-2023), 2337866 bases, 2062 genes with CDS (Corynebacterium pseudotuberculosis strain MEX29 chromosome, complete genome)		YbjN domain-containing protein	1204309...1204782
CpMEX29_RS05420	NZ_CP016826.1 (06-FEB-2023), 2337866 bases, 2062 genes with CDS (Corynebacterium pseudotuberculosis strain MEX29 chromosome, complete genome)	nusB	transcription antitermination factor NusB	1205301...1205927
CpMEX29_RS05425	NZ_CP016826.1 (06-FEB-2023), 2337866 bases, 2062 genes with CDS (Corynebacterium pseudotuberculosis strain MEX29 chromosome, complete genome)	efp	elongation factor P	1205936...1206499
CpMEX29_RS05430	NZ_CP016826.1 (06-FEB-2023), 2337866 bases, 2062 genes with CDS (Corynebacterium pseudotuberculosis strain MEX29 chromosome, complete genome)		aminopeptidase P family protein	1206661...1207752
CpMEX29_RS05435	NZ_CP016826.1 (06-FEB-2023), 2337866 bases, 2062 genes with CDS (Corynebacterium pseudotuberculosis strain MEX29 chromosome, complete genome)	aroQ	type II 3-dehydroquinate dehydratase	1207831...1208271
CpMEX29_RS05440	NZ_CP016826.1 (06-FEB-2023), 2337866 bases, 2062 genes with CDS (Corynebacterium pseudotuberculosis strain MEX29 chromosome, complete genome)	aroB	3-dehydroquinate synthase	1208274...1209353
CpMEX29_RS05445	NZ_CP016826.1 (06-FEB-2023), 2337866 bases, 2062 genes with CDS (Corynebacterium pseudotuberculosis strain MEX29 chromosome, complete genome)		shikimate kinase	1209404...1210000
CpMEX29_RS05450	NZ_CP016826.1 (06-FEB-2023), 2337866 bases, 2062 genes with CDS (Corynebacterium pseudotuberculosis strain MEX29 chromosome, complete genome)	aroC	chorismate synthase	1210009...1211223
CpMEX29_RS05460	NZ_CP016826.1 (06-FEB-2023), 2337866 bases, 2062 genes with CDS (Corynebacterium pseudotuberculosis strain MEX29 chromosome, complete genome)		shikimate dehydrogenase	1211890...1212765
CpMEX29_RS05465	NZ_CP016826.1 (06-FEB-2023), 2337866 bases, 2062 genes with CDS (Corynebacterium pseudotuberculosis strain MEX29 chromosome, complete genome)	mltG	endolytic transglycosylase MltG	1212867...1214015
CpMEX29_RS05470	NZ_CP016826.1 (06-FEB-2023), 2337866 bases, 2062 genes with CDS (Corynebacterium pseudotuberculosis strain MEX29 chromosome, complete genome)	ruvX	Holliday junction resolvase RuvX	1214019...1214612
CpMEX29_RS05475	NZ_CP016826.1 (06-FEB-2023), 2337866 bases, 2062 genes with CDS (Corynebacterium pseudotuberculosis strain MEX29 chromosome, complete genome)	alaS	alanine--tRNA ligase	1214950...1217622
CpMEX29_RS05485	NZ_CP016826.1 (06-FEB-2023), 2337866 bases, 2062 genes with CDS (Corynebacterium pseudotuberculosis strain MEX29 chromosome, complete genome)		phosphotransferase	1219379...1220710
CpMEX29_RS05490	NZ_CP016826.1 (06-FEB-2023), 2337866 bases, 2062 genes with CDS (Corynebacterium pseudotuberculosis strain MEX29 chromosome, complete genome)	aspS	aspartate--tRNA ligase	1220846...1222639
CpMEX29_RS05495	NZ_CP016826.1 (06-FEB-2023), 2337866 bases, 2062 genes with CDS (Corynebacterium pseudotuberculosis strain MEX29 chromosome, complete genome)		neutral zinc metallopeptidase	1222974...1223849
CpMEX29_RS05505	NZ_CP016826.1 (06-FEB-2023), 2337866 bases, 2062 genes with CDS (Corynebacterium pseudotuberculosis strain MEX29 chromosome, complete genome)		YhgE/Pip domain-containing protein	1226692...1228713
CpMEX29_RS05510	NZ_CP016826.1 (06-FEB-2023), 2337866 bases, 2062 genes with CDS (Corynebacterium pseudotuberculosis strain MEX29 chromosome, complete genome)		hypothetical protein	1228710...1229522
CpMEX29_RS05515	NZ_CP016826.1 (06-FEB-2023), 2337866 bases, 2062 genes with CDS (Corynebacterium pseudotuberculosis strain MEX29 chromosome, complete genome)		TetR/AcrR family transcriptional regulator	1229684...1230286
CpMEX29_RS05525	NZ_CP016826.1 (06-FEB-2023), 2337866 bases, 2062 genes with CDS (Corynebacterium pseudotuberculosis strain MEX29 chromosome, complete genome)		L-serine ammonia-lyase	1230944...1232350
CpMEX29_RS05530	NZ_CP016826.1 (06-FEB-2023), 2337866 bases, 2062 genes with CDS (Corynebacterium pseudotuberculosis strain MEX29 chromosome, complete genome)		CoA ester lyase	1232521...1233423
CpMEX29_RS05535	NZ_CP016826.1 (06-FEB-2023), 2337866 bases, 2062 genes with CDS (Corynebacterium pseudotuberculosis strain MEX29 chromosome, complete genome)		MaoC family dehydratase	1233920...1234465
CpMEX29_RS05540	NZ_CP016826.1 (06-FEB-2023), 2337866 bases, 2062 genes with CDS (Corynebacterium pseudotuberculosis strain MEX29 chromosome, complete genome)		CaiB/BaiF CoA-transferase family protein	1235021...1236160
CpMEX29_RS05545	NZ_CP016826.1 (06-FEB-2023), 2337866 bases, 2062 genes with CDS (Corynebacterium pseudotuberculosis strain MEX29 chromosome, complete genome)	hisS	histidine--tRNA ligase	1236388...1237659
CpMEX29_RS05555	NZ_CP016826.1 (06-FEB-2023), 2337866 bases, 2062 genes with CDS (Corynebacterium pseudotuberculosis strain MEX29 chromosome, complete genome)	tpx	thiol peroxidase	1238438...1238935
CpMEX29_RS05560	NZ_CP016826.1 (06-FEB-2023), 2337866 bases, 2062 genes with CDS (Corynebacterium pseudotuberculosis strain MEX29 chromosome, complete genome)		peptidylprolyl isomerase	1239135...1239989
CpMEX29_RS05565	NZ_CP016826.1 (06-FEB-2023), 2337866 bases, 2062 genes with CDS (Corynebacterium pseudotuberculosis strain MEX29 chromosome, complete genome)		hypothetical protein	1240316...1240657
CpMEX29_RS05570	NZ_CP016826.1 (06-FEB-2023), 2337866 bases, 2062 genes with CDS (Corynebacterium pseudotuberculosis strain MEX29 chromosome, complete genome)		bifunctional (p)ppGpp synthetase/guanosine-3',5'-bis(diphosphate) 3'-pyrophosphohydrolase	1240766...1243045
CpMEX29_RS05575	NZ_CP016826.1 (06-FEB-2023), 2337866 bases, 2062 genes with CDS (Corynebacterium pseudotuberculosis strain MEX29 chromosome, complete genome)		adenine phosphoribosyltransferase	1243121...1243678
CpMEX29_RS05580	NZ_CP016826.1 (06-FEB-2023), 2337866 bases, 2062 genes with CDS (Corynebacterium pseudotuberculosis strain MEX29 chromosome, complete genome)		ABC transporter substrate-binding protein	1243839...1245479
CpMEX29_RS05585	NZ_CP016826.1 (06-FEB-2023), 2337866 bases, 2062 genes with CDS (Corynebacterium pseudotuberculosis strain MEX29 chromosome, complete genome)	secF	protein translocase subunit SecF	1245705...1246826
CpMEX29_RS05590	NZ_CP016826.1 (06-FEB-2023), 2337866 bases, 2062 genes with CDS (Corynebacterium pseudotuberculosis strain MEX29 chromosome, complete genome)	secD	protein translocase subunit SecD	1246823...1248691
CpMEX29_RS05595	NZ_CP016826.1 (06-FEB-2023), 2337866 bases, 2062 genes with CDS (Corynebacterium pseudotuberculosis strain MEX29 chromosome, complete genome)	yajC	preprotein translocase subunit YajC	1249025...1249360
CpMEX29_RS05600	NZ_CP016826.1 (06-FEB-2023), 2337866 bases, 2062 genes with CDS (Corynebacterium pseudotuberculosis strain MEX29 chromosome, complete genome)	ruvB	Holliday junction branch migration DNA helicase RuvB	1249407...1250504
CpMEX29_RS05605	NZ_CP016826.1 (06-FEB-2023), 2337866 bases, 2062 genes with CDS (Corynebacterium pseudotuberculosis strain MEX29 chromosome, complete genome)	ruvA	Holliday junction branch migration protein RuvA	1250526...1251137
CpMEX29_RS05610	NZ_CP016826.1 (06-FEB-2023), 2337866 bases, 2062 genes with CDS (Corynebacterium pseudotuberculosis strain MEX29 chromosome, complete genome)	ruvC	crossover junction endodeoxyribonuclease RuvC	1251297...1251878
CpMEX29_RS05615	NZ_CP016826.1 (06-FEB-2023), 2337866 bases, 2062 genes with CDS (Corynebacterium pseudotuberculosis strain MEX29 chromosome, complete genome)		YebC/PmpR family DNA-binding transcriptional regulator	1252212...1252964
CpMEX29_RS11115	NZ_CP016826.1 (06-FEB-2023), 2337866 bases, 2062 genes with CDS (Corynebacterium pseudotuberculosis strain MEX29 chromosome, complete genome)		hypothetical protein	1253005...1253127
CpMEX29_RS05630	NZ_CP016826.1 (06-FEB-2023), 2337866 bases, 2062 genes with CDS (Corynebacterium pseudotuberculosis strain MEX29 chromosome, complete genome)		6-carboxyhexanoate--CoA ligase	1255827...1256579
CpMEX29_RS05635	NZ_CP016826.1 (06-FEB-2023), 2337866 bases, 2062 genes with CDS (Corynebacterium pseudotuberculosis strain MEX29 chromosome, complete genome)		8-amino-7-oxononanoate synthase	1256576...1257787
CpMEX29_RS05640	NZ_CP016826.1 (06-FEB-2023), 2337866 bases, 2062 genes with CDS (Corynebacterium pseudotuberculosis strain MEX29 chromosome, complete genome)		hypothetical protein	1257803...1258261
CpMEX29_RS05645	NZ_CP016826.1 (06-FEB-2023), 2337866 bases, 2062 genes with CDS (Corynebacterium pseudotuberculosis strain MEX29 chromosome, complete genome)		glycosyltransferase family 4 protein	1258267...1259367
CpMEX29_RS05650	NZ_CP016826.1 (06-FEB-2023), 2337866 bases, 2062 genes with CDS (Corynebacterium pseudotuberculosis strain MEX29 chromosome, complete genome)		phosphatidylinositol mannoside acyltransferase	1259460...1260377
CpMEX29_RS05655	NZ_CP016826.1 (06-FEB-2023), 2337866 bases, 2062 genes with CDS (Corynebacterium pseudotuberculosis strain MEX29 chromosome, complete genome)		CDP-alcohol phosphatidyltransferase family protein	1260374...1261063
CpMEX29_RS05665	NZ_CP016826.1 (06-FEB-2023), 2337866 bases, 2062 genes with CDS (Corynebacterium pseudotuberculosis strain MEX29 chromosome, complete genome)	thrS	threonine--tRNA ligase	1261809...1263878
CpMEX29_RS05670	NZ_CP016826.1 (06-FEB-2023), 2337866 bases, 2062 genes with CDS (Corynebacterium pseudotuberculosis strain MEX29 chromosome, complete genome)		Dyp-type peroxidase	1264113...1265420
CpMEX29_RS05675	NZ_CP016826.1 (06-FEB-2023), 2337866 bases, 2062 genes with CDS (Corynebacterium pseudotuberculosis strain MEX29 chromosome, complete genome)		copper chaperone PCu(A)C	1265532...1266137
CpMEX29_RS05680	NZ_CP016826.1 (06-FEB-2023), 2337866 bases, 2062 genes with CDS (Corynebacterium pseudotuberculosis strain MEX29 chromosome, complete genome)		copper resistance protein CopC	1266141...1266713
CpMEX29_RS05710	NZ_CP016826.1 (06-FEB-2023), 2337866 bases, 2062 genes with CDS (Corynebacterium pseudotuberculosis strain MEX29 chromosome, complete genome)		pyrimidine reductase family protein	1268125...1268922
CpMEX29_RS05715	NZ_CP016826.1 (06-FEB-2023), 2337866 bases, 2062 genes with CDS (Corynebacterium pseudotuberculosis strain MEX29 chromosome, complete genome)		glycosyltransferase family 87 protein	1268967...1270274
CpMEX29_RS05720	NZ_CP016826.1 (06-FEB-2023), 2337866 bases, 2062 genes with CDS (Corynebacterium pseudotuberculosis strain MEX29 chromosome, complete genome)	msrB	peptide-methionine (R)-S-oxide reductase MsrB	1270494...1270904
CpMEX29_RS05725	NZ_CP016826.1 (06-FEB-2023), 2337866 bases, 2062 genes with CDS (Corynebacterium pseudotuberculosis strain MEX29 chromosome, complete genome)		hydrogen peroxide-dependent heme synthase	1270979...1271728
CpMEX29_RS05730	NZ_CP016826.1 (06-FEB-2023), 2337866 bases, 2062 genes with CDS (Corynebacterium pseudotuberculosis strain MEX29 chromosome, complete genome)		DUF3000 domain-containing protein	1272013...1272621
CpMEX29_RS05735	NZ_CP016826.1 (06-FEB-2023), 2337866 bases, 2062 genes with CDS (Corynebacterium pseudotuberculosis strain MEX29 chromosome, complete genome)		HRDC domain-containing protein	1272632...1273837
CpMEX29_RS05740	NZ_CP016826.1 (06-FEB-2023), 2337866 bases, 2062 genes with CDS (Corynebacterium pseudotuberculosis strain MEX29 chromosome, complete genome)	dxs	1-deoxy-D-xylulose-5-phosphate synthase	1273866...1275788
CpMEX29_RS05745	NZ_CP016826.1 (06-FEB-2023), 2337866 bases, 2062 genes with CDS (Corynebacterium pseudotuberculosis strain MEX29 chromosome, complete genome)		TRAM domain-containing protein	1276011...1277330
CpMEX29_RS05750	NZ_CP016826.1 (06-FEB-2023), 2337866 bases, 2062 genes with CDS (Corynebacterium pseudotuberculosis strain MEX29 chromosome, complete genome)		DUF3159 domain-containing protein	1277331...1278035
CpMEX29_RS05755	NZ_CP016826.1 (06-FEB-2023), 2337866 bases, 2062 genes with CDS (Corynebacterium pseudotuberculosis strain MEX29 chromosome, complete genome)		DUF3710 domain-containing protein	1278060...1278863
CpMEX29_RS05760	NZ_CP016826.1 (06-FEB-2023), 2337866 bases, 2062 genes with CDS (Corynebacterium pseudotuberculosis strain MEX29 chromosome, complete genome)	dut	dUTP diphosphatase	1278943...1279404
CpMEX29_RS05765	NZ_CP016826.1 (06-FEB-2023), 2337866 bases, 2062 genes with CDS (Corynebacterium pseudotuberculosis strain MEX29 chromosome, complete genome)		DUF3093 domain-containing protein	1279622...1280119
CpMEX29_RS05770	NZ_CP016826.1 (06-FEB-2023), 2337866 bases, 2062 genes with CDS (Corynebacterium pseudotuberculosis strain MEX29 chromosome, complete genome)		DUF4193 domain-containing protein	1280275...1280568
CpMEX29_RS05780	NZ_CP016826.1 (06-FEB-2023), 2337866 bases, 2062 genes with CDS (Corynebacterium pseudotuberculosis strain MEX29 chromosome, complete genome)		ROK family protein	1281940...1282692
CpMEX29_RS05790	NZ_CP016826.1 (06-FEB-2023), 2337866 bases, 2062 genes with CDS (Corynebacterium pseudotuberculosis strain MEX29 chromosome, complete genome)		DUF4190 domain-containing protein	1284678...1285199
CpMEX29_RS05795	NZ_CP016826.1 (06-FEB-2023), 2337866 bases, 2062 genes with CDS (Corynebacterium pseudotuberculosis strain MEX29 chromosome, complete genome)		DEAD/DEAH box helicase	1285344...1287053
CpMEX29_RS05800	NZ_CP016826.1 (06-FEB-2023), 2337866 bases, 2062 genes with CDS (Corynebacterium pseudotuberculosis strain MEX29 chromosome, complete genome)		DUF3039 domain-containing protein	1287050...1287289
CpMEX29_RS05805	NZ_CP016826.1 (06-FEB-2023), 2337866 bases, 2062 genes with CDS (Corynebacterium pseudotuberculosis strain MEX29 chromosome, complete genome)		DUF3099 domain-containing protein	1287349...1287855
CpMEX29_RS05810	NZ_CP016826.1 (06-FEB-2023), 2337866 bases, 2062 genes with CDS (Corynebacterium pseudotuberculosis strain MEX29 chromosome, complete genome)		class I SAM-dependent methyltransferase	1288004...1289530
CpMEX29_RS05815	NZ_CP016826.1 (06-FEB-2023), 2337866 bases, 2062 genes with CDS (Corynebacterium pseudotuberculosis strain MEX29 chromosome, complete genome)	dtd	D-aminoacyl-tRNA deacylase	1289535...1289969
CpMEX29_RS05820	NZ_CP016826.1 (06-FEB-2023), 2337866 bases, 2062 genes with CDS (Corynebacterium pseudotuberculosis strain MEX29 chromosome, complete genome)		sigma-70 family RNA polymerase sigma factor	1290108...1291097
CpMEX29_RS05825	NZ_CP016826.1 (06-FEB-2023), 2337866 bases, 2062 genes with CDS (Corynebacterium pseudotuberculosis strain MEX29 chromosome, complete genome)		metal-dependent transcriptional regulator	1291361...1292041
CpMEX29_RS05830	NZ_CP016826.1 (06-FEB-2023), 2337866 bases, 2062 genes with CDS (Corynebacterium pseudotuberculosis strain MEX29 chromosome, complete genome)	galE	UDP-glucose 4-epimerase GalE	1292053...1293036
CpMEX29_RS05840	NZ_CP016826.1 (06-FEB-2023), 2337866 bases, 2062 genes with CDS (Corynebacterium pseudotuberculosis strain MEX29 chromosome, complete genome)		PAC2 family protein	1294529...1295542
CpMEX29_RS05850	NZ_CP016826.1 (06-FEB-2023), 2337866 bases, 2062 genes with CDS (Corynebacterium pseudotuberculosis strain MEX29 chromosome, complete genome)		carboxymuconolactone decarboxylase family protein	1298333...1298857
CpMEX29_RS05855	NZ_CP016826.1 (06-FEB-2023), 2337866 bases, 2062 genes with CDS (Corynebacterium pseudotuberculosis strain MEX29 chromosome, complete genome)		peroxiredoxin	1298999...1299595
CpMEX29_RS05860	NZ_CP016826.1 (06-FEB-2023), 2337866 bases, 2062 genes with CDS (Corynebacterium pseudotuberculosis strain MEX29 chromosome, complete genome)		hydrogen peroxide-inducible genes activator	1299911...1300852
CpMEX29_RS05865	NZ_CP016826.1 (06-FEB-2023), 2337866 bases, 2062 genes with CDS (Corynebacterium pseudotuberculosis strain MEX29 chromosome, complete genome)		hypothetical protein	1300929...1301957
CpMEX29_RS05870	NZ_CP016826.1 (06-FEB-2023), 2337866 bases, 2062 genes with CDS (Corynebacterium pseudotuberculosis strain MEX29 chromosome, complete genome)	hrpA	ATP-dependent RNA helicase HrpA	1302200...1306198
CpMEX29_RS05875	NZ_CP016826.1 (06-FEB-2023), 2337866 bases, 2062 genes with CDS (Corynebacterium pseudotuberculosis strain MEX29 chromosome, complete genome)	nrdR	transcriptional regulator NrdR	1306195...1306650
CpMEX29_RS05880	NZ_CP016826.1 (06-FEB-2023), 2337866 bases, 2062 genes with CDS (Corynebacterium pseudotuberculosis strain MEX29 chromosome, complete genome)		hypothetical protein	1306763...1307137
CpMEX29_RS05885	NZ_CP016826.1 (06-FEB-2023), 2337866 bases, 2062 genes with CDS (Corynebacterium pseudotuberculosis strain MEX29 chromosome, complete genome)	lexA	transcriptional repressor LexA	1307428...1308135
CpMEX29_RS05890	NZ_CP016826.1 (06-FEB-2023), 2337866 bases, 2062 genes with CDS (Corynebacterium pseudotuberculosis strain MEX29 chromosome, complete genome)		DeoR/GlpR family DNA-binding transcription regulator	1308426...1309202
CpMEX29_RS05895	NZ_CP016826.1 (06-FEB-2023), 2337866 bases, 2062 genes with CDS (Corynebacterium pseudotuberculosis strain MEX29 chromosome, complete genome)	ptsP	phosphoenolpyruvate--protein phosphotransferase	1309269...1310972
CpMEX29_RS05900	NZ_CP016826.1 (06-FEB-2023), 2337866 bases, 2062 genes with CDS (Corynebacterium pseudotuberculosis strain MEX29 chromosome, complete genome)		DeoR/GlpR family DNA-binding transcription regulator	1311182...1311985
CpMEX29_RS05905	NZ_CP016826.1 (06-FEB-2023), 2337866 bases, 2062 genes with CDS (Corynebacterium pseudotuberculosis strain MEX29 chromosome, complete genome)		1-phosphofructokinase family hexose kinase	1311982...1312962
CpMEX29_RS05915	NZ_CP016826.1 (06-FEB-2023), 2337866 bases, 2062 genes with CDS (Corynebacterium pseudotuberculosis strain MEX29 chromosome, complete genome)		HPr family phosphocarrier protein	1315420...1315686
CpMEX29_RS05930	NZ_CP016826.1 (06-FEB-2023), 2337866 bases, 2062 genes with CDS (Corynebacterium pseudotuberculosis strain MEX29 chromosome, complete genome)		solute carrier family 23 protein	1317781...1319067
CpMEX29_RS05935	NZ_CP016826.1 (06-FEB-2023), 2337866 bases, 2062 genes with CDS (Corynebacterium pseudotuberculosis strain MEX29 chromosome, complete genome)	hflX	GTPase HflX	1319151...1320791
CpMEX29_RS05940	NZ_CP016826.1 (06-FEB-2023), 2337866 bases, 2062 genes with CDS (Corynebacterium pseudotuberculosis strain MEX29 chromosome, complete genome)		hypothetical protein	1321002...1321760
CpMEX29_RS05945	NZ_CP016826.1 (06-FEB-2023), 2337866 bases, 2062 genes with CDS (Corynebacterium pseudotuberculosis strain MEX29 chromosome, complete genome)		hypothetical protein	1321855...1322379
CpMEX29_RS05950	NZ_CP016826.1 (06-FEB-2023), 2337866 bases, 2062 genes with CDS (Corynebacterium pseudotuberculosis strain MEX29 chromosome, complete genome)	dapF	diaminopimelate epimerase	1322401...1323264
CpMEX29_RS05955	NZ_CP016826.1 (06-FEB-2023), 2337866 bases, 2062 genes with CDS (Corynebacterium pseudotuberculosis strain MEX29 chromosome, complete genome)	miaA	tRNA (adenosine(37)-N6)-dimethylallyltransferase MiaA	1323291...1324226
CpMEX29_RS05960	NZ_CP016826.1 (06-FEB-2023), 2337866 bases, 2062 genes with CDS (Corynebacterium pseudotuberculosis strain MEX29 chromosome, complete genome)		hypothetical protein	1324322...1325083
CpMEX29_RS05965	NZ_CP016826.1 (06-FEB-2023), 2337866 bases, 2062 genes with CDS (Corynebacterium pseudotuberculosis strain MEX29 chromosome, complete genome)		DUF349 domain-containing protein	1325322...1326674
CpMEX29_RS05975	NZ_CP016826.1 (06-FEB-2023), 2337866 bases, 2062 genes with CDS (Corynebacterium pseudotuberculosis strain MEX29 chromosome, complete genome)		hypothetical protein	1327834...1328505
CpMEX29_RS05980	NZ_CP016826.1 (06-FEB-2023), 2337866 bases, 2062 genes with CDS (Corynebacterium pseudotuberculosis strain MEX29 chromosome, complete genome)	miaB	tRNA (N6-isopentenyl adenosine(37)-C2)-methylthiotransferase MiaB	1328580...1330118
CpMEX29_RS05990	NZ_CP016826.1 (06-FEB-2023), 2337866 bases, 2062 genes with CDS (Corynebacterium pseudotuberculosis strain MEX29 chromosome, complete genome)	recA	recombinase RecA	1330820...1331929
CpMEX29_RS05995	NZ_CP016826.1 (06-FEB-2023), 2337866 bases, 2062 genes with CDS (Corynebacterium pseudotuberculosis strain MEX29 chromosome, complete genome)		DUF3046 domain-containing protein	1332181...1332393
CpMEX29_RS06000	NZ_CP016826.1 (06-FEB-2023), 2337866 bases, 2062 genes with CDS (Corynebacterium pseudotuberculosis strain MEX29 chromosome, complete genome)		biotin transporter BioY	1332478...1333071
CpMEX29_RS06005	NZ_CP016826.1 (06-FEB-2023), 2337866 bases, 2062 genes with CDS (Corynebacterium pseudotuberculosis strain MEX29 chromosome, complete genome)		ABC transporter ATP-binding protein	1333075...1333767
CpMEX29_RS06010	NZ_CP016826.1 (06-FEB-2023), 2337866 bases, 2062 genes with CDS (Corynebacterium pseudotuberculosis strain MEX29 chromosome, complete genome)		energy-coupling factor transporter transmembrane protein EcfT	1333764...1334378
CpMEX29_RS06015	NZ_CP016826.1 (06-FEB-2023), 2337866 bases, 2062 genes with CDS (Corynebacterium pseudotuberculosis strain MEX29 chromosome, complete genome)		PspA/IM30 family protein	1334460...1335302
CpMEX29_RS06020	NZ_CP016826.1 (06-FEB-2023), 2337866 bases, 2062 genes with CDS (Corynebacterium pseudotuberculosis strain MEX29 chromosome, complete genome)		helix-turn-helix transcriptional regulator	1335433...1335765
CpMEX29_RS06035	NZ_CP016826.1 (06-FEB-2023), 2337866 bases, 2062 genes with CDS (Corynebacterium pseudotuberculosis strain MEX29 chromosome, complete genome)		YciI family protein	1337091...1337384
CpMEX29_RS06040	NZ_CP016826.1 (06-FEB-2023), 2337866 bases, 2062 genes with CDS (Corynebacterium pseudotuberculosis strain MEX29 chromosome, complete genome)		TerC family protein	1337521...1338552
CpMEX29_RS06045	NZ_CP016826.1 (06-FEB-2023), 2337866 bases, 2062 genes with CDS (Corynebacterium pseudotuberculosis strain MEX29 chromosome, complete genome)		DNA translocase FtsK	1338836...1341973
CpMEX29_RS06050	NZ_CP016826.1 (06-FEB-2023), 2337866 bases, 2062 genes with CDS (Corynebacterium pseudotuberculosis strain MEX29 chromosome, complete genome)		TIGR03085 family metal-binding protein	1342049...1342699
CpMEX29_RS06055	NZ_CP016826.1 (06-FEB-2023), 2337866 bases, 2062 genes with CDS (Corynebacterium pseudotuberculosis strain MEX29 chromosome, complete genome)		ribonuclease J	1342780...1344831
CpMEX29_RS06060	NZ_CP016826.1 (06-FEB-2023), 2337866 bases, 2062 genes with CDS (Corynebacterium pseudotuberculosis strain MEX29 chromosome, complete genome)	dapA	4-hydroxy-tetrahydrodipicolinate synthase	1344834...1345739
CpMEX29_RS06065	NZ_CP016826.1 (06-FEB-2023), 2337866 bases, 2062 genes with CDS (Corynebacterium pseudotuberculosis strain MEX29 chromosome, complete genome)	thyX	FAD-dependent thymidylate synthase	1345876...1346634
CpMEX29_RS06070	NZ_CP016826.1 (06-FEB-2023), 2337866 bases, 2062 genes with CDS (Corynebacterium pseudotuberculosis strain MEX29 chromosome, complete genome)	dapB	4-hydroxy-tetrahydrodipicolinate reductase	1346636...1347382
CpMEX29_RS06075	NZ_CP016826.1 (06-FEB-2023), 2337866 bases, 2062 genes with CDS (Corynebacterium pseudotuberculosis strain MEX29 chromosome, complete genome)		polyribonucleotide nucleotidyltransferase	1347627...1349930
CpMEX29_RS06080	NZ_CP016826.1 (06-FEB-2023), 2337866 bases, 2062 genes with CDS (Corynebacterium pseudotuberculosis strain MEX29 chromosome, complete genome)	rpsO	30S ribosomal protein S15	1350070...1350339
CpMEX29_RS06085	NZ_CP016826.1 (06-FEB-2023), 2337866 bases, 2062 genes with CDS (Corynebacterium pseudotuberculosis strain MEX29 chromosome, complete genome)		nucleoside hydrolase	1350537...1351502
CpMEX29_RS06090	NZ_CP016826.1 (06-FEB-2023), 2337866 bases, 2062 genes with CDS (Corynebacterium pseudotuberculosis strain MEX29 chromosome, complete genome)		bifunctional riboflavin kinase/FAD synthetase	1351517...1352515
CpMEX29_RS06095	NZ_CP016826.1 (06-FEB-2023), 2337866 bases, 2062 genes with CDS (Corynebacterium pseudotuberculosis strain MEX29 chromosome, complete genome)	truB	tRNA pseudouridine(55) synthase TruB	1352528...1353439
CpMEX29_RS06100	NZ_CP016826.1 (06-FEB-2023), 2337866 bases, 2062 genes with CDS (Corynebacterium pseudotuberculosis strain MEX29 chromosome, complete genome)		4'-phosphopantetheinyl transferase superfamily protein	1353464...1354135
CpMEX29_RS06105	NZ_CP016826.1 (06-FEB-2023), 2337866 bases, 2062 genes with CDS (Corynebacterium pseudotuberculosis strain MEX29 chromosome, complete genome)		metallophosphoesterase	1354132...1355007
CpMEX29_RS06110	NZ_CP016826.1 (06-FEB-2023), 2337866 bases, 2062 genes with CDS (Corynebacterium pseudotuberculosis strain MEX29 chromosome, complete genome)		MATE family efflux transporter	1355110...1356465
CpMEX29_RS06130	NZ_CP016826.1 (06-FEB-2023), 2337866 bases, 2062 genes with CDS (Corynebacterium pseudotuberculosis strain MEX29 chromosome, complete genome)		YlxR family protein	1361115...1361489
CpMEX29_RS06135	NZ_CP016826.1 (06-FEB-2023), 2337866 bases, 2062 genes with CDS (Corynebacterium pseudotuberculosis strain MEX29 chromosome, complete genome)	nusA	transcription termination factor NusA	1361766...1362764
CpMEX29_RS06140	NZ_CP016826.1 (06-FEB-2023), 2337866 bases, 2062 genes with CDS (Corynebacterium pseudotuberculosis strain MEX29 chromosome, complete genome)	rimP	ribosome maturation factor RimP	1362761...1363315
CpMEX29_RS06145	NZ_CP016826.1 (06-FEB-2023), 2337866 bases, 2062 genes with CDS (Corynebacterium pseudotuberculosis strain MEX29 chromosome, complete genome)		DUF4439 domain-containing protein	1363374...1364300
CpMEX29_RS06150	NZ_CP016826.1 (06-FEB-2023), 2337866 bases, 2062 genes with CDS (Corynebacterium pseudotuberculosis strain MEX29 chromosome, complete genome)		proline--tRNA ligase	1364311...1366068
CpMEX29_RS06155	NZ_CP016826.1 (06-FEB-2023), 2337866 bases, 2062 genes with CDS (Corynebacterium pseudotuberculosis strain MEX29 chromosome, complete genome)	yaaA	peroxide stress protein YaaA	1366101...1366838
CpMEX29_RS06160	NZ_CP016826.1 (06-FEB-2023), 2337866 bases, 2062 genes with CDS (Corynebacterium pseudotuberculosis strain MEX29 chromosome, complete genome)	cobA	uroporphyrinogen-III C-methyltransferase	1366911...1367663
CpMEX29_RS06170	NZ_CP016826.1 (06-FEB-2023), 2337866 bases, 2062 genes with CDS (Corynebacterium pseudotuberculosis strain MEX29 chromosome, complete genome)		GTP-binding protein	1369162...1370277
CpMEX29_RS06180	NZ_CP016826.1 (06-FEB-2023), 2337866 bases, 2062 genes with CDS (Corynebacterium pseudotuberculosis strain MEX29 chromosome, complete genome)		cobyrinate a,c-diamide synthase	1370869...1372242
CpMEX29_RS06195	NZ_CP016826.1 (06-FEB-2023), 2337866 bases, 2062 genes with CDS (Corynebacterium pseudotuberculosis strain MEX29 chromosome, complete genome)		AAA family ATPase	1373721...1374803
CpMEX29_RS06200	NZ_CP016826.1 (06-FEB-2023), 2337866 bases, 2062 genes with CDS (Corynebacterium pseudotuberculosis strain MEX29 chromosome, complete genome)	mqo	malate dehydrogenase (quinone)	1374916...1376415
CpMEX29_RS06205	NZ_CP016826.1 (06-FEB-2023), 2337866 bases, 2062 genes with CDS (Corynebacterium pseudotuberculosis strain MEX29 chromosome, complete genome)		alpha/beta hydrolase	1376925...1377923
CpMEX29_RS06210	NZ_CP016826.1 (06-FEB-2023), 2337866 bases, 2062 genes with CDS (Corynebacterium pseudotuberculosis strain MEX29 chromosome, complete genome)	mtr	mycothione reductase	1378222...1379613
CpMEX29_RS06220	NZ_CP016826.1 (06-FEB-2023), 2337866 bases, 2062 genes with CDS (Corynebacterium pseudotuberculosis strain MEX29 chromosome, complete genome)		cobyric acid synthase	1380884...1382329
CpMEX29_RS06230	NZ_CP016826.1 (06-FEB-2023), 2337866 bases, 2062 genes with CDS (Corynebacterium pseudotuberculosis strain MEX29 chromosome, complete genome)		penicillin-binding transpeptidase domain-containing protein	1383388...1385229
CpMEX29_RS06235	NZ_CP016826.1 (06-FEB-2023), 2337866 bases, 2062 genes with CDS (Corynebacterium pseudotuberculosis strain MEX29 chromosome, complete genome)	ispG	flavodoxin-dependent (E)-4-hydroxy-3-methylbut-2-enyl-diphosphate synthase	1385385...1386560
CpMEX29_RS06240	NZ_CP016826.1 (06-FEB-2023), 2337866 bases, 2062 genes with CDS (Corynebacterium pseudotuberculosis strain MEX29 chromosome, complete genome)		M50 family metallopeptidase	1386719...1387933
CpMEX29_RS06245	NZ_CP016826.1 (06-FEB-2023), 2337866 bases, 2062 genes with CDS (Corynebacterium pseudotuberculosis strain MEX29 chromosome, complete genome)	dxr	1-deoxy-D-xylulose-5-phosphate reductoisomerase	1387988...1389154
CpMEX29_RS06250	NZ_CP016826.1 (06-FEB-2023), 2337866 bases, 2062 genes with CDS (Corynebacterium pseudotuberculosis strain MEX29 chromosome, complete genome)		DUF2631 domain-containing protein	1389706...1390131
CpMEX29_RS06260	NZ_CP016826.1 (06-FEB-2023), 2337866 bases, 2062 genes with CDS (Corynebacterium pseudotuberculosis strain MEX29 chromosome, complete genome)		lipopolysaccharide assembly protein LapA domain-containing protein	1391588...1392013
CpMEX29_RS06265	NZ_CP016826.1 (06-FEB-2023), 2337866 bases, 2062 genes with CDS (Corynebacterium pseudotuberculosis strain MEX29 chromosome, complete genome)		phosphatidate cytidylyltransferase	1392072...1392950
CpMEX29_RS06270	NZ_CP016826.1 (06-FEB-2023), 2337866 bases, 2062 genes with CDS (Corynebacterium pseudotuberculosis strain MEX29 chromosome, complete genome)	frr	ribosome recycling factor	1393138...1393695
CpMEX29_RS06275	NZ_CP016826.1 (06-FEB-2023), 2337866 bases, 2062 genes with CDS (Corynebacterium pseudotuberculosis strain MEX29 chromosome, complete genome)	pyrH	UMP kinase	1393825...1394556
CpMEX29_RS06280	NZ_CP016826.1 (06-FEB-2023), 2337866 bases, 2062 genes with CDS (Corynebacterium pseudotuberculosis strain MEX29 chromosome, complete genome)	tsf	translation elongation factor Ts	1394958...1395785
CpMEX29_RS06285	NZ_CP016826.1 (06-FEB-2023), 2337866 bases, 2062 genes with CDS (Corynebacterium pseudotuberculosis strain MEX29 chromosome, complete genome)	rpsB	30S ribosomal protein S2	1396005...1396835
CpMEX29_RS06295	NZ_CP016826.1 (06-FEB-2023), 2337866 bases, 2062 genes with CDS (Corynebacterium pseudotuberculosis strain MEX29 chromosome, complete genome)		tyrosine recombinase XerC	1397741...1398622
CpMEX29_RS06310	NZ_CP016826.1 (06-FEB-2023), 2337866 bases, 2062 genes with CDS (Corynebacterium pseudotuberculosis strain MEX29 chromosome, complete genome)		DUF2469 domain-containing protein	1402516...1402821
CpMEX29_RS06315	NZ_CP016826.1 (06-FEB-2023), 2337866 bases, 2062 genes with CDS (Corynebacterium pseudotuberculosis strain MEX29 chromosome, complete genome)		ribonuclease HII	1402826...1403515
CpMEX29_RS06320	NZ_CP016826.1 (06-FEB-2023), 2337866 bases, 2062 genes with CDS (Corynebacterium pseudotuberculosis strain MEX29 chromosome, complete genome)	lepB	signal peptidase I	1403550...1404311
CpMEX29_RS06325	NZ_CP016826.1 (06-FEB-2023), 2337866 bases, 2062 genes with CDS (Corynebacterium pseudotuberculosis strain MEX29 chromosome, complete genome)	rplS	50S ribosomal protein L19	1404583...1404924
CpMEX29_RS06330	NZ_CP016826.1 (06-FEB-2023), 2337866 bases, 2062 genes with CDS (Corynebacterium pseudotuberculosis strain MEX29 chromosome, complete genome)		Tex family protein	1405134...1407437
CpMEX29_RS06335	NZ_CP016826.1 (06-FEB-2023), 2337866 bases, 2062 genes with CDS (Corynebacterium pseudotuberculosis strain MEX29 chromosome, complete genome)		fructose-specific PTS transporter subunit EIIC	1407499...1409532
CpMEX29_RS06340	NZ_CP016826.1 (06-FEB-2023), 2337866 bases, 2062 genes with CDS (Corynebacterium pseudotuberculosis strain MEX29 chromosome, complete genome)		hypothetical protein	1409612...1409989
CpMEX29_RS06345	NZ_CP016826.1 (06-FEB-2023), 2337866 bases, 2062 genes with CDS (Corynebacterium pseudotuberculosis strain MEX29 chromosome, complete genome)	trmD	tRNA (guanosine(37)-N1)-methyltransferase TrmD	1410056...1410925
CpMEX29_RS06350	NZ_CP016826.1 (06-FEB-2023), 2337866 bases, 2062 genes with CDS (Corynebacterium pseudotuberculosis strain MEX29 chromosome, complete genome)	rimM	ribosome maturation factor RimM	1410925...1411428
CpMEX29_RS06355	NZ_CP016826.1 (06-FEB-2023), 2337866 bases, 2062 genes with CDS (Corynebacterium pseudotuberculosis strain MEX29 chromosome, complete genome)		cupin domain-containing protein	1411610...1412008
CpMEX29_RS06360	NZ_CP016826.1 (06-FEB-2023), 2337866 bases, 2062 genes with CDS (Corynebacterium pseudotuberculosis strain MEX29 chromosome, complete genome)	rpsP	30S ribosomal protein S16	1412090...1412554
CpMEX29_RS06365	NZ_CP016826.1 (06-FEB-2023), 2337866 bases, 2062 genes with CDS (Corynebacterium pseudotuberculosis strain MEX29 chromosome, complete genome)	ffh	signal recognition particle protein	1412790...1414397
CpMEX29_RS06370	NZ_CP016826.1 (06-FEB-2023), 2337866 bases, 2062 genes with CDS (Corynebacterium pseudotuberculosis strain MEX29 chromosome, complete genome)		[protein-PII] uridylyltransferase	1414490...1416727
CpMEX29_RS06375	NZ_CP016826.1 (06-FEB-2023), 2337866 bases, 2062 genes with CDS (Corynebacterium pseudotuberculosis strain MEX29 chromosome, complete genome)		P-II family nitrogen regulator	1416813...1417151
CpMEX29_RS06380	NZ_CP016826.1 (06-FEB-2023), 2337866 bases, 2062 genes with CDS (Corynebacterium pseudotuberculosis strain MEX29 chromosome, complete genome)	ftsY	signal recognition particle-docking protein FtsY	1417472...1419118
CpMEX29_RS06395	NZ_CP016826.1 (06-FEB-2023), 2337866 bases, 2062 genes with CDS (Corynebacterium pseudotuberculosis strain MEX29 chromosome, complete genome)		acylphosphatase	1426626...1426943
CpMEX29_RS06400	NZ_CP016826.1 (06-FEB-2023), 2337866 bases, 2062 genes with CDS (Corynebacterium pseudotuberculosis strain MEX29 chromosome, complete genome)		alanine/glycine:cation symporter family protein	1427109...1428575
CpMEX29_RS06405	NZ_CP016826.1 (06-FEB-2023), 2337866 bases, 2062 genes with CDS (Corynebacterium pseudotuberculosis strain MEX29 chromosome, complete genome)	mutM	bifunctional DNA-formamidopyrimidine glycosylase/DNA-(apurinic or apyrimidinic site) lyase	1428879...1429736
CpMEX29_RS06410	NZ_CP016826.1 (06-FEB-2023), 2337866 bases, 2062 genes with CDS (Corynebacterium pseudotuberculosis strain MEX29 chromosome, complete genome)	rnc	ribonuclease III	1429759...1430508
CpMEX29_RS06415	NZ_CP016826.1 (06-FEB-2023), 2337866 bases, 2062 genes with CDS (Corynebacterium pseudotuberculosis strain MEX29 chromosome, complete genome)		YceD family protein	1430505...1431035
CpMEX29_RS06420	NZ_CP016826.1 (06-FEB-2023), 2337866 bases, 2062 genes with CDS (Corynebacterium pseudotuberculosis strain MEX29 chromosome, complete genome)		DivIVA domain-containing protein	1431092...1431826
CpMEX29_RS06435	NZ_CP016826.1 (06-FEB-2023), 2337866 bases, 2062 genes with CDS (Corynebacterium pseudotuberculosis strain MEX29 chromosome, complete genome)	gdhA	NADP-specific glutamate dehydrogenase	1434189...1435535
CpMEX29_RS06440	NZ_CP016826.1 (06-FEB-2023), 2337866 bases, 2062 genes with CDS (Corynebacterium pseudotuberculosis strain MEX29 chromosome, complete genome)		glycerate kinase	1436018...1437208
CpMEX29_RS06455	NZ_CP016826.1 (06-FEB-2023), 2337866 bases, 2062 genes with CDS (Corynebacterium pseudotuberculosis strain MEX29 chromosome, complete genome)		amidohydrolase	1439093...1440355
CpMEX29_RS06460	NZ_CP016826.1 (06-FEB-2023), 2337866 bases, 2062 genes with CDS (Corynebacterium pseudotuberculosis strain MEX29 chromosome, complete genome)		glycogen/starch/alpha-glucan phosphorylase	1440961...1443369
CpMEX29_RS06465	NZ_CP016826.1 (06-FEB-2023), 2337866 bases, 2062 genes with CDS (Corynebacterium pseudotuberculosis strain MEX29 chromosome, complete genome)		DM13 domain-containing protein	1443812...1444387
CpMEX29_RS06470	NZ_CP016826.1 (06-FEB-2023), 2337866 bases, 2062 genes with CDS (Corynebacterium pseudotuberculosis strain MEX29 chromosome, complete genome)	pyk	pyruvate kinase	1444453...1445871
CpMEX29_RS06475	NZ_CP016826.1 (06-FEB-2023), 2337866 bases, 2062 genes with CDS (Corynebacterium pseudotuberculosis strain MEX29 chromosome, complete genome)	lgt	prolipoprotein diacylglyceryl transferase	1446118...1447014
CpMEX29_RS06485	NZ_CP016826.1 (06-FEB-2023), 2337866 bases, 2062 genes with CDS (Corynebacterium pseudotuberculosis strain MEX29 chromosome, complete genome)		TIGR02234 family membrane protein	1448058...1448684
CpMEX29_RS06490	NZ_CP016826.1 (06-FEB-2023), 2337866 bases, 2062 genes with CDS (Corynebacterium pseudotuberculosis strain MEX29 chromosome, complete genome)	hisI	phosphoribosyl-AMP cyclohydrolase	1448760...1449116
CpMEX29_RS06495	NZ_CP016826.1 (06-FEB-2023), 2337866 bases, 2062 genes with CDS (Corynebacterium pseudotuberculosis strain MEX29 chromosome, complete genome)	hisF	imidazole glycerol phosphate synthase subunit HisF	1449195...1449989
CpMEX29_RS06500	NZ_CP016826.1 (06-FEB-2023), 2337866 bases, 2062 genes with CDS (Corynebacterium pseudotuberculosis strain MEX29 chromosome, complete genome)		inositol monophosphatase family protein	1450131...1450913
CpMEX29_RS06505	NZ_CP016826.1 (06-FEB-2023), 2337866 bases, 2062 genes with CDS (Corynebacterium pseudotuberculosis strain MEX29 chromosome, complete genome)	priA	bifunctional 1-(5-phosphoribosyl)-5-((5- phosphoribosylamino)methylideneamino)imidazole-4- carboxamide isomerase/phosphoribosylanthranilate isomerase PriA	1450910...1451638
CpMEX29_RS06510	NZ_CP016826.1 (06-FEB-2023), 2337866 bases, 2062 genes with CDS (Corynebacterium pseudotuberculosis strain MEX29 chromosome, complete genome)	hisH	imidazole glycerol phosphate synthase subunit HisH	1451711...1452343
CpMEX29_RS06515	NZ_CP016826.1 (06-FEB-2023), 2337866 bases, 2062 genes with CDS (Corynebacterium pseudotuberculosis strain MEX29 chromosome, complete genome)		MFS transporter	1452377...1453669
CpMEX29_RS06520	NZ_CP016826.1 (06-FEB-2023), 2337866 bases, 2062 genes with CDS (Corynebacterium pseudotuberculosis strain MEX29 chromosome, complete genome)		hypothetical protein	1453961...1454164
CpMEX29_RS06525	NZ_CP016826.1 (06-FEB-2023), 2337866 bases, 2062 genes with CDS (Corynebacterium pseudotuberculosis strain MEX29 chromosome, complete genome)	hisB	imidazoleglycerol-phosphate dehydratase HisB	1454167...1454775
CpMEX29_RS06530	NZ_CP016826.1 (06-FEB-2023), 2337866 bases, 2062 genes with CDS (Corynebacterium pseudotuberculosis strain MEX29 chromosome, complete genome)		histidinol-phosphate transaminase	1454891...1456006
CpMEX29_RS06535	NZ_CP016826.1 (06-FEB-2023), 2337866 bases, 2062 genes with CDS (Corynebacterium pseudotuberculosis strain MEX29 chromosome, complete genome)	hisD	histidinol dehydrogenase	1456080...1457405
CpMEX29_RS06545	NZ_CP016826.1 (06-FEB-2023), 2337866 bases, 2062 genes with CDS (Corynebacterium pseudotuberculosis strain MEX29 chromosome, complete genome)		hypothetical protein	1458820...1459497
CpMEX29_RS06550	NZ_CP016826.1 (06-FEB-2023), 2337866 bases, 2062 genes with CDS (Corynebacterium pseudotuberculosis strain MEX29 chromosome, complete genome)		hypothetical protein	1459609...1460268
CpMEX29_RS06555	NZ_CP016826.1 (06-FEB-2023), 2337866 bases, 2062 genes with CDS (Corynebacterium pseudotuberculosis strain MEX29 chromosome, complete genome)		TetR family transcriptional regulator	1460649...1461266
CpMEX29_RS06560	NZ_CP016826.1 (06-FEB-2023), 2337866 bases, 2062 genes with CDS (Corynebacterium pseudotuberculosis strain MEX29 chromosome, complete genome)	glgX	glycogen debranching protein GlgX	1461277...1463514
CpMEX29_RS06565	NZ_CP016826.1 (06-FEB-2023), 2337866 bases, 2062 genes with CDS (Corynebacterium pseudotuberculosis strain MEX29 chromosome, complete genome)		exonuclease domain-containing protein	1463780...1465141
CpMEX29_RS06570	NZ_CP016826.1 (06-FEB-2023), 2337866 bases, 2062 genes with CDS (Corynebacterium pseudotuberculosis strain MEX29 chromosome, complete genome)		hypothetical protein	1465293...1465928
CpMEX29_RS06575	NZ_CP016826.1 (06-FEB-2023), 2337866 bases, 2062 genes with CDS (Corynebacterium pseudotuberculosis strain MEX29 chromosome, complete genome)		GTP pyrophosphokinase	1466074...1467090
CpMEX29_RS11120	NZ_CP016826.1 (06-FEB-2023), 2337866 bases, 2062 genes with CDS (Corynebacterium pseudotuberculosis strain MEX29 chromosome, complete genome)		hypothetical protein	1467204...1467329
CpMEX29_RS06580	NZ_CP016826.1 (06-FEB-2023), 2337866 bases, 2062 genes with CDS (Corynebacterium pseudotuberculosis strain MEX29 chromosome, complete genome)		RNA-binding S4 domain-containing protein	1467390...1467764
CpMEX29_RS06585	NZ_CP016826.1 (06-FEB-2023), 2337866 bases, 2062 genes with CDS (Corynebacterium pseudotuberculosis strain MEX29 chromosome, complete genome)		hypothetical protein	1467803...1468036
CpMEX29_RS06590	NZ_CP016826.1 (06-FEB-2023), 2337866 bases, 2062 genes with CDS (Corynebacterium pseudotuberculosis strain MEX29 chromosome, complete genome)		YigZ family protein	1468074...1468709
CpMEX29_RS06600	NZ_CP016826.1 (06-FEB-2023), 2337866 bases, 2062 genes with CDS (Corynebacterium pseudotuberculosis strain MEX29 chromosome, complete genome)	dnaE	DNA polymerase III subunit alpha	1470178...1473738
CpMEX29_RS06605	NZ_CP016826.1 (06-FEB-2023), 2337866 bases, 2062 genes with CDS (Corynebacterium pseudotuberculosis strain MEX29 chromosome, complete genome)	rarD	EamA family transporter RarD	1473932...1474816
CpMEX29_RS06610	NZ_CP016826.1 (06-FEB-2023), 2337866 bases, 2062 genes with CDS (Corynebacterium pseudotuberculosis strain MEX29 chromosome, complete genome)		hypothetical protein	1474813...1475352
CpMEX29_RS06615	NZ_CP016826.1 (06-FEB-2023), 2337866 bases, 2062 genes with CDS (Corynebacterium pseudotuberculosis strain MEX29 chromosome, complete genome)		RluA family pseudouridine synthase	1475423...1476346
CpMEX29_RS06625	NZ_CP016826.1 (06-FEB-2023), 2337866 bases, 2062 genes with CDS (Corynebacterium pseudotuberculosis strain MEX29 chromosome, complete genome)		hypothetical protein	1476968...1477966
CpMEX29_RS06640	NZ_CP016826.1 (06-FEB-2023), 2337866 bases, 2062 genes with CDS (Corynebacterium pseudotuberculosis strain MEX29 chromosome, complete genome)		DNA polymerase IV	1479973...1481367
CpMEX29_RS06645	NZ_CP016826.1 (06-FEB-2023), 2337866 bases, 2062 genes with CDS (Corynebacterium pseudotuberculosis strain MEX29 chromosome, complete genome)	ileS	isoleucine--tRNA ligase	1481504...1484662
CpMEX29_RS06650	NZ_CP016826.1 (06-FEB-2023), 2337866 bases, 2062 genes with CDS (Corynebacterium pseudotuberculosis strain MEX29 chromosome, complete genome)		hypothetical protein	1485078...1485266
CpMEX29_RS06655	NZ_CP016826.1 (06-FEB-2023), 2337866 bases, 2062 genes with CDS (Corynebacterium pseudotuberculosis strain MEX29 chromosome, complete genome)		DivIVA domain-containing protein	1485365...1486381
CpMEX29_RS06660	NZ_CP016826.1 (06-FEB-2023), 2337866 bases, 2062 genes with CDS (Corynebacterium pseudotuberculosis strain MEX29 chromosome, complete genome)		YggT family protein	1486690...1486986
CpMEX29_RS06665	NZ_CP016826.1 (06-FEB-2023), 2337866 bases, 2062 genes with CDS (Corynebacterium pseudotuberculosis strain MEX29 chromosome, complete genome)	sepF	cell division protein SepF	1487244...1487693
CpMEX29_RS06670	NZ_CP016826.1 (06-FEB-2023), 2337866 bases, 2062 genes with CDS (Corynebacterium pseudotuberculosis strain MEX29 chromosome, complete genome)	pgeF	peptidoglycan editing factor PgeF	1487871...1488590
CpMEX29_RS06675	NZ_CP016826.1 (06-FEB-2023), 2337866 bases, 2062 genes with CDS (Corynebacterium pseudotuberculosis strain MEX29 chromosome, complete genome)	ftsZ	cell division protein FtsZ	1488593...1489822
CpMEX29_RS06680	NZ_CP016826.1 (06-FEB-2023), 2337866 bases, 2062 genes with CDS (Corynebacterium pseudotuberculosis strain MEX29 chromosome, complete genome)		FtsQ-type POTRA domain-containing protein	1490139...1490795
CpMEX29_RS06685	NZ_CP016826.1 (06-FEB-2023), 2337866 bases, 2062 genes with CDS (Corynebacterium pseudotuberculosis strain MEX29 chromosome, complete genome)	murC	UDP-N-acetylmuramate--L-alanine ligase	1490811...1492268
CpMEX29_RS06690	NZ_CP016826.1 (06-FEB-2023), 2337866 bases, 2062 genes with CDS (Corynebacterium pseudotuberculosis strain MEX29 chromosome, complete genome)	murG	undecaprenyldiphospho-muramoylpentapeptide beta-N-acetylglucosaminyltransferase	1492396...1493481
CpMEX29_RS06695	NZ_CP016826.1 (06-FEB-2023), 2337866 bases, 2062 genes with CDS (Corynebacterium pseudotuberculosis strain MEX29 chromosome, complete genome)		putative peptidoglycan glycosyltransferase FtsW	1493481...1495115
CpMEX29_RS06700	NZ_CP016826.1 (06-FEB-2023), 2337866 bases, 2062 genes with CDS (Corynebacterium pseudotuberculosis strain MEX29 chromosome, complete genome)	murD	UDP-N-acetylmuramoyl-L-alanine--D-glutamate ligase	1495168...1496553
CpMEX29_RS06705	NZ_CP016826.1 (06-FEB-2023), 2337866 bases, 2062 genes with CDS (Corynebacterium pseudotuberculosis strain MEX29 chromosome, complete genome)	mraY	phospho-N-acetylmuramoyl-pentapeptide- transferase	1496557...1497657
CpMEX29_RS06710	NZ_CP016826.1 (06-FEB-2023), 2337866 bases, 2062 genes with CDS (Corynebacterium pseudotuberculosis strain MEX29 chromosome, complete genome)		UDP-N-acetylmuramoyl-tripeptide--D-alanyl-D- alanine ligase	1497661...1499211
CpMEX29_RS06715	NZ_CP016826.1 (06-FEB-2023), 2337866 bases, 2062 genes with CDS (Corynebacterium pseudotuberculosis strain MEX29 chromosome, complete genome)		UDP-N-acetylmuramoyl-L-alanyl-D-glutamate--2, 6-diaminopimelate ligase	1499297...1500808
CpMEX29_RS06720	NZ_CP016826.1 (06-FEB-2023), 2337866 bases, 2062 genes with CDS (Corynebacterium pseudotuberculosis strain MEX29 chromosome, complete genome)		penicillin-binding protein 2	1500898...1502781
CpMEX29_RS06725	NZ_CP016826.1 (06-FEB-2023), 2337866 bases, 2062 genes with CDS (Corynebacterium pseudotuberculosis strain MEX29 chromosome, complete genome)		hypothetical protein	1502959...1503666
CpMEX29_RS06730	NZ_CP016826.1 (06-FEB-2023), 2337866 bases, 2062 genes with CDS (Corynebacterium pseudotuberculosis strain MEX29 chromosome, complete genome)	rsmH	16S rRNA (cytosine(1402)-N(4))-methyltransferase RsmH	1503667...1504722
CpMEX29_RS06735	NZ_CP016826.1 (06-FEB-2023), 2337866 bases, 2062 genes with CDS (Corynebacterium pseudotuberculosis strain MEX29 chromosome, complete genome)	mraZ	division/cell wall cluster transcriptional repressor MraZ	1504907...1505338
CpMEX29_RS06740	NZ_CP016826.1 (06-FEB-2023), 2337866 bases, 2062 genes with CDS (Corynebacterium pseudotuberculosis strain MEX29 chromosome, complete genome)		DUF3040 domain-containing protein	1505842...1506237
CpMEX29_RS06745	NZ_CP016826.1 (06-FEB-2023), 2337866 bases, 2062 genes with CDS (Corynebacterium pseudotuberculosis strain MEX29 chromosome, complete genome)		SAV_6107 family HEPN domain-containing protein	1506374...1506796
CpMEX29_RS06750	NZ_CP016826.1 (06-FEB-2023), 2337866 bases, 2062 genes with CDS (Corynebacterium pseudotuberculosis strain MEX29 chromosome, complete genome)		GNAT family N-acetyltransferase	1506986...1507594
CpMEX29_RS06760	NZ_CP016826.1 (06-FEB-2023), 2337866 bases, 2062 genes with CDS (Corynebacterium pseudotuberculosis strain MEX29 chromosome, complete genome)		polyprenyl synthetase family protein	1508747...1509928
CpMEX29_RS06765	NZ_CP016826.1 (06-FEB-2023), 2337866 bases, 2062 genes with CDS (Corynebacterium pseudotuberculosis strain MEX29 chromosome, complete genome)		alpha-(1->6)-mannopyranosyltransferase A	1509944...1511416
CpMEX29_RS06770	NZ_CP016826.1 (06-FEB-2023), 2337866 bases, 2062 genes with CDS (Corynebacterium pseudotuberculosis strain MEX29 chromosome, complete genome)		Rv2175c family DNA-binding protein	1511413...1511781
CpMEX29_RS11035	NZ_CP016826.1 (06-FEB-2023), 2337866 bases, 2062 genes with CDS (Corynebacterium pseudotuberculosis strain MEX29 chromosome, complete genome)		PASTA domain-containing protein	1514007...1514138
CpMEX29_RS06780	NZ_CP016826.1 (06-FEB-2023), 2337866 bases, 2062 genes with CDS (Corynebacterium pseudotuberculosis strain MEX29 chromosome, complete genome)		3-deoxy-7-phosphoheptulonate synthase class II	1514237...1515625
CpMEX29_RS06785	NZ_CP016826.1 (06-FEB-2023), 2337866 bases, 2062 genes with CDS (Corynebacterium pseudotuberculosis strain MEX29 chromosome, complete genome)		polyadenylate-specific 3'-exoribonuclease AS	1515751...1516254
CpMEX29_RS06790	NZ_CP016826.1 (06-FEB-2023), 2337866 bases, 2062 genes with CDS (Corynebacterium pseudotuberculosis strain MEX29 chromosome, complete genome)		acyltransferase family protein	1516382...1517692
CpMEX29_RS06795	NZ_CP016826.1 (06-FEB-2023), 2337866 bases, 2062 genes with CDS (Corynebacterium pseudotuberculosis strain MEX29 chromosome, complete genome)		lysophospholipid acyltransferase family protein	1517900...1518628
CpMEX29_RS06800	NZ_CP016826.1 (06-FEB-2023), 2337866 bases, 2062 genes with CDS (Corynebacterium pseudotuberculosis strain MEX29 chromosome, complete genome)		ROK family protein	1518663...1519616
CpMEX29_RS06805	NZ_CP016826.1 (06-FEB-2023), 2337866 bases, 2062 genes with CDS (Corynebacterium pseudotuberculosis strain MEX29 chromosome, complete genome)		glycosyltransferase family 4 protein	1519741...1520871
CpMEX29_RS06810	NZ_CP016826.1 (06-FEB-2023), 2337866 bases, 2062 genes with CDS (Corynebacterium pseudotuberculosis strain MEX29 chromosome, complete genome)		C40 family peptidase	1520932...1521936
CpMEX29_RS06815	NZ_CP016826.1 (06-FEB-2023), 2337866 bases, 2062 genes with CDS (Corynebacterium pseudotuberculosis strain MEX29 chromosome, complete genome)		C40 family peptidase	1522108...1522737
CpMEX29_RS06820	NZ_CP016826.1 (06-FEB-2023), 2337866 bases, 2062 genes with CDS (Corynebacterium pseudotuberculosis strain MEX29 chromosome, complete genome)		cytochrome bc complex cytochrome b subunit	1523507...1525129
CpMEX29_RS06825	NZ_CP016826.1 (06-FEB-2023), 2337866 bases, 2062 genes with CDS (Corynebacterium pseudotuberculosis strain MEX29 chromosome, complete genome)		ubiquinol-cytochrome c reductase iron-sulfur subunit	1525126...1526346
CpMEX29_RS06830	NZ_CP016826.1 (06-FEB-2023), 2337866 bases, 2062 genes with CDS (Corynebacterium pseudotuberculosis strain MEX29 chromosome, complete genome)		cytochrome c	1526343...1527239
CpMEX29_RS06835	NZ_CP016826.1 (06-FEB-2023), 2337866 bases, 2062 genes with CDS (Corynebacterium pseudotuberculosis strain MEX29 chromosome, complete genome)		heme-copper oxidase subunit III	1527328...1527945
CpMEX29_RS06840	NZ_CP016826.1 (06-FEB-2023), 2337866 bases, 2062 genes with CDS (Corynebacterium pseudotuberculosis strain MEX29 chromosome, complete genome)		cytochrome c oxidase subunit 4	1528499...1528930
CpMEX29_RS06845	NZ_CP016826.1 (06-FEB-2023), 2337866 bases, 2062 genes with CDS (Corynebacterium pseudotuberculosis strain MEX29 chromosome, complete genome)		cytochrome c oxidase subunit II	1528952...1530037
CpMEX29_RS06850	NZ_CP016826.1 (06-FEB-2023), 2337866 bases, 2062 genes with CDS (Corynebacterium pseudotuberculosis strain MEX29 chromosome, complete genome)	asnB	asparagine synthase (glutamine-hydrolyzing)	1530549...1532471
CpMEX29_RS06855	NZ_CP016826.1 (06-FEB-2023), 2337866 bases, 2062 genes with CDS (Corynebacterium pseudotuberculosis strain MEX29 chromosome, complete genome)		iron-sulfur cluster assembly accessory protein	1532705...1533052
CpMEX29_RS06860	NZ_CP016826.1 (06-FEB-2023), 2337866 bases, 2062 genes with CDS (Corynebacterium pseudotuberculosis strain MEX29 chromosome, complete genome)		DUF3043 domain-containing protein	1533515...1534246
CpMEX29_RS06865	NZ_CP016826.1 (06-FEB-2023), 2337866 bases, 2062 genes with CDS (Corynebacterium pseudotuberculosis strain MEX29 chromosome, complete genome)		bifunctional adenosylcobinamide kinase/adenosylcobinamide-phosphate guanylyltransferase	1534251...1534805
CpMEX29_RS06870	NZ_CP016826.1 (06-FEB-2023), 2337866 bases, 2062 genes with CDS (Corynebacterium pseudotuberculosis strain MEX29 chromosome, complete genome)	cobT	nicotinate-nucleotide--dimethylbenzimidazole phosphoribosyltransferase	1534853...1535917
CpMEX29_RS06875	NZ_CP016826.1 (06-FEB-2023), 2337866 bases, 2062 genes with CDS (Corynebacterium pseudotuberculosis strain MEX29 chromosome, complete genome)		adenosylcobinamide-GDP ribazoletransferase	1536009...1536830
CpMEX29_RS06880	NZ_CP016826.1 (06-FEB-2023), 2337866 bases, 2062 genes with CDS (Corynebacterium pseudotuberculosis strain MEX29 chromosome, complete genome)		branched-chain amino acid aminotransferase	1536945...1538045
CpMEX29_RS06885	NZ_CP016826.1 (06-FEB-2023), 2337866 bases, 2062 genes with CDS (Corynebacterium pseudotuberculosis strain MEX29 chromosome, complete genome)		leucyl aminopeptidase	1538153...1539670
CpMEX29_RS06890	NZ_CP016826.1 (06-FEB-2023), 2337866 bases, 2062 genes with CDS (Corynebacterium pseudotuberculosis strain MEX29 chromosome, complete genome)		hypothetical protein	1539781...1540176
CpMEX29_RS06900	NZ_CP016826.1 (06-FEB-2023), 2337866 bases, 2062 genes with CDS (Corynebacterium pseudotuberculosis strain MEX29 chromosome, complete genome)	gcvP	aminomethyl-transferring glycine dehydrogenase	1542274...1545129
CpMEX29_RS06905	NZ_CP016826.1 (06-FEB-2023), 2337866 bases, 2062 genes with CDS (Corynebacterium pseudotuberculosis strain MEX29 chromosome, complete genome)	gcvT	glycine cleavage system aminomethyltransferase GcvT	1545235...1546368
CpMEX29_RS06910	NZ_CP016826.1 (06-FEB-2023), 2337866 bases, 2062 genes with CDS (Corynebacterium pseudotuberculosis strain MEX29 chromosome, complete genome)	gcvH	glycine cleavage system protein GcvH	1546433...1546819
CpMEX29_RS06915	NZ_CP016826.1 (06-FEB-2023), 2337866 bases, 2062 genes with CDS (Corynebacterium pseudotuberculosis strain MEX29 chromosome, complete genome)		VOC family protein	1546905...1547366
CpMEX29_RS06920	NZ_CP016826.1 (06-FEB-2023), 2337866 bases, 2062 genes with CDS (Corynebacterium pseudotuberculosis strain MEX29 chromosome, complete genome)	lipB	lipoyl(octanoyl) transferase LipB	1547462...1548217
CpMEX29_RS06925	NZ_CP016826.1 (06-FEB-2023), 2337866 bases, 2062 genes with CDS (Corynebacterium pseudotuberculosis strain MEX29 chromosome, complete genome)	lipA	lipoyl synthase	1548330...1549376
CpMEX29_RS06930	NZ_CP016826.1 (06-FEB-2023), 2337866 bases, 2062 genes with CDS (Corynebacterium pseudotuberculosis strain MEX29 chromosome, complete genome)		DUF4191 domain-containing protein	1549680...1550450
CpMEX29_RS06935	NZ_CP016826.1 (06-FEB-2023), 2337866 bases, 2062 genes with CDS (Corynebacterium pseudotuberculosis strain MEX29 chromosome, complete genome)		RDD family protein	1550521...1550994
CpMEX29_RS06940	NZ_CP016826.1 (06-FEB-2023), 2337866 bases, 2062 genes with CDS (Corynebacterium pseudotuberculosis strain MEX29 chromosome, complete genome)	glnA	type I glutamate--ammonia ligase	1551199...1552635
CpMEX29_RS07060	NZ_CP016826.1 (06-FEB-2023), 2337866 bases, 2062 genes with CDS (Corynebacterium pseudotuberculosis strain MEX29 chromosome, complete genome)		HtaA domain-containing protein	1573132...1574031
CpMEX29_RS07065	NZ_CP016826.1 (06-FEB-2023), 2337866 bases, 2062 genes with CDS (Corynebacterium pseudotuberculosis strain MEX29 chromosome, complete genome)		HtaA domain-containing protein	1574228...1576534
CpMEX29_RS07080	NZ_CP016826.1 (06-FEB-2023), 2337866 bases, 2062 genes with CDS (Corynebacterium pseudotuberculosis strain MEX29 chromosome, complete genome)		CsbD family protein	1579885...1580094
CpMEX29_RS07085	NZ_CP016826.1 (06-FEB-2023), 2337866 bases, 2062 genes with CDS (Corynebacterium pseudotuberculosis strain MEX29 chromosome, complete genome)		Na+/H+ antiporter NhaC family protein	1580456...1581826
CpMEX29_RS10910	NZ_CP016826.1 (06-FEB-2023), 2337866 bases, 2062 genes with CDS (Corynebacterium pseudotuberculosis strain MEX29 chromosome, complete genome)		hypothetical protein	1582472...1582612
CpMEX29_RS07095	NZ_CP016826.1 (06-FEB-2023), 2337866 bases, 2062 genes with CDS (Corynebacterium pseudotuberculosis strain MEX29 chromosome, complete genome)	thrC	threonine synthase	1582727...1584169
CpMEX29_RS07100	NZ_CP016826.1 (06-FEB-2023), 2337866 bases, 2062 genes with CDS (Corynebacterium pseudotuberculosis strain MEX29 chromosome, complete genome)		hypothetical protein	1584394...1585194
CpMEX29_RS07105	NZ_CP016826.1 (06-FEB-2023), 2337866 bases, 2062 genes with CDS (Corynebacterium pseudotuberculosis strain MEX29 chromosome, complete genome)		hypothetical protein	1585244...1585504
CpMEX29_RS07110	NZ_CP016826.1 (06-FEB-2023), 2337866 bases, 2062 genes with CDS (Corynebacterium pseudotuberculosis strain MEX29 chromosome, complete genome)		biliverdin-producing heme oxygenase	1585594...1586232
CpMEX29_RS07120	NZ_CP016826.1 (06-FEB-2023), 2337866 bases, 2062 genes with CDS (Corynebacterium pseudotuberculosis strain MEX29 chromosome, complete genome)		glutamine synthetase family protein	1589615...1590955
CpMEX29_RS07130	NZ_CP016826.1 (06-FEB-2023), 2337866 bases, 2062 genes with CDS (Corynebacterium pseudotuberculosis strain MEX29 chromosome, complete genome)		CYTH and CHAD domain-containing protein	1592152...1593807
CpMEX29_RS07135	NZ_CP016826.1 (06-FEB-2023), 2337866 bases, 2062 genes with CDS (Corynebacterium pseudotuberculosis strain MEX29 chromosome, complete genome)		hypothetical protein	1593873...1594058
CpMEX29_RS07140	NZ_CP016826.1 (06-FEB-2023), 2337866 bases, 2062 genes with CDS (Corynebacterium pseudotuberculosis strain MEX29 chromosome, complete genome)		galactokinase family protein	1594283...1595572
CpMEX29_RS07145	NZ_CP016826.1 (06-FEB-2023), 2337866 bases, 2062 genes with CDS (Corynebacterium pseudotuberculosis strain MEX29 chromosome, complete genome)		RNB domain-containing ribonuclease	1595569...1596954
CpMEX29_RS07155	NZ_CP016826.1 (06-FEB-2023), 2337866 bases, 2062 genes with CDS (Corynebacterium pseudotuberculosis strain MEX29 chromosome, complete genome)		bifunctional RNase H/acid phosphatase	1597522...1598679
CpMEX29_RS07160	NZ_CP016826.1 (06-FEB-2023), 2337866 bases, 2062 genes with CDS (Corynebacterium pseudotuberculosis strain MEX29 chromosome, complete genome)		C4-type zinc ribbon domain-containing protein	1598679...1599395
CpMEX29_RS07165	NZ_CP016826.1 (06-FEB-2023), 2337866 bases, 2062 genes with CDS (Corynebacterium pseudotuberculosis strain MEX29 chromosome, complete genome)		Nif3-like dinuclear metal center hexameric protein	1599574...1600731
CpMEX29_RS07180	NZ_CP016826.1 (06-FEB-2023), 2337866 bases, 2062 genes with CDS (Corynebacterium pseudotuberculosis strain MEX29 chromosome, complete genome)		low molecular weight protein-tyrosine-phosphatase	1602574...1603035
CpMEX29_RS07185	NZ_CP016826.1 (06-FEB-2023), 2337866 bases, 2062 genes with CDS (Corynebacterium pseudotuberculosis strain MEX29 chromosome, complete genome)		SURF1 family protein	1603042...1603986
CpMEX29_RS07200	NZ_CP016826.1 (06-FEB-2023), 2337866 bases, 2062 genes with CDS (Corynebacterium pseudotuberculosis strain MEX29 chromosome, complete genome)		DUF3052 domain-containing protein	1605250...1605687
CpMEX29_RS07205	NZ_CP016826.1 (06-FEB-2023), 2337866 bases, 2062 genes with CDS (Corynebacterium pseudotuberculosis strain MEX29 chromosome, complete genome)	aceE	pyruvate dehydrogenase (acetyl-transferring), homodimeric type	1605860...1608595
CpMEX29_RS07215	NZ_CP016826.1 (06-FEB-2023), 2337866 bases, 2062 genes with CDS (Corynebacterium pseudotuberculosis strain MEX29 chromosome, complete genome)		acyl carrier protein	1609716...1610021
CpMEX29_RS07220	NZ_CP016826.1 (06-FEB-2023), 2337866 bases, 2062 genes with CDS (Corynebacterium pseudotuberculosis strain MEX29 chromosome, complete genome)		HAD-IIA family hydrolase	1610021...1610842
CpMEX29_RS07225	NZ_CP016826.1 (06-FEB-2023), 2337866 bases, 2062 genes with CDS (Corynebacterium pseudotuberculosis strain MEX29 chromosome, complete genome)		hypothetical protein	1610860...1611222
CpMEX29_RS07230	NZ_CP016826.1 (06-FEB-2023), 2337866 bases, 2062 genes with CDS (Corynebacterium pseudotuberculosis strain MEX29 chromosome, complete genome)		serine hydrolase domain-containing protein	1611402...1612211
CpMEX29_RS07235	NZ_CP016826.1 (06-FEB-2023), 2337866 bases, 2062 genes with CDS (Corynebacterium pseudotuberculosis strain MEX29 chromosome, complete genome)		trimeric intracellular cation channel family protein	1612217...1612978
CpMEX29_RS07250	NZ_CP016826.1 (06-FEB-2023), 2337866 bases, 2062 genes with CDS (Corynebacterium pseudotuberculosis strain MEX29 chromosome, complete genome)		hypothetical protein	1613790...1614032
CpMEX29_RS07255	NZ_CP016826.1 (06-FEB-2023), 2337866 bases, 2062 genes with CDS (Corynebacterium pseudotuberculosis strain MEX29 chromosome, complete genome)		hypothetical protein	1614123...1614704
CpMEX29_RS07260	NZ_CP016826.1 (06-FEB-2023), 2337866 bases, 2062 genes with CDS (Corynebacterium pseudotuberculosis strain MEX29 chromosome, complete genome)	dnaG	DNA primase	1614767...1616683
CpMEX29_RS07265	NZ_CP016826.1 (06-FEB-2023), 2337866 bases, 2062 genes with CDS (Corynebacterium pseudotuberculosis strain MEX29 chromosome, complete genome)	glmS	glutamine--fructose-6-phosphate transaminase (isomerizing)	1616814...1618688
CpMEX29_RS07270	NZ_CP016826.1 (06-FEB-2023), 2337866 bases, 2062 genes with CDS (Corynebacterium pseudotuberculosis strain MEX29 chromosome, complete genome)		ribonuclease domain-containing protein	1618827...1619354
CpMEX29_RS07280	NZ_CP016826.1 (06-FEB-2023), 2337866 bases, 2062 genes with CDS (Corynebacterium pseudotuberculosis strain MEX29 chromosome, complete genome)		deoxyguanosinetriphosphate triphosphohydrolase	1619598...1620872
CpMEX29_RS07290	NZ_CP016826.1 (06-FEB-2023), 2337866 bases, 2062 genes with CDS (Corynebacterium pseudotuberculosis strain MEX29 chromosome, complete genome)		TPM domain-containing protein	1621812...1623884
CpMEX29_RS07300	NZ_CP016826.1 (06-FEB-2023), 2337866 bases, 2062 genes with CDS (Corynebacterium pseudotuberculosis strain MEX29 chromosome, complete genome)		hypothetical protein	1624382...1624909
CpMEX29_RS07305	NZ_CP016826.1 (06-FEB-2023), 2337866 bases, 2062 genes with CDS (Corynebacterium pseudotuberculosis strain MEX29 chromosome, complete genome)		glycine--tRNA ligase	1624961...1626346
CpMEX29_RS07310	NZ_CP016826.1 (06-FEB-2023), 2337866 bases, 2062 genes with CDS (Corynebacterium pseudotuberculosis strain MEX29 chromosome, complete genome)		metalloregulator ArsR/SmtB family transcription factor	1626815...1627216
CpMEX29_RS07315	NZ_CP016826.1 (06-FEB-2023), 2337866 bases, 2062 genes with CDS (Corynebacterium pseudotuberculosis strain MEX29 chromosome, complete genome)		Fur family transcriptional regulator	1627492...1627917
CpMEX29_RS07320	NZ_CP016826.1 (06-FEB-2023), 2337866 bases, 2062 genes with CDS (Corynebacterium pseudotuberculosis strain MEX29 chromosome, complete genome)		VIT1/CCC1 transporter family protein	1627958...1629058
CpMEX29_RS07325	NZ_CP016826.1 (06-FEB-2023), 2337866 bases, 2062 genes with CDS (Corynebacterium pseudotuberculosis strain MEX29 chromosome, complete genome)		isoprenyl transferase	1629055...1629792
CpMEX29_RS07330	NZ_CP016826.1 (06-FEB-2023), 2337866 bases, 2062 genes with CDS (Corynebacterium pseudotuberculosis strain MEX29 chromosome, complete genome)	recO	DNA repair protein RecO	1629812...1630540
CpMEX29_RS07335	NZ_CP016826.1 (06-FEB-2023), 2337866 bases, 2062 genes with CDS (Corynebacterium pseudotuberculosis strain MEX29 chromosome, complete genome)	era	GTPase Era	1630540...1631457
CpMEX29_RS07340	NZ_CP016826.1 (06-FEB-2023), 2337866 bases, 2062 genes with CDS (Corynebacterium pseudotuberculosis strain MEX29 chromosome, complete genome)	pdxY	pyridoxal kinase PdxY	1631555...1632406
CpMEX29_RS07345	NZ_CP016826.1 (06-FEB-2023), 2337866 bases, 2062 genes with CDS (Corynebacterium pseudotuberculosis strain MEX29 chromosome, complete genome)		hemolysin family protein	1632467...1633792
CpMEX29_RS07350	NZ_CP016826.1 (06-FEB-2023), 2337866 bases, 2062 genes with CDS (Corynebacterium pseudotuberculosis strain MEX29 chromosome, complete genome)	ybeY	rRNA maturation RNase YbeY	1633789...1634379
CpMEX29_RS07355	NZ_CP016826.1 (06-FEB-2023), 2337866 bases, 2062 genes with CDS (Corynebacterium pseudotuberculosis strain MEX29 chromosome, complete genome)		PhoH family protein	1634380...1635417
CpMEX29_RS07360	NZ_CP016826.1 (06-FEB-2023), 2337866 bases, 2062 genes with CDS (Corynebacterium pseudotuberculosis strain MEX29 chromosome, complete genome)		16S rRNA (uracil(1498)-N(3))-methyltransferase	1635465...1636235
CpMEX29_RS07365	NZ_CP016826.1 (06-FEB-2023), 2337866 bases, 2062 genes with CDS (Corynebacterium pseudotuberculosis strain MEX29 chromosome, complete genome)	dnaJ	molecular chaperone DnaJ	1636252...1637388
CpMEX29_RS07375	NZ_CP016826.1 (06-FEB-2023), 2337866 bases, 2062 genes with CDS (Corynebacterium pseudotuberculosis strain MEX29 chromosome, complete genome)	hemW	radical SAM family heme chaperone HemW	1638766...1639920
CpMEX29_RS07380	NZ_CP016826.1 (06-FEB-2023), 2337866 bases, 2062 genes with CDS (Corynebacterium pseudotuberculosis strain MEX29 chromosome, complete genome)		hypothetical protein	1639924...1640604
CpMEX29_RS07385	NZ_CP016826.1 (06-FEB-2023), 2337866 bases, 2062 genes with CDS (Corynebacterium pseudotuberculosis strain MEX29 chromosome, complete genome)		long-chain fatty acid--CoA ligase	1640952...1642787
CpMEX29_RS07390	NZ_CP016826.1 (06-FEB-2023), 2337866 bases, 2062 genes with CDS (Corynebacterium pseudotuberculosis strain MEX29 chromosome, complete genome)	malQ	4-alpha-glucanotransferase	1642977...1645163
CpMEX29_RS10835	NZ_CP016826.1 (06-FEB-2023), 2337866 bases, 2062 genes with CDS (Corynebacterium pseudotuberculosis strain MEX29 chromosome, complete genome)		hypothetical protein	1645219...1645359
CpMEX29_RS07395	NZ_CP016826.1 (06-FEB-2023), 2337866 bases, 2062 genes with CDS (Corynebacterium pseudotuberculosis strain MEX29 chromosome, complete genome)		hypothetical protein	1645402...1645620
CpMEX29_RS07400	NZ_CP016826.1 (06-FEB-2023), 2337866 bases, 2062 genes with CDS (Corynebacterium pseudotuberculosis strain MEX29 chromosome, complete genome)		M3 family metallopeptidase	1645626...1647704
CpMEX29_RS07410	NZ_CP016826.1 (06-FEB-2023), 2337866 bases, 2062 genes with CDS (Corynebacterium pseudotuberculosis strain MEX29 chromosome, complete genome)	idi	isopentenyl-diphosphate Delta-isomerase	1649087...1649641
CpMEX29_RS07425	NZ_CP016826.1 (06-FEB-2023), 2337866 bases, 2062 genes with CDS (Corynebacterium pseudotuberculosis strain MEX29 chromosome, complete genome)		hypothetical protein	1652196...1652702
CpMEX29_RS07435	NZ_CP016826.1 (06-FEB-2023), 2337866 bases, 2062 genes with CDS (Corynebacterium pseudotuberculosis strain MEX29 chromosome, complete genome)	brnQ	branched-chain amino acid transport system II carrier protein	1654809...1656128
CpMEX29_RS07455	NZ_CP016826.1 (06-FEB-2023), 2337866 bases, 2062 genes with CDS (Corynebacterium pseudotuberculosis strain MEX29 chromosome, complete genome)		hypothetical protein	1660295...1660843
CpMEX29_RS07460	NZ_CP016826.1 (06-FEB-2023), 2337866 bases, 2062 genes with CDS (Corynebacterium pseudotuberculosis strain MEX29 chromosome, complete genome)		AEC family transporter	1660859...1661779
CpMEX29_RS07465	NZ_CP016826.1 (06-FEB-2023), 2337866 bases, 2062 genes with CDS (Corynebacterium pseudotuberculosis strain MEX29 chromosome, complete genome)		ABC transporter substrate-binding protein	1661866...1663407
CpMEX29_RS07470	NZ_CP016826.1 (06-FEB-2023), 2337866 bases, 2062 genes with CDS (Corynebacterium pseudotuberculosis strain MEX29 chromosome, complete genome)		ABC transporter permease	1663407...1664357
CpMEX29_RS07475	NZ_CP016826.1 (06-FEB-2023), 2337866 bases, 2062 genes with CDS (Corynebacterium pseudotuberculosis strain MEX29 chromosome, complete genome)		ABC transporter permease	1664362...1665225
CpMEX29_RS07480	NZ_CP016826.1 (06-FEB-2023), 2337866 bases, 2062 genes with CDS (Corynebacterium pseudotuberculosis strain MEX29 chromosome, complete genome)		ABC transporter ATP-binding protein	1665222...1666655
CpMEX29_RS07490	NZ_CP016826.1 (06-FEB-2023), 2337866 bases, 2062 genes with CDS (Corynebacterium pseudotuberculosis strain MEX29 chromosome, complete genome)		YggS family pyridoxal phosphate-dependent enzyme	1668177...1668875
CpMEX29_RS07495	NZ_CP016826.1 (06-FEB-2023), 2337866 bases, 2062 genes with CDS (Corynebacterium pseudotuberculosis strain MEX29 chromosome, complete genome)		YeeE/YedE thiosulfate transporter family protein	1668872...1670194
CpMEX29_RS07525	NZ_CP016826.1 (06-FEB-2023), 2337866 bases, 2062 genes with CDS (Corynebacterium pseudotuberculosis strain MEX29 chromosome, complete genome)		ATP-binding cassette domain-containing protein	1676175...1676882
CpMEX29_RS07530	NZ_CP016826.1 (06-FEB-2023), 2337866 bases, 2062 genes with CDS (Corynebacterium pseudotuberculosis strain MEX29 chromosome, complete genome)		ATP-binding cassette domain-containing protein	1676879...1677508
CpMEX29_RS07540	NZ_CP016826.1 (06-FEB-2023), 2337866 bases, 2062 genes with CDS (Corynebacterium pseudotuberculosis strain MEX29 chromosome, complete genome)	lepA	translation elongation factor 4	1678336...1680183
CpMEX29_RS07545	NZ_CP016826.1 (06-FEB-2023), 2337866 bases, 2062 genes with CDS (Corynebacterium pseudotuberculosis strain MEX29 chromosome, complete genome)		type II toxin-antitoxin system PemK/MazF family toxin	1680376...1680930
CpMEX29_RS07550	NZ_CP016826.1 (06-FEB-2023), 2337866 bases, 2062 genes with CDS (Corynebacterium pseudotuberculosis strain MEX29 chromosome, complete genome)	rpsT	30S ribosomal protein S20	1681229...1681492
CpMEX29_RS07555	NZ_CP016826.1 (06-FEB-2023), 2337866 bases, 2062 genes with CDS (Corynebacterium pseudotuberculosis strain MEX29 chromosome, complete genome)		LysE family translocator	1681592...1682239
CpMEX29_RS07565	NZ_CP016826.1 (06-FEB-2023), 2337866 bases, 2062 genes with CDS (Corynebacterium pseudotuberculosis strain MEX29 chromosome, complete genome)	holA	DNA polymerase III subunit delta	1682641...1683615
CpMEX29_RS07580	NZ_CP016826.1 (06-FEB-2023), 2337866 bases, 2062 genes with CDS (Corynebacterium pseudotuberculosis strain MEX29 chromosome, complete genome)		DegV family protein	1686137...1686967
CpMEX29_RS07585	NZ_CP016826.1 (06-FEB-2023), 2337866 bases, 2062 genes with CDS (Corynebacterium pseudotuberculosis strain MEX29 chromosome, complete genome)		histidine phosphatase family protein	1686981...1687724
CpMEX29_RS07590	NZ_CP016826.1 (06-FEB-2023), 2337866 bases, 2062 genes with CDS (Corynebacterium pseudotuberculosis strain MEX29 chromosome, complete genome)	rsfS	ribosome silencing factor	1687729...1688196
CpMEX29_RS07595	NZ_CP016826.1 (06-FEB-2023), 2337866 bases, 2062 genes with CDS (Corynebacterium pseudotuberculosis strain MEX29 chromosome, complete genome)	nadD	nicotinate-nucleotide adenylyltransferase	1688251...1688907
CpMEX29_RS07600	NZ_CP016826.1 (06-FEB-2023), 2337866 bases, 2062 genes with CDS (Corynebacterium pseudotuberculosis strain MEX29 chromosome, complete genome)		glutamate-5-semialdehyde dehydrogenase	1688956...1690242
CpMEX29_RS07605	NZ_CP016826.1 (06-FEB-2023), 2337866 bases, 2062 genes with CDS (Corynebacterium pseudotuberculosis strain MEX29 chromosome, complete genome)		D-isomer specific 2-hydroxyacid dehydrogenase family protein	1690304...1691218
CpMEX29_RS07610	NZ_CP016826.1 (06-FEB-2023), 2337866 bases, 2062 genes with CDS (Corynebacterium pseudotuberculosis strain MEX29 chromosome, complete genome)		YbaN family protein	1691354...1691701
CpMEX29_RS07615	NZ_CP016826.1 (06-FEB-2023), 2337866 bases, 2062 genes with CDS (Corynebacterium pseudotuberculosis strain MEX29 chromosome, complete genome)		TrkA C-terminal domain-containing protein	1691811...1693403
CpMEX29_RS07620	NZ_CP016826.1 (06-FEB-2023), 2337866 bases, 2062 genes with CDS (Corynebacterium pseudotuberculosis strain MEX29 chromosome, complete genome)	proB	glutamate 5-kinase	1693441...1694694
CpMEX29_RS07625	NZ_CP016826.1 (06-FEB-2023), 2337866 bases, 2062 genes with CDS (Corynebacterium pseudotuberculosis strain MEX29 chromosome, complete genome)	obgE	GTPase ObgE	1694764...1696290
CpMEX29_RS07630	NZ_CP016826.1 (06-FEB-2023), 2337866 bases, 2062 genes with CDS (Corynebacterium pseudotuberculosis strain MEX29 chromosome, complete genome)	rpmA	50S ribosomal protein L27	1696513...1696779
CpMEX29_RS07635	NZ_CP016826.1 (06-FEB-2023), 2337866 bases, 2062 genes with CDS (Corynebacterium pseudotuberculosis strain MEX29 chromosome, complete genome)	rplU	50S ribosomal protein L21	1696819...1697124
CpMEX29_RS07645	NZ_CP016826.1 (06-FEB-2023), 2337866 bases, 2062 genes with CDS (Corynebacterium pseudotuberculosis strain MEX29 chromosome, complete genome)		hypothetical protein	1701187...1701873
CpMEX29_RS07650	NZ_CP016826.1 (06-FEB-2023), 2337866 bases, 2062 genes with CDS (Corynebacterium pseudotuberculosis strain MEX29 chromosome, complete genome)	ndk	nucleoside-diphosphate kinase	1701973...1702383
CpMEX29_RS07655	NZ_CP016826.1 (06-FEB-2023), 2337866 bases, 2062 genes with CDS (Corynebacterium pseudotuberculosis strain MEX29 chromosome, complete genome)		ornithine cyclodeaminase family protein	1702478...1703428
CpMEX29_RS07660	NZ_CP016826.1 (06-FEB-2023), 2337866 bases, 2062 genes with CDS (Corynebacterium pseudotuberculosis strain MEX29 chromosome, complete genome)		DUF4233 domain-containing protein	1703455...1703883
CpMEX29_RS07665	NZ_CP016826.1 (06-FEB-2023), 2337866 bases, 2062 genes with CDS (Corynebacterium pseudotuberculosis strain MEX29 chromosome, complete genome)		folylpolyglutamate synthase/dihydrofolate synthase family protein	1703880...1705442
CpMEX29_RS07670	NZ_CP016826.1 (06-FEB-2023), 2337866 bases, 2062 genes with CDS (Corynebacterium pseudotuberculosis strain MEX29 chromosome, complete genome)		valine--tRNA ligase	1705443...1708178
CpMEX29_RS07675	NZ_CP016826.1 (06-FEB-2023), 2337866 bases, 2062 genes with CDS (Corynebacterium pseudotuberculosis strain MEX29 chromosome, complete genome)		malate dehydrogenase	1708345...1709325
CpMEX29_RS07680	NZ_CP016826.1 (06-FEB-2023), 2337866 bases, 2062 genes with CDS (Corynebacterium pseudotuberculosis strain MEX29 chromosome, complete genome)		TetR family transcriptional regulator	1709939...1710697
CpMEX29_RS07685	NZ_CP016826.1 (06-FEB-2023), 2337866 bases, 2062 genes with CDS (Corynebacterium pseudotuberculosis strain MEX29 chromosome, complete genome)	clpX	ATP-dependent Clp protease ATP-binding subunit ClpX	1710756...1712042
CpMEX29_RS07690	NZ_CP016826.1 (06-FEB-2023), 2337866 bases, 2062 genes with CDS (Corynebacterium pseudotuberculosis strain MEX29 chromosome, complete genome)	pabB	aminodeoxychorismate synthase component I	1712203...1715007
CpMEX29_RS07695	NZ_CP016826.1 (06-FEB-2023), 2337866 bases, 2062 genes with CDS (Corynebacterium pseudotuberculosis strain MEX29 chromosome, complete genome)		ATP-dependent Clp protease proteolytic subunit	1715084...1715713
CpMEX29_RS07700	NZ_CP016826.1 (06-FEB-2023), 2337866 bases, 2062 genes with CDS (Corynebacterium pseudotuberculosis strain MEX29 chromosome, complete genome)		ATP-dependent Clp protease proteolytic subunit	1715729...1716328
CpMEX29_RS07705	NZ_CP016826.1 (06-FEB-2023), 2337866 bases, 2062 genes with CDS (Corynebacterium pseudotuberculosis strain MEX29 chromosome, complete genome)	tig	trigger factor	1716539...1717891
CpMEX29_RS07720	NZ_CP016826.1 (06-FEB-2023), 2337866 bases, 2062 genes with CDS (Corynebacterium pseudotuberculosis strain MEX29 chromosome, complete genome)		hypothetical protein	1718679...1718921
CpMEX29_RS07725	NZ_CP016826.1 (06-FEB-2023), 2337866 bases, 2062 genes with CDS (Corynebacterium pseudotuberculosis strain MEX29 chromosome, complete genome)		hypothetical protein	1719057...1719833
CpMEX29_RS07735	NZ_CP016826.1 (06-FEB-2023), 2337866 bases, 2062 genes with CDS (Corynebacterium pseudotuberculosis strain MEX29 chromosome, complete genome)		ribose-5-phosphate isomerase	1721048...1721521
CpMEX29_RS07740	NZ_CP016826.1 (06-FEB-2023), 2337866 bases, 2062 genes with CDS (Corynebacterium pseudotuberculosis strain MEX29 chromosome, complete genome)		DsbA family protein	1721588...1722208
CpMEX29_RS07760	NZ_CP016826.1 (06-FEB-2023), 2337866 bases, 2062 genes with CDS (Corynebacterium pseudotuberculosis strain MEX29 chromosome, complete genome)		globin	1726266...1726658
CpMEX29_RS07770	NZ_CP016826.1 (06-FEB-2023), 2337866 bases, 2062 genes with CDS (Corynebacterium pseudotuberculosis strain MEX29 chromosome, complete genome)		hypothetical protein	1727570...1728178
CpMEX29_RS07775	NZ_CP016826.1 (06-FEB-2023), 2337866 bases, 2062 genes with CDS (Corynebacterium pseudotuberculosis strain MEX29 chromosome, complete genome)		acyl-CoA thioesterase	1728184...1728612
CpMEX29_RS07780	NZ_CP016826.1 (06-FEB-2023), 2337866 bases, 2062 genes with CDS (Corynebacterium pseudotuberculosis strain MEX29 chromosome, complete genome)	ettA	energy-dependent translational throttle protein EttA	1728818...1730488
CpMEX29_RS07790	NZ_CP016826.1 (06-FEB-2023), 2337866 bases, 2062 genes with CDS (Corynebacterium pseudotuberculosis strain MEX29 chromosome, complete genome)		hypothetical protein	1731767...1733521
CpMEX29_RS07795	NZ_CP016826.1 (06-FEB-2023), 2337866 bases, 2062 genes with CDS (Corynebacterium pseudotuberculosis strain MEX29 chromosome, complete genome)		YcaO-like family protein	1733518...1735056
CpMEX29_RS07800	NZ_CP016826.1 (06-FEB-2023), 2337866 bases, 2062 genes with CDS (Corynebacterium pseudotuberculosis strain MEX29 chromosome, complete genome)		nitroreductase family protein	1735083...1736561
CpMEX29_RS07805	NZ_CP016826.1 (06-FEB-2023), 2337866 bases, 2062 genes with CDS (Corynebacterium pseudotuberculosis strain MEX29 chromosome, complete genome)		lantibiotic dehydratase	1736558...1739161
CpMEX29_RS07810	NZ_CP016826.1 (06-FEB-2023), 2337866 bases, 2062 genes with CDS (Corynebacterium pseudotuberculosis strain MEX29 chromosome, complete genome)		thiopeptide-type bacteriocin biosynthesis protein	1739161...1740174
CpMEX29_RS07815	NZ_CP016826.1 (06-FEB-2023), 2337866 bases, 2062 genes with CDS (Corynebacterium pseudotuberculosis strain MEX29 chromosome, complete genome)		hypothetical protein	1740171...1741151
CpMEX29_RS07820	NZ_CP016826.1 (06-FEB-2023), 2337866 bases, 2062 genes with CDS (Corynebacterium pseudotuberculosis strain MEX29 chromosome, complete genome)		YcaO-like family protein	1741439...1742890
CpMEX29_RS07825	NZ_CP016826.1 (06-FEB-2023), 2337866 bases, 2062 genes with CDS (Corynebacterium pseudotuberculosis strain MEX29 chromosome, complete genome)		permease	1742912...1743670
CpMEX29_RS07830	NZ_CP016826.1 (06-FEB-2023), 2337866 bases, 2062 genes with CDS (Corynebacterium pseudotuberculosis strain MEX29 chromosome, complete genome)		ABC transporter ATP-binding protein	1743667...1744590
CpMEX29_RS07835	NZ_CP016826.1 (06-FEB-2023), 2337866 bases, 2062 genes with CDS (Corynebacterium pseudotuberculosis strain MEX29 chromosome, complete genome)		cytochrome c oxidase assembly protein	1744681...1746726
CpMEX29_RS07840	NZ_CP016826.1 (06-FEB-2023), 2337866 bases, 2062 genes with CDS (Corynebacterium pseudotuberculosis strain MEX29 chromosome, complete genome)		carbon starvation CstA family protein	1747319...1749604
CpMEX29_RS10730	NZ_CP016826.1 (06-FEB-2023), 2337866 bases, 2062 genes with CDS (Corynebacterium pseudotuberculosis strain MEX29 chromosome, complete genome)		YbdD/YjiX family protein	1749624...1749824
CpMEX29_RS07855	NZ_CP016826.1 (06-FEB-2023), 2337866 bases, 2062 genes with CDS (Corynebacterium pseudotuberculosis strain MEX29 chromosome, complete genome)		S8 family peptidase	1750164...1751990
CpMEX29_RS07860	NZ_CP016826.1 (06-FEB-2023), 2337866 bases, 2062 genes with CDS (Corynebacterium pseudotuberculosis strain MEX29 chromosome, complete genome)		MDR family oxidoreductase	1752266...1753261
CpMEX29_RS07865	NZ_CP016826.1 (06-FEB-2023), 2337866 bases, 2062 genes with CDS (Corynebacterium pseudotuberculosis strain MEX29 chromosome, complete genome)	cmrA	mycolate reductase	1753391...1754194
CpMEX29_RS07870	NZ_CP016826.1 (06-FEB-2023), 2337866 bases, 2062 genes with CDS (Corynebacterium pseudotuberculosis strain MEX29 chromosome, complete genome)	orn	oligoribonuclease	1754260...1754919
CpMEX29_RS07880	NZ_CP016826.1 (06-FEB-2023), 2337866 bases, 2062 genes with CDS (Corynebacterium pseudotuberculosis strain MEX29 chromosome, complete genome)		dihydrodipicolinate synthase family protein	1755099...1755926
CpMEX29_RS07885	NZ_CP016826.1 (06-FEB-2023), 2337866 bases, 2062 genes with CDS (Corynebacterium pseudotuberculosis strain MEX29 chromosome, complete genome)		Ig-like domain-containing protein	1755980...1757170
CpMEX29_RS07895	NZ_CP016826.1 (06-FEB-2023), 2337866 bases, 2062 genes with CDS (Corynebacterium pseudotuberculosis strain MEX29 chromosome, complete genome)		NADP-dependent oxidoreductase	1757954...1758952
CpMEX29_RS07900	NZ_CP016826.1 (06-FEB-2023), 2337866 bases, 2062 genes with CDS (Corynebacterium pseudotuberculosis strain MEX29 chromosome, complete genome)		isochorismatase family protein	1759151...1759705
CpMEX29_RS07905	NZ_CP016826.1 (06-FEB-2023), 2337866 bases, 2062 genes with CDS (Corynebacterium pseudotuberculosis strain MEX29 chromosome, complete genome)		antibiotic biosynthesis monooxygenase	1759717...1760061
CpMEX29_RS07910	NZ_CP016826.1 (06-FEB-2023), 2337866 bases, 2062 genes with CDS (Corynebacterium pseudotuberculosis strain MEX29 chromosome, complete genome)		DUF3618 domain-containing protein	1760185...1760460
CpMEX29_RS07915	NZ_CP016826.1 (06-FEB-2023), 2337866 bases, 2062 genes with CDS (Corynebacterium pseudotuberculosis strain MEX29 chromosome, complete genome)	bcp	thioredoxin-dependent thiol peroxidase	1760549...1761028
CpMEX29_RS07920	NZ_CP016826.1 (06-FEB-2023), 2337866 bases, 2062 genes with CDS (Corynebacterium pseudotuberculosis strain MEX29 chromosome, complete genome)		TetR/AcrR family transcriptional regulator	1761066...1761719
CpMEX29_RS07925	NZ_CP016826.1 (06-FEB-2023), 2337866 bases, 2062 genes with CDS (Corynebacterium pseudotuberculosis strain MEX29 chromosome, complete genome)		holo-ACP synthase	1761732...1762121
CpMEX29_RS07930	NZ_CP016826.1 (06-FEB-2023), 2337866 bases, 2062 genes with CDS (Corynebacterium pseudotuberculosis strain MEX29 chromosome, complete genome)		type I polyketide synthase	1762253...1771351
CpMEX29_RS07935	NZ_CP016826.1 (06-FEB-2023), 2337866 bases, 2062 genes with CDS (Corynebacterium pseudotuberculosis strain MEX29 chromosome, complete genome)		hypothetical protein	1771576...1771824
CpMEX29_RS07955	NZ_CP016826.1 (06-FEB-2023), 2337866 bases, 2062 genes with CDS (Corynebacterium pseudotuberculosis strain MEX29 chromosome, complete genome)		S1 family peptidase	1775038...1775925
CpMEX29_RS07975	NZ_CP016826.1 (06-FEB-2023), 2337866 bases, 2062 genes with CDS (Corynebacterium pseudotuberculosis strain MEX29 chromosome, complete genome)		hypothetical protein	1777543...1777989
CpMEX29_RS07980	NZ_CP016826.1 (06-FEB-2023), 2337866 bases, 2062 genes with CDS (Corynebacterium pseudotuberculosis strain MEX29 chromosome, complete genome)		DUF3817 domain-containing protein	1778077...1778436
CpMEX29_RS07985	NZ_CP016826.1 (06-FEB-2023), 2337866 bases, 2062 genes with CDS (Corynebacterium pseudotuberculosis strain MEX29 chromosome, complete genome)	rdgB	RdgB/HAM1 family non-canonical purine NTP pyrophosphatase	1778505...1779128
CpMEX29_RS07990	NZ_CP016826.1 (06-FEB-2023), 2337866 bases, 2062 genes with CDS (Corynebacterium pseudotuberculosis strain MEX29 chromosome, complete genome)	rph	ribonuclease PH	1779125...1779859
CpMEX29_RS07995	NZ_CP016826.1 (06-FEB-2023), 2337866 bases, 2062 genes with CDS (Corynebacterium pseudotuberculosis strain MEX29 chromosome, complete genome)		MBL fold metallo-hydrolase	1779898...1780665
CpMEX29_RS08000	NZ_CP016826.1 (06-FEB-2023), 2337866 bases, 2062 genes with CDS (Corynebacterium pseudotuberculosis strain MEX29 chromosome, complete genome)	murI	glutamate racemase	1780738...1781631
CpMEX29_RS08005	NZ_CP016826.1 (06-FEB-2023), 2337866 bases, 2062 genes with CDS (Corynebacterium pseudotuberculosis strain MEX29 chromosome, complete genome)		rhomboid family intramembrane serine protease	1781705...1782484
CpMEX29_RS08010	NZ_CP016826.1 (06-FEB-2023), 2337866 bases, 2062 genes with CDS (Corynebacterium pseudotuberculosis strain MEX29 chromosome, complete genome)		DUF2017 domain-containing protein	1782610...1783146
CpMEX29_RS08015	NZ_CP016826.1 (06-FEB-2023), 2337866 bases, 2062 genes with CDS (Corynebacterium pseudotuberculosis strain MEX29 chromosome, complete genome)	clpS	ATP-dependent Clp protease adapter ClpS	1783240...1783620
CpMEX29_RS08020	NZ_CP016826.1 (06-FEB-2023), 2337866 bases, 2062 genes with CDS (Corynebacterium pseudotuberculosis strain MEX29 chromosome, complete genome)		nicotinate phosphoribosyltransferase	1783746...1785104
CpMEX29_RS08025	NZ_CP016826.1 (06-FEB-2023), 2337866 bases, 2062 genes with CDS (Corynebacterium pseudotuberculosis strain MEX29 chromosome, complete genome)		ATP-dependent DNA helicase	1785156...1787150
CpMEX29_RS08030	NZ_CP016826.1 (06-FEB-2023), 2337866 bases, 2062 genes with CDS (Corynebacterium pseudotuberculosis strain MEX29 chromosome, complete genome)		GNAT family N-acetyltransferase	1787174...1787671
CpMEX29_RS08060	NZ_CP016826.1 (06-FEB-2023), 2337866 bases, 2062 genes with CDS (Corynebacterium pseudotuberculosis strain MEX29 chromosome, complete genome)	ctaD	cytochrome c oxidase subunit I	1791546...1793267
CpMEX29_RS08070	NZ_CP016826.1 (06-FEB-2023), 2337866 bases, 2062 genes with CDS (Corynebacterium pseudotuberculosis strain MEX29 chromosome, complete genome)	nrdF	class 1b ribonucleoside-diphosphate reductase subunit beta	1793736...1794722
CpMEX29_RS08075	NZ_CP016826.1 (06-FEB-2023), 2337866 bases, 2062 genes with CDS (Corynebacterium pseudotuberculosis strain MEX29 chromosome, complete genome)		ferritin	1795168...1795653
CpMEX29_RS08080	NZ_CP016826.1 (06-FEB-2023), 2337866 bases, 2062 genes with CDS (Corynebacterium pseudotuberculosis strain MEX29 chromosome, complete genome)	nrdE	class 1b ribonucleoside-diphosphate reductase subunit alpha	1795726...1797885
CpMEX29_RS08085	NZ_CP016826.1 (06-FEB-2023), 2337866 bases, 2062 genes with CDS (Corynebacterium pseudotuberculosis strain MEX29 chromosome, complete genome)	nrdI	class Ib ribonucleoside-diphosphate reductase assembly flavoprotein NrdI	1798036...1798473
CpMEX29_RS08090	NZ_CP016826.1 (06-FEB-2023), 2337866 bases, 2062 genes with CDS (Corynebacterium pseudotuberculosis strain MEX29 chromosome, complete genome)	nrdH	glutaredoxin-like protein NrdH	1798599...1798832
CpMEX29_RS08095	NZ_CP016826.1 (06-FEB-2023), 2337866 bases, 2062 genes with CDS (Corynebacterium pseudotuberculosis strain MEX29 chromosome, complete genome)	ykgO	type B 50S ribosomal protein L36	1799314...1799436
CpMEX29_RS08100	NZ_CP016826.1 (06-FEB-2023), 2337866 bases, 2062 genes with CDS (Corynebacterium pseudotuberculosis strain MEX29 chromosome, complete genome)	nadE	ammonia-dependent NAD(+) synthetase	1799671...1800501
CpMEX29_RS08105	NZ_CP016826.1 (06-FEB-2023), 2337866 bases, 2062 genes with CDS (Corynebacterium pseudotuberculosis strain MEX29 chromosome, complete genome)		pyridoxamine 5'-phosphate oxidase family protein	1800513...1800947
CpMEX29_RS08155	NZ_CP016826.1 (06-FEB-2023), 2337866 bases, 2062 genes with CDS (Corynebacterium pseudotuberculosis strain MEX29 chromosome, complete genome)		thioredoxin domain-containing protein	1809821...1810555
CpMEX29_RS08160	NZ_CP016826.1 (06-FEB-2023), 2337866 bases, 2062 genes with CDS (Corynebacterium pseudotuberculosis strain MEX29 chromosome, complete genome)		DoxX family protein	1810714...1811175
CpMEX29_RS08170	NZ_CP016826.1 (06-FEB-2023), 2337866 bases, 2062 genes with CDS (Corynebacterium pseudotuberculosis strain MEX29 chromosome, complete genome)		fluoride efflux transporter family protein	1813046...1813390
CpMEX29_RS08175	NZ_CP016826.1 (06-FEB-2023), 2337866 bases, 2062 genes with CDS (Corynebacterium pseudotuberculosis strain MEX29 chromosome, complete genome)		CrcB family protein	1813387...1813719
CpMEX29_RS08180	NZ_CP016826.1 (06-FEB-2023), 2337866 bases, 2062 genes with CDS (Corynebacterium pseudotuberculosis strain MEX29 chromosome, complete genome)		FtsX-like permease family protein	1813772...1816372
CpMEX29_RS08185	NZ_CP016826.1 (06-FEB-2023), 2337866 bases, 2062 genes with CDS (Corynebacterium pseudotuberculosis strain MEX29 chromosome, complete genome)		ABC transporter ATP-binding protein	1816373...1817122
CpMEX29_RS08210	NZ_CP016826.1 (06-FEB-2023), 2337866 bases, 2062 genes with CDS (Corynebacterium pseudotuberculosis strain MEX29 chromosome, complete genome)	tyrS	tyrosine--tRNA ligase	1823517...1824797
CpMEX29_RS08215	NZ_CP016826.1 (06-FEB-2023), 2337866 bases, 2062 genes with CDS (Corynebacterium pseudotuberculosis strain MEX29 chromosome, complete genome)		Trm112 family protein	1824845...1825030
CpMEX29_RS08220	NZ_CP016826.1 (06-FEB-2023), 2337866 bases, 2062 genes with CDS (Corynebacterium pseudotuberculosis strain MEX29 chromosome, complete genome)	argH	argininosuccinate lyase	1825149...1826582
CpMEX29_RS08225	NZ_CP016826.1 (06-FEB-2023), 2337866 bases, 2062 genes with CDS (Corynebacterium pseudotuberculosis strain MEX29 chromosome, complete genome)		argininosuccinate synthase	1826584...1827783
CpMEX29_RS08230	NZ_CP016826.1 (06-FEB-2023), 2337866 bases, 2062 genes with CDS (Corynebacterium pseudotuberculosis strain MEX29 chromosome, complete genome)		arginine repressor	1828059...1828550
CpMEX29_RS08235	NZ_CP016826.1 (06-FEB-2023), 2337866 bases, 2062 genes with CDS (Corynebacterium pseudotuberculosis strain MEX29 chromosome, complete genome)	argF	ornithine carbamoyltransferase	1828635...1829636
CpMEX29_RS08240	NZ_CP016826.1 (06-FEB-2023), 2337866 bases, 2062 genes with CDS (Corynebacterium pseudotuberculosis strain MEX29 chromosome, complete genome)		acetylornithine transaminase	1829654...1830904
CpMEX29_RS08245	NZ_CP016826.1 (06-FEB-2023), 2337866 bases, 2062 genes with CDS (Corynebacterium pseudotuberculosis strain MEX29 chromosome, complete genome)	argB	acetylglutamate kinase	1830904...1831839
CpMEX29_RS08255	NZ_CP016826.1 (06-FEB-2023), 2337866 bases, 2062 genes with CDS (Corynebacterium pseudotuberculosis strain MEX29 chromosome, complete genome)	argC	N-acetyl-gamma-glutamyl-phosphate reductase	1833115...1834158
CpMEX29_RS08260	NZ_CP016826.1 (06-FEB-2023), 2337866 bases, 2062 genes with CDS (Corynebacterium pseudotuberculosis strain MEX29 chromosome, complete genome)	pheT	phenylalanine--tRNA ligase subunit beta	1834296...1836806
CpMEX29_RS08265	NZ_CP016826.1 (06-FEB-2023), 2337866 bases, 2062 genes with CDS (Corynebacterium pseudotuberculosis strain MEX29 chromosome, complete genome)	pheS	phenylalanine--tRNA ligase subunit alpha	1836855...1837910
CpMEX29_RS08270	NZ_CP016826.1 (06-FEB-2023), 2337866 bases, 2062 genes with CDS (Corynebacterium pseudotuberculosis strain MEX29 chromosome, complete genome)		RNA methyltransferase	1838064...1838888
CpMEX29_RS08275	NZ_CP016826.1 (06-FEB-2023), 2337866 bases, 2062 genes with CDS (Corynebacterium pseudotuberculosis strain MEX29 chromosome, complete genome)		hypothetical protein	1839095...1839637
CpMEX29_RS08280	NZ_CP016826.1 (06-FEB-2023), 2337866 bases, 2062 genes with CDS (Corynebacterium pseudotuberculosis strain MEX29 chromosome, complete genome)	rplT	50S ribosomal protein L20	1839805...1840188
CpMEX29_RS08285	NZ_CP016826.1 (06-FEB-2023), 2337866 bases, 2062 genes with CDS (Corynebacterium pseudotuberculosis strain MEX29 chromosome, complete genome)	rpmI	50S ribosomal protein L35	1840251...1840445
CpMEX29_RS08290	NZ_CP016826.1 (06-FEB-2023), 2337866 bases, 2062 genes with CDS (Corynebacterium pseudotuberculosis strain MEX29 chromosome, complete genome)	infC	translation initiation factor IF-3	1840478...1840999
CpMEX29_RS08295	NZ_CP016826.1 (06-FEB-2023), 2337866 bases, 2062 genes with CDS (Corynebacterium pseudotuberculosis strain MEX29 chromosome, complete genome)	uvrA	excinuclease ABC subunit UvrA	1841324...1844188
CpMEX29_RS08300	NZ_CP016826.1 (06-FEB-2023), 2337866 bases, 2062 genes with CDS (Corynebacterium pseudotuberculosis strain MEX29 chromosome, complete genome)		MBL fold metallo-hydrolase	1844343...1845071
CpMEX29_RS08315	NZ_CP016826.1 (06-FEB-2023), 2337866 bases, 2062 genes with CDS (Corynebacterium pseudotuberculosis strain MEX29 chromosome, complete genome)		universal stress protein	1848708...1849148
CpMEX29_RS08320	NZ_CP016826.1 (06-FEB-2023), 2337866 bases, 2062 genes with CDS (Corynebacterium pseudotuberculosis strain MEX29 chromosome, complete genome)	uvrB	excinuclease ABC subunit UvrB	1849509...1851608
CpMEX29_RS08325	NZ_CP016826.1 (06-FEB-2023), 2337866 bases, 2062 genes with CDS (Corynebacterium pseudotuberculosis strain MEX29 chromosome, complete genome)		TIGR04053 family radical SAM/SPASM domain-containing protein	1851652...1852890
CpMEX29_RS08330	NZ_CP016826.1 (06-FEB-2023), 2337866 bases, 2062 genes with CDS (Corynebacterium pseudotuberculosis strain MEX29 chromosome, complete genome)	coaE	dephospho-CoA kinase	1853032...1853646
CpMEX29_RS08335	NZ_CP016826.1 (06-FEB-2023), 2337866 bases, 2062 genes with CDS (Corynebacterium pseudotuberculosis strain MEX29 chromosome, complete genome)		glucose PTS transporter subunit IIA	1853749...1855761
CpMEX29_RS08340	NZ_CP016826.1 (06-FEB-2023), 2337866 bases, 2062 genes with CDS (Corynebacterium pseudotuberculosis strain MEX29 chromosome, complete genome)	rpsA	30S ribosomal protein S1	1856145...1857608
CpMEX29_RS08345	NZ_CP016826.1 (06-FEB-2023), 2337866 bases, 2062 genes with CDS (Corynebacterium pseudotuberculosis strain MEX29 chromosome, complete genome)		class I SAM-dependent methyltransferase	1857849...1858637
CpMEX29_RS08350	NZ_CP016826.1 (06-FEB-2023), 2337866 bases, 2062 genes with CDS (Corynebacterium pseudotuberculosis strain MEX29 chromosome, complete genome)	polA	DNA polymerase I	1858654...1861290
CpMEX29_RS08360	NZ_CP016826.1 (06-FEB-2023), 2337866 bases, 2062 genes with CDS (Corynebacterium pseudotuberculosis strain MEX29 chromosome, complete genome)		DUF368 domain-containing protein	1861749...1862690
CpMEX29_RS08365	NZ_CP016826.1 (06-FEB-2023), 2337866 bases, 2062 genes with CDS (Corynebacterium pseudotuberculosis strain MEX29 chromosome, complete genome)		ABC transporter substrate-binding protein	1862858...1863754
CpMEX29_RS08370	NZ_CP016826.1 (06-FEB-2023), 2337866 bases, 2062 genes with CDS (Corynebacterium pseudotuberculosis strain MEX29 chromosome, complete genome)		amino acid ABC transporter permease	1863802...1864758
CpMEX29_RS08375	NZ_CP016826.1 (06-FEB-2023), 2337866 bases, 2062 genes with CDS (Corynebacterium pseudotuberculosis strain MEX29 chromosome, complete genome)		amino acid ABC transporter ATP-binding protein	1864761...1865528
CpMEX29_RS08390	NZ_CP016826.1 (06-FEB-2023), 2337866 bases, 2062 genes with CDS (Corynebacterium pseudotuberculosis strain MEX29 chromosome, complete genome)	coaD	pantetheine-phosphate adenylyltransferase	1867265...1867753
CpMEX29_RS08395	NZ_CP016826.1 (06-FEB-2023), 2337866 bases, 2062 genes with CDS (Corynebacterium pseudotuberculosis strain MEX29 chromosome, complete genome)	rsmD	16S rRNA (guanine(966)-N(2))-methyltransferase RsmD	1867802...1868380
CpMEX29_RS08400	NZ_CP016826.1 (06-FEB-2023), 2337866 bases, 2062 genes with CDS (Corynebacterium pseudotuberculosis strain MEX29 chromosome, complete genome)		biotin/lipoyl-containing protein	1868381...1868593
CpMEX29_RS08405	NZ_CP016826.1 (06-FEB-2023), 2337866 bases, 2062 genes with CDS (Corynebacterium pseudotuberculosis strain MEX29 chromosome, complete genome)		ATP-dependent DNA helicase RecG	1868675...1870789
CpMEX29_RS08410	NZ_CP016826.1 (06-FEB-2023), 2337866 bases, 2062 genes with CDS (Corynebacterium pseudotuberculosis strain MEX29 chromosome, complete genome)		DAK2 domain-containing protein	1870793...1872508
CpMEX29_RS08415	NZ_CP016826.1 (06-FEB-2023), 2337866 bases, 2062 genes with CDS (Corynebacterium pseudotuberculosis strain MEX29 chromosome, complete genome)		uracil-DNA glycosylase	1872520...1873239
CpMEX29_RS08420	NZ_CP016826.1 (06-FEB-2023), 2337866 bases, 2062 genes with CDS (Corynebacterium pseudotuberculosis strain MEX29 chromosome, complete genome)		thiamine-phosphate kinase	1873318...1874298
CpMEX29_RS08425	NZ_CP016826.1 (06-FEB-2023), 2337866 bases, 2062 genes with CDS (Corynebacterium pseudotuberculosis strain MEX29 chromosome, complete genome)		DUF3515 domain-containing protein	1874416...1875384
CpMEX29_RS08430	NZ_CP016826.1 (06-FEB-2023), 2337866 bases, 2062 genes with CDS (Corynebacterium pseudotuberculosis strain MEX29 chromosome, complete genome)		D-alanine--D-alanine ligase family protein	1875457...1876548
CpMEX29_RS08435	NZ_CP016826.1 (06-FEB-2023), 2337866 bases, 2062 genes with CDS (Corynebacterium pseudotuberculosis strain MEX29 chromosome, complete genome)		NAD(P)H-dependent glycerol-3-phosphate dehydrogenase	1876577...1877572
CpMEX29_RS08445	NZ_CP016826.1 (06-FEB-2023), 2337866 bases, 2062 genes with CDS (Corynebacterium pseudotuberculosis strain MEX29 chromosome, complete genome)	leuD	3-isopropylmalate dehydratase small subunit	1878851...1879441
CpMEX29_RS08450	NZ_CP016826.1 (06-FEB-2023), 2337866 bases, 2062 genes with CDS (Corynebacterium pseudotuberculosis strain MEX29 chromosome, complete genome)	leuC	3-isopropylmalate dehydratase large subunit	1879449...1880897
CpMEX29_RS08455	NZ_CP016826.1 (06-FEB-2023), 2337866 bases, 2062 genes with CDS (Corynebacterium pseudotuberculosis strain MEX29 chromosome, complete genome)		IclR family transcriptional regulator	1880976...1881701
CpMEX29_RS08490	NZ_CP016826.1 (06-FEB-2023), 2337866 bases, 2062 genes with CDS (Corynebacterium pseudotuberculosis strain MEX29 chromosome, complete genome)		PHB depolymerase family esterase	1886474...1887607
CpMEX29_RS08495	NZ_CP016826.1 (06-FEB-2023), 2337866 bases, 2062 genes with CDS (Corynebacterium pseudotuberculosis strain MEX29 chromosome, complete genome)	gltX	glutamate--tRNA ligase	1887822...1889309
CpMEX29_RS08500	NZ_CP016826.1 (06-FEB-2023), 2337866 bases, 2062 genes with CDS (Corynebacterium pseudotuberculosis strain MEX29 chromosome, complete genome)		isochorismate synthase	1889339...1890457
CpMEX29_RS08505	NZ_CP016826.1 (06-FEB-2023), 2337866 bases, 2062 genes with CDS (Corynebacterium pseudotuberculosis strain MEX29 chromosome, complete genome)		fumarylacetoacetate hydrolase family protein	1890587...1891384
CpMEX29_RS08515	NZ_CP016826.1 (06-FEB-2023), 2337866 bases, 2062 genes with CDS (Corynebacterium pseudotuberculosis strain MEX29 chromosome, complete genome)		exonuclease domain-containing protein	1891884...1892402
CpMEX29_RS08525	NZ_CP016826.1 (06-FEB-2023), 2337866 bases, 2062 genes with CDS (Corynebacterium pseudotuberculosis strain MEX29 chromosome, complete genome)		3-isopropylmalate dehydrogenase	1894477...1895496
CpMEX29_RS08530	NZ_CP016826.1 (06-FEB-2023), 2337866 bases, 2062 genes with CDS (Corynebacterium pseudotuberculosis strain MEX29 chromosome, complete genome)	serA	phosphoglycerate dehydrogenase	1895715...1897310
CpMEX29_RS08540	NZ_CP016826.1 (06-FEB-2023), 2337866 bases, 2062 genes with CDS (Corynebacterium pseudotuberculosis strain MEX29 chromosome, complete genome)		DUF262 domain-containing protein	1899079...1900893
CpMEX29_RS08545	NZ_CP016826.1 (06-FEB-2023), 2337866 bases, 2062 genes with CDS (Corynebacterium pseudotuberculosis strain MEX29 chromosome, complete genome)		cation diffusion facilitator family transporter	1901016...1901981
CpMEX29_RS08550	NZ_CP016826.1 (06-FEB-2023), 2337866 bases, 2062 genes with CDS (Corynebacterium pseudotuberculosis strain MEX29 chromosome, complete genome)	ilvC	ketol-acid reductoisomerase	1902162...1903175
CpMEX29_RS08555	NZ_CP016826.1 (06-FEB-2023), 2337866 bases, 2062 genes with CDS (Corynebacterium pseudotuberculosis strain MEX29 chromosome, complete genome)	ilvN	acetolactate synthase small subunit	1903316...1903834
CpMEX29_RS08570	NZ_CP016826.1 (06-FEB-2023), 2337866 bases, 2062 genes with CDS (Corynebacterium pseudotuberculosis strain MEX29 chromosome, complete genome)		PH domain-containing protein	1907945...1908484
CpMEX29_RS08580	NZ_CP016826.1 (06-FEB-2023), 2337866 bases, 2062 genes with CDS (Corynebacterium pseudotuberculosis strain MEX29 chromosome, complete genome)		DoxX family protein	1910608...1912032
CpMEX29_RS08585	NZ_CP016826.1 (06-FEB-2023), 2337866 bases, 2062 genes with CDS (Corynebacterium pseudotuberculosis strain MEX29 chromosome, complete genome)		HNH endonuclease family protein	1912132...1912953
CpMEX29_RS08595	NZ_CP016826.1 (06-FEB-2023), 2337866 bases, 2062 genes with CDS (Corynebacterium pseudotuberculosis strain MEX29 chromosome, complete genome)		LysE/ArgO family amino acid transporter	1914345...1915076
CpMEX29_RS08600	NZ_CP016826.1 (06-FEB-2023), 2337866 bases, 2062 genes with CDS (Corynebacterium pseudotuberculosis strain MEX29 chromosome, complete genome)		aldo/keto reductase	1915127...1916239
CpMEX29_RS08605	NZ_CP016826.1 (06-FEB-2023), 2337866 bases, 2062 genes with CDS (Corynebacterium pseudotuberculosis strain MEX29 chromosome, complete genome)	gatB	Asp-tRNA(Asn)/Glu-tRNA(Gln) amidotransferase subunit GatB	1916417...1917922
CpMEX29_RS08610	NZ_CP016826.1 (06-FEB-2023), 2337866 bases, 2062 genes with CDS (Corynebacterium pseudotuberculosis strain MEX29 chromosome, complete genome)		ATP-dependent 6-phosphofructokinase	1918093...1919121
CpMEX29_RS08615	NZ_CP016826.1 (06-FEB-2023), 2337866 bases, 2062 genes with CDS (Corynebacterium pseudotuberculosis strain MEX29 chromosome, complete genome)		ABC transporter substrate-binding protein	1919406...1920479
CpMEX29_RS08620	NZ_CP016826.1 (06-FEB-2023), 2337866 bases, 2062 genes with CDS (Corynebacterium pseudotuberculosis strain MEX29 chromosome, complete genome)		ABC transporter ATP-binding protein	1920500...1921267
CpMEX29_RS08625	NZ_CP016826.1 (06-FEB-2023), 2337866 bases, 2062 genes with CDS (Corynebacterium pseudotuberculosis strain MEX29 chromosome, complete genome)		iron ABC transporter permease	1921269...1922303
CpMEX29_RS08630	NZ_CP016826.1 (06-FEB-2023), 2337866 bases, 2062 genes with CDS (Corynebacterium pseudotuberculosis strain MEX29 chromosome, complete genome)		hypothetical protein	1922651...1923013
CpMEX29_RS08635	NZ_CP016826.1 (06-FEB-2023), 2337866 bases, 2062 genes with CDS (Corynebacterium pseudotuberculosis strain MEX29 chromosome, complete genome)		DHA2 family efflux MFS transporter permease subunit	1923026...1924474
CpMEX29_RS08640	NZ_CP016826.1 (06-FEB-2023), 2337866 bases, 2062 genes with CDS (Corynebacterium pseudotuberculosis strain MEX29 chromosome, complete genome)		GNAT family N-acetyltransferase	1924707...1925201
CpMEX29_RS08645	NZ_CP016826.1 (06-FEB-2023), 2337866 bases, 2062 genes with CDS (Corynebacterium pseudotuberculosis strain MEX29 chromosome, complete genome)	gatA	Asp-tRNA(Asn)/Glu-tRNA(Gln) amidotransferase subunit GatA	1925313...1926797
CpMEX29_RS08650	NZ_CP016826.1 (06-FEB-2023), 2337866 bases, 2062 genes with CDS (Corynebacterium pseudotuberculosis strain MEX29 chromosome, complete genome)	gatC	Asp-tRNA(Asn)/Glu-tRNA(Gln) amidotransferase subunit GatC	1926803...1927096
CpMEX29_RS08655	NZ_CP016826.1 (06-FEB-2023), 2337866 bases, 2062 genes with CDS (Corynebacterium pseudotuberculosis strain MEX29 chromosome, complete genome)		hypothetical protein	1927493...1928155
CpMEX29_RS08660	NZ_CP016826.1 (06-FEB-2023), 2337866 bases, 2062 genes with CDS (Corynebacterium pseudotuberculosis strain MEX29 chromosome, complete genome)	ligA	NAD-dependent DNA ligase LigA	1928195...1930231
CpMEX29_RS08665	NZ_CP016826.1 (06-FEB-2023), 2337866 bases, 2062 genes with CDS (Corynebacterium pseudotuberculosis strain MEX29 chromosome, complete genome)		3'-5' exonuclease	1930351...1931049
CpMEX29_RS08670	NZ_CP016826.1 (06-FEB-2023), 2337866 bases, 2062 genes with CDS (Corynebacterium pseudotuberculosis strain MEX29 chromosome, complete genome)		hypothetical protein	1931069...1932040
CpMEX29_RS08675	NZ_CP016826.1 (06-FEB-2023), 2337866 bases, 2062 genes with CDS (Corynebacterium pseudotuberculosis strain MEX29 chromosome, complete genome)	mnmA	tRNA 2-thiouridine(34) synthase MnmA	1932063...1933181
CpMEX29_RS08680	NZ_CP016826.1 (06-FEB-2023), 2337866 bases, 2062 genes with CDS (Corynebacterium pseudotuberculosis strain MEX29 chromosome, complete genome)		fused MFS/spermidine synthase	1933300...1934169
CpMEX29_RS08685	NZ_CP016826.1 (06-FEB-2023), 2337866 bases, 2062 genes with CDS (Corynebacterium pseudotuberculosis strain MEX29 chromosome, complete genome)		cysteine desulfurase family protein	1934166...1935293
CpMEX29_RS08690	NZ_CP016826.1 (06-FEB-2023), 2337866 bases, 2062 genes with CDS (Corynebacterium pseudotuberculosis strain MEX29 chromosome, complete genome)		electron transfer flavoprotein subunit alpha/FixB family protein	1935412...1936368
CpMEX29_RS08695	NZ_CP016826.1 (06-FEB-2023), 2337866 bases, 2062 genes with CDS (Corynebacterium pseudotuberculosis strain MEX29 chromosome, complete genome)		electron transfer flavoprotein subunit beta/FixA family protein	1936388...1937182
CpMEX29_RS08705	NZ_CP016826.1 (06-FEB-2023), 2337866 bases, 2062 genes with CDS (Corynebacterium pseudotuberculosis strain MEX29 chromosome, complete genome)		NUDIX hydrolase	1938528...1939334
CpMEX29_RS08710	NZ_CP016826.1 (06-FEB-2023), 2337866 bases, 2062 genes with CDS (Corynebacterium pseudotuberculosis strain MEX29 chromosome, complete genome)		ABC transporter ATP-binding protein	1939436...1940284
CpMEX29_RS08715	NZ_CP016826.1 (06-FEB-2023), 2337866 bases, 2062 genes with CDS (Corynebacterium pseudotuberculosis strain MEX29 chromosome, complete genome)		alpha-1,4-glucan--maltose-1-phosphate maltosyltransferase	1940377...1942392
CpMEX29_RS08720	NZ_CP016826.1 (06-FEB-2023), 2337866 bases, 2062 genes with CDS (Corynebacterium pseudotuberculosis strain MEX29 chromosome, complete genome)	glgB	1,4-alpha-glucan branching protein GlgB	1942423...1944621
CpMEX29_RS08725	NZ_CP016826.1 (06-FEB-2023), 2337866 bases, 2062 genes with CDS (Corynebacterium pseudotuberculosis strain MEX29 chromosome, complete genome)		tetratricopeptide repeat protein	1944705...1945598
CpMEX29_RS08730	NZ_CP016826.1 (06-FEB-2023), 2337866 bases, 2062 genes with CDS (Corynebacterium pseudotuberculosis strain MEX29 chromosome, complete genome)		thiamine-binding protein	1945700...1946017
CpMEX29_RS08735	NZ_CP016826.1 (06-FEB-2023), 2337866 bases, 2062 genes with CDS (Corynebacterium pseudotuberculosis strain MEX29 chromosome, complete genome)	mce	methylmalonyl-CoA epimerase	1946196...1946654
CpMEX29_RS10750	NZ_CP016826.1 (06-FEB-2023), 2337866 bases, 2062 genes with CDS (Corynebacterium pseudotuberculosis strain MEX29 chromosome, complete genome)		hypothetical protein	1946709...1946993
CpMEX29_RS08740	NZ_CP016826.1 (06-FEB-2023), 2337866 bases, 2062 genes with CDS (Corynebacterium pseudotuberculosis strain MEX29 chromosome, complete genome)	nucS	endonuclease NucS	1946993...1947676
CpMEX29_RS08745	NZ_CP016826.1 (06-FEB-2023), 2337866 bases, 2062 genes with CDS (Corynebacterium pseudotuberculosis strain MEX29 chromosome, complete genome)		DUF2550 domain-containing protein	1947695...1948165
CpMEX29_RS08750	NZ_CP016826.1 (06-FEB-2023), 2337866 bases, 2062 genes with CDS (Corynebacterium pseudotuberculosis strain MEX29 chromosome, complete genome)		F0F1 ATP synthase subunit epsilon	1948389...1948760
CpMEX29_RS08755	NZ_CP016826.1 (06-FEB-2023), 2337866 bases, 2062 genes with CDS (Corynebacterium pseudotuberculosis strain MEX29 chromosome, complete genome)	atpD	F0F1 ATP synthase subunit beta	1948774...1950219
CpMEX29_RS08760	NZ_CP016826.1 (06-FEB-2023), 2337866 bases, 2062 genes with CDS (Corynebacterium pseudotuberculosis strain MEX29 chromosome, complete genome)		F0F1 ATP synthase subunit gamma	1950223...1951203
CpMEX29_RS08765	NZ_CP016826.1 (06-FEB-2023), 2337866 bases, 2062 genes with CDS (Corynebacterium pseudotuberculosis strain MEX29 chromosome, complete genome)	atpA	F0F1 ATP synthase subunit alpha	1951259...1952887
CpMEX29_RS08770	NZ_CP016826.1 (06-FEB-2023), 2337866 bases, 2062 genes with CDS (Corynebacterium pseudotuberculosis strain MEX29 chromosome, complete genome)		F0F1 ATP synthase subunit delta	1952949...1953770
CpMEX29_RS08775	NZ_CP016826.1 (06-FEB-2023), 2337866 bases, 2062 genes with CDS (Corynebacterium pseudotuberculosis strain MEX29 chromosome, complete genome)		F0F1 ATP synthase subunit B	1953776...1954342
CpMEX29_RS08780	NZ_CP016826.1 (06-FEB-2023), 2337866 bases, 2062 genes with CDS (Corynebacterium pseudotuberculosis strain MEX29 chromosome, complete genome)		ATP synthase F0 subunit C	1954376...1954615
CpMEX29_RS08785	NZ_CP016826.1 (06-FEB-2023), 2337866 bases, 2062 genes with CDS (Corynebacterium pseudotuberculosis strain MEX29 chromosome, complete genome)	atpB	F0F1 ATP synthase subunit A	1954705...1955490
CpMEX29_RS08790	NZ_CP016826.1 (06-FEB-2023), 2337866 bases, 2062 genes with CDS (Corynebacterium pseudotuberculosis strain MEX29 chromosome, complete genome)		hypothetical protein	1956115...1956549
CpMEX29_RS08795	NZ_CP016826.1 (06-FEB-2023), 2337866 bases, 2062 genes with CDS (Corynebacterium pseudotuberculosis strain MEX29 chromosome, complete genome)		MraY family glycosyltransferase	1956683...1957837
CpMEX29_RS08800	NZ_CP016826.1 (06-FEB-2023), 2337866 bases, 2062 genes with CDS (Corynebacterium pseudotuberculosis strain MEX29 chromosome, complete genome)		L-threonylcarbamoyladenylate synthase	1957838...1958488
CpMEX29_RS08805	NZ_CP016826.1 (06-FEB-2023), 2337866 bases, 2062 genes with CDS (Corynebacterium pseudotuberculosis strain MEX29 chromosome, complete genome)	prmC	peptide chain release factor N(5)-glutamine methyltransferase	1958562...1959380
CpMEX29_RS08810	NZ_CP016826.1 (06-FEB-2023), 2337866 bases, 2062 genes with CDS (Corynebacterium pseudotuberculosis strain MEX29 chromosome, complete genome)	prfA	peptide chain release factor 1	1959390...1960460
CpMEX29_RS08815	NZ_CP016826.1 (06-FEB-2023), 2337866 bases, 2062 genes with CDS (Corynebacterium pseudotuberculosis strain MEX29 chromosome, complete genome)	rho	transcription termination factor Rho	1960460...1962604
CpMEX29_RS08820	NZ_CP016826.1 (06-FEB-2023), 2337866 bases, 2062 genes with CDS (Corynebacterium pseudotuberculosis strain MEX29 chromosome, complete genome)		long-chain fatty-acid--CoA ligase	1962971...1964704
CpMEX29_RS08825	NZ_CP016826.1 (06-FEB-2023), 2337866 bases, 2062 genes with CDS (Corynebacterium pseudotuberculosis strain MEX29 chromosome, complete genome)		hypothetical protein	1964870...1965535
CpMEX29_RS08830	NZ_CP016826.1 (06-FEB-2023), 2337866 bases, 2062 genes with CDS (Corynebacterium pseudotuberculosis strain MEX29 chromosome, complete genome)	thrB	homoserine kinase	1965532...1966455
CpMEX29_RS08835	NZ_CP016826.1 (06-FEB-2023), 2337866 bases, 2062 genes with CDS (Corynebacterium pseudotuberculosis strain MEX29 chromosome, complete genome)		homoserine dehydrogenase	1966465...1967814
CpMEX29_RS08840	NZ_CP016826.1 (06-FEB-2023), 2337866 bases, 2062 genes with CDS (Corynebacterium pseudotuberculosis strain MEX29 chromosome, complete genome)	lysA	diaminopimelate decarboxylase	1968047...1969378
CpMEX29_RS08845	NZ_CP016826.1 (06-FEB-2023), 2337866 bases, 2062 genes with CDS (Corynebacterium pseudotuberculosis strain MEX29 chromosome, complete genome)	argS	arginine--tRNA ligase	1969381...1971033
CpMEX29_RS08850	NZ_CP016826.1 (06-FEB-2023), 2337866 bases, 2062 genes with CDS (Corynebacterium pseudotuberculosis strain MEX29 chromosome, complete genome)		L-lactate permease	1971045...1972697
CpMEX29_RS08855	NZ_CP016826.1 (06-FEB-2023), 2337866 bases, 2062 genes with CDS (Corynebacterium pseudotuberculosis strain MEX29 chromosome, complete genome)		(Fe-S)-binding protein	1973108...1973893
CpMEX29_RS08860	NZ_CP016826.1 (06-FEB-2023), 2337866 bases, 2062 genes with CDS (Corynebacterium pseudotuberculosis strain MEX29 chromosome, complete genome)		LutB/LldF family L-lactate oxidation iron-sulfur protein	1973890...1975434
CpMEX29_RS08865	NZ_CP016826.1 (06-FEB-2023), 2337866 bases, 2062 genes with CDS (Corynebacterium pseudotuberculosis strain MEX29 chromosome, complete genome)		LUD domain-containing protein	1975437...1976066
CpMEX29_RS08875	NZ_CP016826.1 (06-FEB-2023), 2337866 bases, 2062 genes with CDS (Corynebacterium pseudotuberculosis strain MEX29 chromosome, complete genome)		hypothetical protein	1976452...1976760
CpMEX29_RS08885	NZ_CP016826.1 (06-FEB-2023), 2337866 bases, 2062 genes with CDS (Corynebacterium pseudotuberculosis strain MEX29 chromosome, complete genome)		hypothetical protein	1977669...1978028
CpMEX29_RS08890	NZ_CP016826.1 (06-FEB-2023), 2337866 bases, 2062 genes with CDS (Corynebacterium pseudotuberculosis strain MEX29 chromosome, complete genome)		PspC domain-containing protein	1978080...1978277
CpMEX29_RS08900	NZ_CP016826.1 (06-FEB-2023), 2337866 bases, 2062 genes with CDS (Corynebacterium pseudotuberculosis strain MEX29 chromosome, complete genome)		YceI family protein	1979048...1979575
CpMEX29_RS08905	NZ_CP016826.1 (06-FEB-2023), 2337866 bases, 2062 genes with CDS (Corynebacterium pseudotuberculosis strain MEX29 chromosome, complete genome)		AAA family ATPase	1979628...1982201
CpMEX29_RS08910	NZ_CP016826.1 (06-FEB-2023), 2337866 bases, 2062 genes with CDS (Corynebacterium pseudotuberculosis strain MEX29 chromosome, complete genome)		metallophosphoesterase	1982208...1983326
CpMEX29_RS08915	NZ_CP016826.1 (06-FEB-2023), 2337866 bases, 2062 genes with CDS (Corynebacterium pseudotuberculosis strain MEX29 chromosome, complete genome)		hypothetical protein	1983375...1984160
CpMEX29_RS08920	NZ_CP016826.1 (06-FEB-2023), 2337866 bases, 2062 genes with CDS (Corynebacterium pseudotuberculosis strain MEX29 chromosome, complete genome)		DEAD/DEAH box helicase	1984161...1987256
CpMEX29_RS08930	NZ_CP016826.1 (06-FEB-2023), 2337866 bases, 2062 genes with CDS (Corynebacterium pseudotuberculosis strain MEX29 chromosome, complete genome)		HNH endonuclease family protein	1988934...1989518
CpMEX29_RS08935	NZ_CP016826.1 (06-FEB-2023), 2337866 bases, 2062 genes with CDS (Corynebacterium pseudotuberculosis strain MEX29 chromosome, complete genome)		hypothetical protein	1989557...1990027
CpMEX29_RS08940	NZ_CP016826.1 (06-FEB-2023), 2337866 bases, 2062 genes with CDS (Corynebacterium pseudotuberculosis strain MEX29 chromosome, complete genome)		VOC family protein	1990086...1990532
CpMEX29_RS08945	NZ_CP016826.1 (06-FEB-2023), 2337866 bases, 2062 genes with CDS (Corynebacterium pseudotuberculosis strain MEX29 chromosome, complete genome)		hypothetical protein	1990547...1990966
CpMEX29_RS08960	NZ_CP016826.1 (06-FEB-2023), 2337866 bases, 2062 genes with CDS (Corynebacterium pseudotuberculosis strain MEX29 chromosome, complete genome)	galT	galactose-1-phosphate uridylyltransferase	1994426...1995541
CpMEX29_RS08965	NZ_CP016826.1 (06-FEB-2023), 2337866 bases, 2062 genes with CDS (Corynebacterium pseudotuberculosis strain MEX29 chromosome, complete genome)		LPXTG cell wall anchor domain-containing protein	1995541...1995849
CpMEX29_RS08970	NZ_CP016826.1 (06-FEB-2023), 2337866 bases, 2062 genes with CDS (Corynebacterium pseudotuberculosis strain MEX29 chromosome, complete genome)		sodium:solute symporter family protein	1995882...1997540
CpMEX29_RS08975	NZ_CP016826.1 (06-FEB-2023), 2337866 bases, 2062 genes with CDS (Corynebacterium pseudotuberculosis strain MEX29 chromosome, complete genome)		aldose 1-epimerase family protein	1997580...1998467
CpMEX29_RS10755	NZ_CP016826.1 (06-FEB-2023), 2337866 bases, 2062 genes with CDS (Corynebacterium pseudotuberculosis strain MEX29 chromosome, complete genome)		hypothetical protein	1998756...1999289
CpMEX29_RS08980	NZ_CP016826.1 (06-FEB-2023), 2337866 bases, 2062 genes with CDS (Corynebacterium pseudotuberculosis strain MEX29 chromosome, complete genome)		hypothetical protein	1999340...2000128
CpMEX29_RS08990	NZ_CP016826.1 (06-FEB-2023), 2337866 bases, 2062 genes with CDS (Corynebacterium pseudotuberculosis strain MEX29 chromosome, complete genome)		carboxylesterase/lipase family protein	2000953...2002572
CpMEX29_RS09000	NZ_CP016826.1 (06-FEB-2023), 2337866 bases, 2062 genes with CDS (Corynebacterium pseudotuberculosis strain MEX29 chromosome, complete genome)		hypothetical protein	2003565...2004392
CpMEX29_RS09005	NZ_CP016826.1 (06-FEB-2023), 2337866 bases, 2062 genes with CDS (Corynebacterium pseudotuberculosis strain MEX29 chromosome, complete genome)		ABC transporter ATP-binding protein	2004414...2008109
CpMEX29_RS09010	NZ_CP016826.1 (06-FEB-2023), 2337866 bases, 2062 genes with CDS (Corynebacterium pseudotuberculosis strain MEX29 chromosome, complete genome)		multifunctional oxoglutarate decarboxylase/oxoglutarate dehydrogenase thiamine pyrophosphate-binding subunit/dihydrolipoyllysine-residue succinyltransferase subunit	2008271...2011957
CpMEX29_RS09015	NZ_CP016826.1 (06-FEB-2023), 2337866 bases, 2062 genes with CDS (Corynebacterium pseudotuberculosis strain MEX29 chromosome, complete genome)		hypothetical protein	2012026...2012688
CpMEX29_RS09020	NZ_CP016826.1 (06-FEB-2023), 2337866 bases, 2062 genes with CDS (Corynebacterium pseudotuberculosis strain MEX29 chromosome, complete genome)		CBS domain-containing protein	2012852...2014144
CpMEX29_RS09025	NZ_CP016826.1 (06-FEB-2023), 2337866 bases, 2062 genes with CDS (Corynebacterium pseudotuberculosis strain MEX29 chromosome, complete genome)		DUF1003 domain-containing protein	2014148...2014747
CpMEX29_RS09030	NZ_CP016826.1 (06-FEB-2023), 2337866 bases, 2062 genes with CDS (Corynebacterium pseudotuberculosis strain MEX29 chromosome, complete genome)		Mrp/NBP35 family ATP-binding protein	2014753...2015895
CpMEX29_RS09035	NZ_CP016826.1 (06-FEB-2023), 2337866 bases, 2062 genes with CDS (Corynebacterium pseudotuberculosis strain MEX29 chromosome, complete genome)	tatB	Sec-independent protein translocase subunit TatB	2015892...2016335
CpMEX29_RS09040	NZ_CP016826.1 (06-FEB-2023), 2337866 bases, 2062 genes with CDS (Corynebacterium pseudotuberculosis strain MEX29 chromosome, complete genome)		hypothetical protein	2016345...2016776
CpMEX29_RS09045	NZ_CP016826.1 (06-FEB-2023), 2337866 bases, 2062 genes with CDS (Corynebacterium pseudotuberculosis strain MEX29 chromosome, complete genome)	sigE	RNA polymerase sigma factor SigE	2016812...2017453
CpMEX29_RS09050	NZ_CP016826.1 (06-FEB-2023), 2337866 bases, 2062 genes with CDS (Corynebacterium pseudotuberculosis strain MEX29 chromosome, complete genome)		methyltransferase	2017639...2018271
CpMEX29_RS09055	NZ_CP016826.1 (06-FEB-2023), 2337866 bases, 2062 genes with CDS (Corynebacterium pseudotuberculosis strain MEX29 chromosome, complete genome)	glgC	glucose-1-phosphate adenylyltransferase	2018321...2019538
CpMEX29_RS09060	NZ_CP016826.1 (06-FEB-2023), 2337866 bases, 2062 genes with CDS (Corynebacterium pseudotuberculosis strain MEX29 chromosome, complete genome)	glgA	glycogen synthase	2019641...2020813
CpMEX29_RS09070	NZ_CP016826.1 (06-FEB-2023), 2337866 bases, 2062 genes with CDS (Corynebacterium pseudotuberculosis strain MEX29 chromosome, complete genome)		GH32 C-terminal domain-containing protein	2021614...2023065
CpMEX29_RS09075	NZ_CP016826.1 (06-FEB-2023), 2337866 bases, 2062 genes with CDS (Corynebacterium pseudotuberculosis strain MEX29 chromosome, complete genome)		methyltransferase domain-containing protein	2023141...2024007
CpMEX29_RS09080	NZ_CP016826.1 (06-FEB-2023), 2337866 bases, 2062 genes with CDS (Corynebacterium pseudotuberculosis strain MEX29 chromosome, complete genome)		DUF3117 domain-containing protein	2024037...2024204
CpMEX29_RS09085	NZ_CP016826.1 (06-FEB-2023), 2337866 bases, 2062 genes with CDS (Corynebacterium pseudotuberculosis strain MEX29 chromosome, complete genome)		DivIVA domain-containing protein	2024283...2024570
CpMEX29_RS09090	NZ_CP016826.1 (06-FEB-2023), 2337866 bases, 2062 genes with CDS (Corynebacterium pseudotuberculosis strain MEX29 chromosome, complete genome)		glucosyl-3-phosphoglycerate synthase	2024599...2025333
CpMEX29_RS09095	NZ_CP016826.1 (06-FEB-2023), 2337866 bases, 2062 genes with CDS (Corynebacterium pseudotuberculosis strain MEX29 chromosome, complete genome)	folP	dihydropteroate synthase	2025330...2026187
CpMEX29_RS09105	NZ_CP016826.1 (06-FEB-2023), 2337866 bases, 2062 genes with CDS (Corynebacterium pseudotuberculosis strain MEX29 chromosome, complete genome)	dapE	succinyl-diaminopimelate desuccinylase	2026980...2028053
CpMEX29_RS09110	NZ_CP016826.1 (06-FEB-2023), 2337866 bases, 2062 genes with CDS (Corynebacterium pseudotuberculosis strain MEX29 chromosome, complete genome)		DapH/DapD/GlmU-related protein	2028136...2029050
CpMEX29_RS09115	NZ_CP016826.1 (06-FEB-2023), 2337866 bases, 2062 genes with CDS (Corynebacterium pseudotuberculosis strain MEX29 chromosome, complete genome)		amino acid permease	2029135...2030499
CpMEX29_RS09120	NZ_CP016826.1 (06-FEB-2023), 2337866 bases, 2062 genes with CDS (Corynebacterium pseudotuberculosis strain MEX29 chromosome, complete genome)	dapD	2,3,4,5-tetrahydropyridine-2,6-dicarboxylate N-succinyltransferase	2030510...2031484
CpMEX29_RS09125	NZ_CP016826.1 (06-FEB-2023), 2337866 bases, 2062 genes with CDS (Corynebacterium pseudotuberculosis strain MEX29 chromosome, complete genome)		amino acid permease	2031576...2032985
CpMEX29_RS09135	NZ_CP016826.1 (06-FEB-2023), 2337866 bases, 2062 genes with CDS (Corynebacterium pseudotuberculosis strain MEX29 chromosome, complete genome)		GtrA family protein	2034238...2034795
CpMEX29_RS09140	NZ_CP016826.1 (06-FEB-2023), 2337866 bases, 2062 genes with CDS (Corynebacterium pseudotuberculosis strain MEX29 chromosome, complete genome)	dapC	succinyldiaminopimelate transaminase	2034974...2036068
CpMEX29_RS09145	NZ_CP016826.1 (06-FEB-2023), 2337866 bases, 2062 genes with CDS (Corynebacterium pseudotuberculosis strain MEX29 chromosome, complete genome)		ferredoxin	2036089...2036406
CpMEX29_RS09150	NZ_CP016826.1 (06-FEB-2023), 2337866 bases, 2062 genes with CDS (Corynebacterium pseudotuberculosis strain MEX29 chromosome, complete genome)		hypothetical protein	2036455...2036856
CpMEX29_RS09155	NZ_CP016826.1 (06-FEB-2023), 2337866 bases, 2062 genes with CDS (Corynebacterium pseudotuberculosis strain MEX29 chromosome, complete genome)	mshB	N-acetyl-1-D-myo-inositol-2-amino-2-deoxy-alpha- D-glucopyranoside deacetylase	2036862...2037746
CpMEX29_RS09160	NZ_CP016826.1 (06-FEB-2023), 2337866 bases, 2062 genes with CDS (Corynebacterium pseudotuberculosis strain MEX29 chromosome, complete genome)		ABC transporter family substrate-binding protein	2037746...2039302
CpMEX29_RS09165	NZ_CP016826.1 (06-FEB-2023), 2337866 bases, 2062 genes with CDS (Corynebacterium pseudotuberculosis strain MEX29 chromosome, complete genome)	typA	translational GTPase TypA	2039313...2041223
CpMEX29_RS09170	NZ_CP016826.1 (06-FEB-2023), 2337866 bases, 2062 genes with CDS (Corynebacterium pseudotuberculosis strain MEX29 chromosome, complete genome)		hypothetical protein	2041597...2042307
CpMEX29_RS09175	NZ_CP016826.1 (06-FEB-2023), 2337866 bases, 2062 genes with CDS (Corynebacterium pseudotuberculosis strain MEX29 chromosome, complete genome)		DUF402 domain-containing protein	2042307...2042840
CpMEX29_RS09180	NZ_CP016826.1 (06-FEB-2023), 2337866 bases, 2062 genes with CDS (Corynebacterium pseudotuberculosis strain MEX29 chromosome, complete genome)	arsC	arsenate reductase (glutaredoxin)	2042837...2043181
CpMEX29_RS09185	NZ_CP016826.1 (06-FEB-2023), 2337866 bases, 2062 genes with CDS (Corynebacterium pseudotuberculosis strain MEX29 chromosome, complete genome)		trypsin-like serine protease	2043182...2043922
CpMEX29_RS09190	NZ_CP016826.1 (06-FEB-2023), 2337866 bases, 2062 genes with CDS (Corynebacterium pseudotuberculosis strain MEX29 chromosome, complete genome)		ABC transporter ATP-binding protein	2044024...2045700
CpMEX29_RS09195	NZ_CP016826.1 (06-FEB-2023), 2337866 bases, 2062 genes with CDS (Corynebacterium pseudotuberculosis strain MEX29 chromosome, complete genome)		ABC transporter permease	2045706...2046665
CpMEX29_RS09205	NZ_CP016826.1 (06-FEB-2023), 2337866 bases, 2062 genes with CDS (Corynebacterium pseudotuberculosis strain MEX29 chromosome, complete genome)		ABC transporter substrate-binding protein	2047676...2049256
CpMEX29_RS09210	NZ_CP016826.1 (06-FEB-2023), 2337866 bases, 2062 genes with CDS (Corynebacterium pseudotuberculosis strain MEX29 chromosome, complete genome)		NUDIX domain-containing protein	2049509...2049895
CpMEX29_RS09215	NZ_CP016826.1 (06-FEB-2023), 2337866 bases, 2062 genes with CDS (Corynebacterium pseudotuberculosis strain MEX29 chromosome, complete genome)		(d)CMP kinase	2049892...2050359
CpMEX29_RS09220	NZ_CP016826.1 (06-FEB-2023), 2337866 bases, 2062 genes with CDS (Corynebacterium pseudotuberculosis strain MEX29 chromosome, complete genome)		energy-coupling factor transporter transmembrane component T	2050356...2051111
CpMEX29_RS09225	NZ_CP016826.1 (06-FEB-2023), 2337866 bases, 2062 genes with CDS (Corynebacterium pseudotuberculosis strain MEX29 chromosome, complete genome)		ABC transporter ATP-binding protein	2051108...2052508
CpMEX29_RS09230	NZ_CP016826.1 (06-FEB-2023), 2337866 bases, 2062 genes with CDS (Corynebacterium pseudotuberculosis strain MEX29 chromosome, complete genome)		ECF transporter S component	2052750...2053364
CpMEX29_RS09240	NZ_CP016826.1 (06-FEB-2023), 2337866 bases, 2062 genes with CDS (Corynebacterium pseudotuberculosis strain MEX29 chromosome, complete genome)		DUF808 domain-containing protein	2054531...2055457
CpMEX29_RS09250	NZ_CP016826.1 (06-FEB-2023), 2337866 bases, 2062 genes with CDS (Corynebacterium pseudotuberculosis strain MEX29 chromosome, complete genome)		ATP-binding cassette domain-containing protein	2058047...2059723
CpMEX29_RS09255	NZ_CP016826.1 (06-FEB-2023), 2337866 bases, 2062 genes with CDS (Corynebacterium pseudotuberculosis strain MEX29 chromosome, complete genome)		ABC transporter ATP-binding protein	2059720...2061360
CpMEX29_RS09260	NZ_CP016826.1 (06-FEB-2023), 2337866 bases, 2062 genes with CDS (Corynebacterium pseudotuberculosis strain MEX29 chromosome, complete genome)		zinc ribbon domain-containing protein YjdM	2061426...2061812
CpMEX29_RS09265	NZ_CP016826.1 (06-FEB-2023), 2337866 bases, 2062 genes with CDS (Corynebacterium pseudotuberculosis strain MEX29 chromosome, complete genome)		DUF488 domain-containing protein	2061989...2062528
CpMEX29_RS09275	NZ_CP016826.1 (06-FEB-2023), 2337866 bases, 2062 genes with CDS (Corynebacterium pseudotuberculosis strain MEX29 chromosome, complete genome)	ychF	redox-regulated ATPase YchF	2063189...2064274
CpMEX29_RS09285	NZ_CP016826.1 (06-FEB-2023), 2337866 bases, 2062 genes with CDS (Corynebacterium pseudotuberculosis strain MEX29 chromosome, complete genome)		DUF6542 domain-containing protein	2066142...2066945
CpMEX29_RS09290	NZ_CP016826.1 (06-FEB-2023), 2337866 bases, 2062 genes with CDS (Corynebacterium pseudotuberculosis strain MEX29 chromosome, complete genome)		4-hydroxy-3-methylbut-2-enyl diphosphate reductase	2067010...2068035
CpMEX29_RS09295	NZ_CP016826.1 (06-FEB-2023), 2337866 bases, 2062 genes with CDS (Corynebacterium pseudotuberculosis strain MEX29 chromosome, complete genome)	xseA	exodeoxyribonuclease VII large subunit	2068135...2069376
CpMEX29_RS09300	NZ_CP016826.1 (06-FEB-2023), 2337866 bases, 2062 genes with CDS (Corynebacterium pseudotuberculosis strain MEX29 chromosome, complete genome)		exodeoxyribonuclease VII small subunit	2069428...2069724
CpMEX29_RS09305	NZ_CP016826.1 (06-FEB-2023), 2337866 bases, 2062 genes with CDS (Corynebacterium pseudotuberculosis strain MEX29 chromosome, complete genome)		DUF4245 domain-containing protein	2069777...2070346
CpMEX29_RS09310	NZ_CP016826.1 (06-FEB-2023), 2337866 bases, 2062 genes with CDS (Corynebacterium pseudotuberculosis strain MEX29 chromosome, complete genome)	glpX	class II fructose-bisphosphatase	2070644...2071654
CpMEX29_RS09315	NZ_CP016826.1 (06-FEB-2023), 2337866 bases, 2062 genes with CDS (Corynebacterium pseudotuberculosis strain MEX29 chromosome, complete genome)		class II fumarate hydratase	2071918...2073321
CpMEX29_RS09320	NZ_CP016826.1 (06-FEB-2023), 2337866 bases, 2062 genes with CDS (Corynebacterium pseudotuberculosis strain MEX29 chromosome, complete genome)		TetR/AcrR family transcriptional regulator	2073453...2074103
CpMEX29_RS09335	NZ_CP016826.1 (06-FEB-2023), 2337866 bases, 2062 genes with CDS (Corynebacterium pseudotuberculosis strain MEX29 chromosome, complete genome)		hypothetical protein	2076380...2077021
CpMEX29_RS09340	NZ_CP016826.1 (06-FEB-2023), 2337866 bases, 2062 genes with CDS (Corynebacterium pseudotuberculosis strain MEX29 chromosome, complete genome)		LysR family transcriptional regulator substrate-binding protein	2077158...2077853
CpMEX29_RS09345	NZ_CP016826.1 (06-FEB-2023), 2337866 bases, 2062 genes with CDS (Corynebacterium pseudotuberculosis strain MEX29 chromosome, complete genome)		DUF5997 family protein	2077852...2078253
CpMEX29_RS09355	NZ_CP016826.1 (06-FEB-2023), 2337866 bases, 2062 genes with CDS (Corynebacterium pseudotuberculosis strain MEX29 chromosome, complete genome)		MDR family MFS transporter	2079190...2080890
CpMEX29_RS09360	NZ_CP016826.1 (06-FEB-2023), 2337866 bases, 2062 genes with CDS (Corynebacterium pseudotuberculosis strain MEX29 chromosome, complete genome)		serine hydroxymethyltransferase	2080969...2082258
CpMEX29_RS09365	NZ_CP016826.1 (06-FEB-2023), 2337866 bases, 2062 genes with CDS (Corynebacterium pseudotuberculosis strain MEX29 chromosome, complete genome)	coaA	type I pantothenate kinase	2082507...2083433
CpMEX29_RS09370	NZ_CP016826.1 (06-FEB-2023), 2337866 bases, 2062 genes with CDS (Corynebacterium pseudotuberculosis strain MEX29 chromosome, complete genome)		flavodoxin domain-containing protein	2083430...2083930
CpMEX29_RS09375	NZ_CP016826.1 (06-FEB-2023), 2337866 bases, 2062 genes with CDS (Corynebacterium pseudotuberculosis strain MEX29 chromosome, complete genome)		isoprenyl transferase	2083927...2084724
CpMEX29_RS09380	NZ_CP016826.1 (06-FEB-2023), 2337866 bases, 2062 genes with CDS (Corynebacterium pseudotuberculosis strain MEX29 chromosome, complete genome)		hypothetical protein	2084794...2085081
CpMEX29_RS09385	NZ_CP016826.1 (06-FEB-2023), 2337866 bases, 2062 genes with CDS (Corynebacterium pseudotuberculosis strain MEX29 chromosome, complete genome)	mca	mycothiol conjugate amidase Mca	2085400...2086290
CpMEX29_RS09390	NZ_CP016826.1 (06-FEB-2023), 2337866 bases, 2062 genes with CDS (Corynebacterium pseudotuberculosis strain MEX29 chromosome, complete genome)		DUF4307 domain-containing protein	2086498...2086950
CpMEX29_RS09395	NZ_CP016826.1 (06-FEB-2023), 2337866 bases, 2062 genes with CDS (Corynebacterium pseudotuberculosis strain MEX29 chromosome, complete genome)	greA	transcription elongation factor GreA	2087216...2087737
CpMEX29_RS09400	NZ_CP016826.1 (06-FEB-2023), 2337866 bases, 2062 genes with CDS (Corynebacterium pseudotuberculosis strain MEX29 chromosome, complete genome)		hypothetical protein	2087821...2088261
CpMEX29_RS09405	NZ_CP016826.1 (06-FEB-2023), 2337866 bases, 2062 genes with CDS (Corynebacterium pseudotuberculosis strain MEX29 chromosome, complete genome)		Bax inhibitor-1/YccA family protein	2088319...2089140
CpMEX29_RS09410	NZ_CP016826.1 (06-FEB-2023), 2337866 bases, 2062 genes with CDS (Corynebacterium pseudotuberculosis strain MEX29 chromosome, complete genome)		AraC family transcriptional regulator	2089276...2090304
CpMEX29_RS09420	NZ_CP016826.1 (06-FEB-2023), 2337866 bases, 2062 genes with CDS (Corynebacterium pseudotuberculosis strain MEX29 chromosome, complete genome)		Ppx/GppA phosphatase family protein	2091168...2092139
CpMEX29_RS09425	NZ_CP016826.1 (06-FEB-2023), 2337866 bases, 2062 genes with CDS (Corynebacterium pseudotuberculosis strain MEX29 chromosome, complete genome)		DUF501 domain-containing protein	2092136...2092702
CpMEX29_RS09430	NZ_CP016826.1 (06-FEB-2023), 2337866 bases, 2062 genes with CDS (Corynebacterium pseudotuberculosis strain MEX29 chromosome, complete genome)		septum formation initiator family protein	2092766...2093308
CpMEX29_RS09435	NZ_CP016826.1 (06-FEB-2023), 2337866 bases, 2062 genes with CDS (Corynebacterium pseudotuberculosis strain MEX29 chromosome, complete genome)	eno	phosphopyruvate hydratase	2093506...2094783
CpMEX29_RS09445	NZ_CP016826.1 (06-FEB-2023), 2337866 bases, 2062 genes with CDS (Corynebacterium pseudotuberculosis strain MEX29 chromosome, complete genome)		MazG nucleotide pyrophosphohydrolase domain-containing protein	2095872...2096489
CpMEX29_RS09450	NZ_CP016826.1 (06-FEB-2023), 2337866 bases, 2062 genes with CDS (Corynebacterium pseudotuberculosis strain MEX29 chromosome, complete genome)		amino acid permease	2096744...2098234
CpMEX29_RS09455	NZ_CP016826.1 (06-FEB-2023), 2337866 bases, 2062 genes with CDS (Corynebacterium pseudotuberculosis strain MEX29 chromosome, complete genome)	mfd	transcription-repair coupling factor	2098409...2102161
CpMEX29_RS09460	NZ_CP016826.1 (06-FEB-2023), 2337866 bases, 2062 genes with CDS (Corynebacterium pseudotuberculosis strain MEX29 chromosome, complete genome)		TetR/AcrR family transcriptional regulator	2102287...2102934
CpMEX29_RS09470	NZ_CP016826.1 (06-FEB-2023), 2337866 bases, 2062 genes with CDS (Corynebacterium pseudotuberculosis strain MEX29 chromosome, complete genome)		TDT family transporter	2103264...2104403
CpMEX29_RS09480	NZ_CP016826.1 (06-FEB-2023), 2337866 bases, 2062 genes with CDS (Corynebacterium pseudotuberculosis strain MEX29 chromosome, complete genome)	glmU	bifunctional UDP-N-acetylglucosamine diphosphorylase/glucosamine-1-phosphate N-acetyltransferase GlmU	2106348...2107811
CpMEX29_RS09490	NZ_CP016826.1 (06-FEB-2023), 2337866 bases, 2062 genes with CDS (Corynebacterium pseudotuberculosis strain MEX29 chromosome, complete genome)	pulA	type I pullulanase	2108899...2110773
CpMEX29_RS09495	NZ_CP016826.1 (06-FEB-2023), 2337866 bases, 2062 genes with CDS (Corynebacterium pseudotuberculosis strain MEX29 chromosome, complete genome)		50S ribosomal protein L25/general stress protein Ctc	2111038...2111655
CpMEX29_RS09500	NZ_CP016826.1 (06-FEB-2023), 2337866 bases, 2062 genes with CDS (Corynebacterium pseudotuberculosis strain MEX29 chromosome, complete genome)	pth	aminoacyl-tRNA hydrolase	2111729...2112289
CpMEX29_RS09515	NZ_CP016826.1 (06-FEB-2023), 2337866 bases, 2062 genes with CDS (Corynebacterium pseudotuberculosis strain MEX29 chromosome, complete genome)	pth	aminoacyl-tRNA hydrolase	2113557...2114210
CpMEX29_RS09520	NZ_CP016826.1 (06-FEB-2023), 2337866 bases, 2062 genes with CDS (Corynebacterium pseudotuberculosis strain MEX29 chromosome, complete genome)		SDR family NAD(P)-dependent oxidoreductase	2114224...2115078
CpMEX29_RS09525	NZ_CP016826.1 (06-FEB-2023), 2337866 bases, 2062 genes with CDS (Corynebacterium pseudotuberculosis strain MEX29 chromosome, complete genome)		peptide chain release factor 3	2115194...2116828
CpMEX29_RS09535	NZ_CP016826.1 (06-FEB-2023), 2337866 bases, 2062 genes with CDS (Corynebacterium pseudotuberculosis strain MEX29 chromosome, complete genome)		hypothetical protein	2117993...2118646
CpMEX29_RS09540	NZ_CP016826.1 (06-FEB-2023), 2337866 bases, 2062 genes with CDS (Corynebacterium pseudotuberculosis strain MEX29 chromosome, complete genome)		glyceraldehyde-3-phosphate dehydrogenase	2119040...2120470
CpMEX29_RS09545	NZ_CP016826.1 (06-FEB-2023), 2337866 bases, 2062 genes with CDS (Corynebacterium pseudotuberculosis strain MEX29 chromosome, complete genome)		hypothetical protein	2121543...2122793
CpMEX29_RS09560	NZ_CP016826.1 (06-FEB-2023), 2337866 bases, 2062 genes with CDS (Corynebacterium pseudotuberculosis strain MEX29 chromosome, complete genome)		nicotinamide riboside transporter PnuC	2124854...2125564
CpMEX29_RS09565	NZ_CP016826.1 (06-FEB-2023), 2337866 bases, 2062 genes with CDS (Corynebacterium pseudotuberculosis strain MEX29 chromosome, complete genome)	ppk2	polyphosphate kinase 2	2125639...2126502
CpMEX29_RS09575	NZ_CP016826.1 (06-FEB-2023), 2337866 bases, 2062 genes with CDS (Corynebacterium pseudotuberculosis strain MEX29 chromosome, complete genome)		putative quinol monooxygenase	2127186...2127509
CpMEX29_RS09585	NZ_CP016826.1 (06-FEB-2023), 2337866 bases, 2062 genes with CDS (Corynebacterium pseudotuberculosis strain MEX29 chromosome, complete genome)		4-(cytidine 5'-diphospho)-2-C-methyl-D-erythritol kinase	2129386...2130345
CpMEX29_RS09590	NZ_CP016826.1 (06-FEB-2023), 2337866 bases, 2062 genes with CDS (Corynebacterium pseudotuberculosis strain MEX29 chromosome, complete genome)	rsmA	16S rRNA (adenine(1518)-N(6)/adenine(1519)-N(6))- dimethyltransferase RsmA	2130354...2131226
CpMEX29_RS09595	NZ_CP016826.1 (06-FEB-2023), 2337866 bases, 2062 genes with CDS (Corynebacterium pseudotuberculosis strain MEX29 chromosome, complete genome)		resuscitation-promoting factor	2131419...2132570
CpMEX29_RS09600	NZ_CP016826.1 (06-FEB-2023), 2337866 bases, 2062 genes with CDS (Corynebacterium pseudotuberculosis strain MEX29 chromosome, complete genome)		TatD family hydrolase	2132907...2133749
CpMEX29_RS09605	NZ_CP016826.1 (06-FEB-2023), 2337866 bases, 2062 genes with CDS (Corynebacterium pseudotuberculosis strain MEX29 chromosome, complete genome)	metG	methionine--tRNA ligase	2133820...2135652
CpMEX29_RS09610	NZ_CP016826.1 (06-FEB-2023), 2337866 bases, 2062 genes with CDS (Corynebacterium pseudotuberculosis strain MEX29 chromosome, complete genome)	rsmI	16S rRNA (cytidine(1402)-2'-O)-methyltransferase	2135673...2136578
CpMEX29_RS09615	NZ_CP016826.1 (06-FEB-2023), 2337866 bases, 2062 genes with CDS (Corynebacterium pseudotuberculosis strain MEX29 chromosome, complete genome)		membrane protein	2136732...2138276
CpMEX29_RS09620	NZ_CP016826.1 (06-FEB-2023), 2337866 bases, 2062 genes with CDS (Corynebacterium pseudotuberculosis strain MEX29 chromosome, complete genome)		BCCT family transporter	2138424...2140415
CpMEX29_RS09625	NZ_CP016826.1 (06-FEB-2023), 2337866 bases, 2062 genes with CDS (Corynebacterium pseudotuberculosis strain MEX29 chromosome, complete genome)		phospholipid carrier-dependent glycosyltransferase	2140791...2142524
CpMEX29_RS09630	NZ_CP016826.1 (06-FEB-2023), 2337866 bases, 2062 genes with CDS (Corynebacterium pseudotuberculosis strain MEX29 chromosome, complete genome)		zf-HC2 domain-containing protein	2142741...2143424
CpMEX29_RS09640	NZ_CP016826.1 (06-FEB-2023), 2337866 bases, 2062 genes with CDS (Corynebacterium pseudotuberculosis strain MEX29 chromosome, complete genome)		hypothetical protein	2143848...2145011
CpMEX29_RS09650	NZ_CP016826.1 (06-FEB-2023), 2337866 bases, 2062 genes with CDS (Corynebacterium pseudotuberculosis strain MEX29 chromosome, complete genome)		molybdopterin molybdotransferase MoeA	2145909...2147174
CpMEX29_RS09655	NZ_CP016826.1 (06-FEB-2023), 2337866 bases, 2062 genes with CDS (Corynebacterium pseudotuberculosis strain MEX29 chromosome, complete genome)		UTP--glucose-1-phosphate uridylyltransferase	2147431...2148360
CpMEX29_RS09660	NZ_CP016826.1 (06-FEB-2023), 2337866 bases, 2062 genes with CDS (Corynebacterium pseudotuberculosis strain MEX29 chromosome, complete genome)		5-formyltetrahydrofolate cyclo-ligase	2148491...2149099
CpMEX29_RS09670	NZ_CP016826.1 (06-FEB-2023), 2337866 bases, 2062 genes with CDS (Corynebacterium pseudotuberculosis strain MEX29 chromosome, complete genome)	mscL	large conductance mechanosensitive channel protein MscL	2149952...2150374
CpMEX29_RS09675	NZ_CP016826.1 (06-FEB-2023), 2337866 bases, 2062 genes with CDS (Corynebacterium pseudotuberculosis strain MEX29 chromosome, complete genome)		MogA/MoaB family molybdenum cofactor biosynthesis protein	2150653...2151252
CpMEX29_RS09680	NZ_CP016826.1 (06-FEB-2023), 2337866 bases, 2062 genes with CDS (Corynebacterium pseudotuberculosis strain MEX29 chromosome, complete genome)		trypsin-like peptidase domain-containing protein	2151346...2152800
CpMEX29_RS09685	NZ_CP016826.1 (06-FEB-2023), 2337866 bases, 2062 genes with CDS (Corynebacterium pseudotuberculosis strain MEX29 chromosome, complete genome)		HAMP domain-containing sensor histidine kinase	2153003...2154547
CpMEX29_RS09690	NZ_CP016826.1 (06-FEB-2023), 2337866 bases, 2062 genes with CDS (Corynebacterium pseudotuberculosis strain MEX29 chromosome, complete genome)		response regulator transcription factor	2154544...2155236
CpMEX29_RS09695	NZ_CP016826.1 (06-FEB-2023), 2337866 bases, 2062 genes with CDS (Corynebacterium pseudotuberculosis strain MEX29 chromosome, complete genome)	rpmF	50S ribosomal protein L32	2155378...2155551
CpMEX29_RS09700	NZ_CP016826.1 (06-FEB-2023), 2337866 bases, 2062 genes with CDS (Corynebacterium pseudotuberculosis strain MEX29 chromosome, complete genome)		type B 50S ribosomal protein L31	2155570...2155836
CpMEX29_RS09705	NZ_CP016826.1 (06-FEB-2023), 2337866 bases, 2062 genes with CDS (Corynebacterium pseudotuberculosis strain MEX29 chromosome, complete genome)	rpmB	50S ribosomal protein L28	2156376...2156612
CpMEX29_RS09710	NZ_CP016826.1 (06-FEB-2023), 2337866 bases, 2062 genes with CDS (Corynebacterium pseudotuberculosis strain MEX29 chromosome, complete genome)	rpmG	50S ribosomal protein L33	2156616...2156780
CpMEX29_RS09715	NZ_CP016826.1 (06-FEB-2023), 2337866 bases, 2062 genes with CDS (Corynebacterium pseudotuberculosis strain MEX29 chromosome, complete genome)	rpsN	30S ribosomal protein S14	2156784...2157089
CpMEX29_RS09720	NZ_CP016826.1 (06-FEB-2023), 2337866 bases, 2062 genes with CDS (Corynebacterium pseudotuberculosis strain MEX29 chromosome, complete genome)	rpsR	30S ribosomal protein S18	2157104...2157352
CpMEX29_RS09725	NZ_CP016826.1 (06-FEB-2023), 2337866 bases, 2062 genes with CDS (Corynebacterium pseudotuberculosis strain MEX29 chromosome, complete genome)		putative nucleotidyltransferase substrate binding domain-containing protein	2157578...2158474
CpMEX29_RS09730	NZ_CP016826.1 (06-FEB-2023), 2337866 bases, 2062 genes with CDS (Corynebacterium pseudotuberculosis strain MEX29 chromosome, complete genome)		TetR/AcrR family transcriptional regulator	2158648...2159331
CpMEX29_RS09735	NZ_CP016826.1 (06-FEB-2023), 2337866 bases, 2062 genes with CDS (Corynebacterium pseudotuberculosis strain MEX29 chromosome, complete genome)		CoA ester lyase	2159374...2160204
CpMEX29_RS09740	NZ_CP016826.1 (06-FEB-2023), 2337866 bases, 2062 genes with CDS (Corynebacterium pseudotuberculosis strain MEX29 chromosome, complete genome)		amino acid ABC transporter permease	2160281...2161219
CpMEX29_RS09745	NZ_CP016826.1 (06-FEB-2023), 2337866 bases, 2062 genes with CDS (Corynebacterium pseudotuberculosis strain MEX29 chromosome, complete genome)		amino acid ABC transporter permease	2161216...2161902
CpMEX29_RS09750	NZ_CP016826.1 (06-FEB-2023), 2337866 bases, 2062 genes with CDS (Corynebacterium pseudotuberculosis strain MEX29 chromosome, complete genome)		glutamate ABC transporter substrate-binding protein	2161938...2162819
CpMEX29_RS09760	NZ_CP016826.1 (06-FEB-2023), 2337866 bases, 2062 genes with CDS (Corynebacterium pseudotuberculosis strain MEX29 chromosome, complete genome)	purH	bifunctional phosphoribosylaminoimidazolecarboxamide formyltransferase/IMP cyclohydrolase	2163886...2165463
CpMEX29_RS09770	NZ_CP016826.1 (06-FEB-2023), 2337866 bases, 2062 genes with CDS (Corynebacterium pseudotuberculosis strain MEX29 chromosome, complete genome)		DUF6350 family protein	2166130...2167845
CpMEX29_RS09775	NZ_CP016826.1 (06-FEB-2023), 2337866 bases, 2062 genes with CDS (Corynebacterium pseudotuberculosis strain MEX29 chromosome, complete genome)		M23 family metallopeptidase	2168126...2168839
CpMEX29_RS09780	NZ_CP016826.1 (06-FEB-2023), 2337866 bases, 2062 genes with CDS (Corynebacterium pseudotuberculosis strain MEX29 chromosome, complete genome)	pcrA	DNA helicase PcrA	2168930...2171470
CpMEX29_RS09785	NZ_CP016826.1 (06-FEB-2023), 2337866 bases, 2062 genes with CDS (Corynebacterium pseudotuberculosis strain MEX29 chromosome, complete genome)		chorismate mutase	2171610...2171912
CpMEX29_RS09790	NZ_CP016826.1 (06-FEB-2023), 2337866 bases, 2062 genes with CDS (Corynebacterium pseudotuberculosis strain MEX29 chromosome, complete genome)		NAD-dependent succinate-semialdehyde dehydrogenase	2171962...2173449
CpMEX29_RS09795	NZ_CP016826.1 (06-FEB-2023), 2337866 bases, 2062 genes with CDS (Corynebacterium pseudotuberculosis strain MEX29 chromosome, complete genome)	pgi	glucose-6-phosphate isomerase	2173627...2175270
CpMEX29_RS09800	NZ_CP016826.1 (06-FEB-2023), 2337866 bases, 2062 genes with CDS (Corynebacterium pseudotuberculosis strain MEX29 chromosome, complete genome)		YccF domain-containing protein	2175347...2175760
CpMEX29_RS09805	NZ_CP016826.1 (06-FEB-2023), 2337866 bases, 2062 genes with CDS (Corynebacterium pseudotuberculosis strain MEX29 chromosome, complete genome)		DNA-formamidopyrimidine glycosylase family protein	2175802...2176623
CpMEX29_RS09810	NZ_CP016826.1 (06-FEB-2023), 2337866 bases, 2062 genes with CDS (Corynebacterium pseudotuberculosis strain MEX29 chromosome, complete genome)		mismatch-specific DNA-glycosylase	2176697...2177332
CpMEX29_RS09820	NZ_CP016826.1 (06-FEB-2023), 2337866 bases, 2062 genes with CDS (Corynebacterium pseudotuberculosis strain MEX29 chromosome, complete genome)		3'(2'),5'-bisphosphate nucleotidase CysQ	2182531...2183289
CpMEX29_RS09825	NZ_CP016826.1 (06-FEB-2023), 2337866 bases, 2062 genes with CDS (Corynebacterium pseudotuberculosis strain MEX29 chromosome, complete genome)		thymidylate synthase	2183399...2184199
CpMEX29_RS09830	NZ_CP016826.1 (06-FEB-2023), 2337866 bases, 2062 genes with CDS (Corynebacterium pseudotuberculosis strain MEX29 chromosome, complete genome)		dihydrofolate reductase	2184199...2184726
CpMEX29_RS09835	NZ_CP016826.1 (06-FEB-2023), 2337866 bases, 2062 genes with CDS (Corynebacterium pseudotuberculosis strain MEX29 chromosome, complete genome)		mycoredoxin	2184745...2184999
CpMEX29_RS09840	NZ_CP016826.1 (06-FEB-2023), 2337866 bases, 2062 genes with CDS (Corynebacterium pseudotuberculosis strain MEX29 chromosome, complete genome)	cobF	precorrin-6A synthase (deacetylating)	2184996...2185751
CpMEX29_RS09845	NZ_CP016826.1 (06-FEB-2023), 2337866 bases, 2062 genes with CDS (Corynebacterium pseudotuberculosis strain MEX29 chromosome, complete genome)		hypothetical protein	2185758...2186036
CpMEX29_RS09855	NZ_CP016826.1 (06-FEB-2023), 2337866 bases, 2062 genes with CDS (Corynebacterium pseudotuberculosis strain MEX29 chromosome, complete genome)		ATP-binding cassette domain-containing protein	2187089...2188531
CpMEX29_RS09860	NZ_CP016826.1 (06-FEB-2023), 2337866 bases, 2062 genes with CDS (Corynebacterium pseudotuberculosis strain MEX29 chromosome, complete genome)		ABC transporter permease subunit	2188534...2189310
CpMEX29_RS09865	NZ_CP016826.1 (06-FEB-2023), 2337866 bases, 2062 genes with CDS (Corynebacterium pseudotuberculosis strain MEX29 chromosome, complete genome)		ABC transporter permease	2189307...2190263
CpMEX29_RS09870	NZ_CP016826.1 (06-FEB-2023), 2337866 bases, 2062 genes with CDS (Corynebacterium pseudotuberculosis strain MEX29 chromosome, complete genome)		ABC transporter substrate-binding protein	2190267...2191799
CpMEX29_RS09875	NZ_CP016826.1 (06-FEB-2023), 2337866 bases, 2062 genes with CDS (Corynebacterium pseudotuberculosis strain MEX29 chromosome, complete genome)		TauD/TfdA family dioxygenase	2191989...2192957
CpMEX29_RS09885	NZ_CP016826.1 (06-FEB-2023), 2337866 bases, 2062 genes with CDS (Corynebacterium pseudotuberculosis strain MEX29 chromosome, complete genome)		alanine racemase	2193934...2195292
CpMEX29_RS09895	NZ_CP016826.1 (06-FEB-2023), 2337866 bases, 2062 genes with CDS (Corynebacterium pseudotuberculosis strain MEX29 chromosome, complete genome)		MATE family efflux transporter	2196350...2197768
CpMEX29_RS09920	NZ_CP016826.1 (06-FEB-2023), 2337866 bases, 2062 genes with CDS (Corynebacterium pseudotuberculosis strain MEX29 chromosome, complete genome)		cation acetate symporter	2202218...2203861
CpMEX29_RS09925	NZ_CP016826.1 (06-FEB-2023), 2337866 bases, 2062 genes with CDS (Corynebacterium pseudotuberculosis strain MEX29 chromosome, complete genome)		DUF485 domain-containing protein	2203865...2204206
CpMEX29_RS09935	NZ_CP016826.1 (06-FEB-2023), 2337866 bases, 2062 genes with CDS (Corynebacterium pseudotuberculosis strain MEX29 chromosome, complete genome)		aldo/keto reductase	2205510...2206370
CpMEX29_RS09940	NZ_CP016826.1 (06-FEB-2023), 2337866 bases, 2062 genes with CDS (Corynebacterium pseudotuberculosis strain MEX29 chromosome, complete genome)		superoxide dismutase family protein	2206808...2207428
CpMEX29_RS09945	NZ_CP016826.1 (06-FEB-2023), 2337866 bases, 2062 genes with CDS (Corynebacterium pseudotuberculosis strain MEX29 chromosome, complete genome)		carboxyl transferase domain-containing protein	2207606...2209111
CpMEX29_RS09950	NZ_CP016826.1 (06-FEB-2023), 2337866 bases, 2062 genes with CDS (Corynebacterium pseudotuberculosis strain MEX29 chromosome, complete genome)	fkpA	FKBP-type peptidyl-prolyl cis-trans isomerase FkpA	2209185...2209544
CpMEX29_RS09955	NZ_CP016826.1 (06-FEB-2023), 2337866 bases, 2062 genes with CDS (Corynebacterium pseudotuberculosis strain MEX29 chromosome, complete genome)		citrate synthase	2209727...2211022
CpMEX29_RS09960	NZ_CP016826.1 (06-FEB-2023), 2337866 bases, 2062 genes with CDS (Corynebacterium pseudotuberculosis strain MEX29 chromosome, complete genome)	serC	phosphoserine transaminase	2211691...2212824
CpMEX29_RS09965	NZ_CP016826.1 (06-FEB-2023), 2337866 bases, 2062 genes with CDS (Corynebacterium pseudotuberculosis strain MEX29 chromosome, complete genome)	sepH	septation protein SepH	2213002...2214087
CpMEX29_RS09970	NZ_CP016826.1 (06-FEB-2023), 2337866 bases, 2062 genes with CDS (Corynebacterium pseudotuberculosis strain MEX29 chromosome, complete genome)		hypothetical protein	2214149...2215051
CpMEX29_RS09975	NZ_CP016826.1 (06-FEB-2023), 2337866 bases, 2062 genes with CDS (Corynebacterium pseudotuberculosis strain MEX29 chromosome, complete genome)		RNA methyltransferase	2215052...2215924
CpMEX29_RS09980	NZ_CP016826.1 (06-FEB-2023), 2337866 bases, 2062 genes with CDS (Corynebacterium pseudotuberculosis strain MEX29 chromosome, complete genome)		NCS2 family permease	2216011...2217489
CpMEX29_RS09985	NZ_CP016826.1 (06-FEB-2023), 2337866 bases, 2062 genes with CDS (Corynebacterium pseudotuberculosis strain MEX29 chromosome, complete genome)		DUF3027 domain-containing protein	2217703...2218437
CpMEX29_RS09995	NZ_CP016826.1 (06-FEB-2023), 2337866 bases, 2062 genes with CDS (Corynebacterium pseudotuberculosis strain MEX29 chromosome, complete genome)		DUF2771 domain-containing protein	2219464...2219991
CpMEX29_RS10000	NZ_CP016826.1 (06-FEB-2023), 2337866 bases, 2062 genes with CDS (Corynebacterium pseudotuberculosis strain MEX29 chromosome, complete genome)		cold shock domain-containing protein	2220060...2220452
CpMEX29_RS10005	NZ_CP016826.1 (06-FEB-2023), 2337866 bases, 2062 genes with CDS (Corynebacterium pseudotuberculosis strain MEX29 chromosome, complete genome)		resuscitation-promoting factor Rpf1 domain-containing protein	2221277...2221900
CpMEX29_RS10930	NZ_CP016826.1 (06-FEB-2023), 2337866 bases, 2062 genes with CDS (Corynebacterium pseudotuberculosis strain MEX29 chromosome, complete genome)		hypothetical protein	2222077...2222265
CpMEX29_RS10015	NZ_CP016826.1 (06-FEB-2023), 2337866 bases, 2062 genes with CDS (Corynebacterium pseudotuberculosis strain MEX29 chromosome, complete genome)		helicase-associated domain-containing protein	2222333...2224639
CpMEX29_RS10020	NZ_CP016826.1 (06-FEB-2023), 2337866 bases, 2062 genes with CDS (Corynebacterium pseudotuberculosis strain MEX29 chromosome, complete genome)		DEAD/DEAH box helicase	2224755...2226404
CpMEX29_RS10025	NZ_CP016826.1 (06-FEB-2023), 2337866 bases, 2062 genes with CDS (Corynebacterium pseudotuberculosis strain MEX29 chromosome, complete genome)		DUF3239 domain-containing protein	2226471...2227112
CpMEX29_RS10055	NZ_CP016826.1 (06-FEB-2023), 2337866 bases, 2062 genes with CDS (Corynebacterium pseudotuberculosis strain MEX29 chromosome, complete genome)		hypothetical protein	2234342...2235388
CpMEX29_RS10065	NZ_CP016826.1 (06-FEB-2023), 2337866 bases, 2062 genes with CDS (Corynebacterium pseudotuberculosis strain MEX29 chromosome, complete genome)		GntR family transcriptional regulator	2236256...2236630
CpMEX29_RS10070	NZ_CP016826.1 (06-FEB-2023), 2337866 bases, 2062 genes with CDS (Corynebacterium pseudotuberculosis strain MEX29 chromosome, complete genome)		NYN domain-containing protein	2236882...2238264
CpMEX29_RS10075	NZ_CP016826.1 (06-FEB-2023), 2337866 bases, 2062 genes with CDS (Corynebacterium pseudotuberculosis strain MEX29 chromosome, complete genome)		PspA/IM30 family protein	2238381...2239268
CpMEX29_RS10080	NZ_CP016826.1 (06-FEB-2023), 2337866 bases, 2062 genes with CDS (Corynebacterium pseudotuberculosis strain MEX29 chromosome, complete genome)	trxA	thioredoxin	2239854...2240222
CpMEX29_RS10085	NZ_CP016826.1 (06-FEB-2023), 2337866 bases, 2062 genes with CDS (Corynebacterium pseudotuberculosis strain MEX29 chromosome, complete genome)		heavy-metal-associated domain-containing protein	2240413...2240616
CpMEX29_RS10090	NZ_CP016826.1 (06-FEB-2023), 2337866 bases, 2062 genes with CDS (Corynebacterium pseudotuberculosis strain MEX29 chromosome, complete genome)		heavy metal translocating P-type ATPase	2240757...2243045
CpMEX29_RS10100	NZ_CP016826.1 (06-FEB-2023), 2337866 bases, 2062 genes with CDS (Corynebacterium pseudotuberculosis strain MEX29 chromosome, complete genome)	dnaB	replicative DNA helicase	2244655...2246133
CpMEX29_RS10110	NZ_CP016826.1 (06-FEB-2023), 2337866 bases, 2062 genes with CDS (Corynebacterium pseudotuberculosis strain MEX29 chromosome, complete genome)	rplI	50S ribosomal protein L9	2248830...2249282
CpMEX29_RS10115	NZ_CP016826.1 (06-FEB-2023), 2337866 bases, 2062 genes with CDS (Corynebacterium pseudotuberculosis strain MEX29 chromosome, complete genome)		single-stranded DNA-binding protein	2249382...2249951
CpMEX29_RS10120	NZ_CP016826.1 (06-FEB-2023), 2337866 bases, 2062 genes with CDS (Corynebacterium pseudotuberculosis strain MEX29 chromosome, complete genome)	rpsF	30S ribosomal protein S6	2250095...2250382
CpMEX29_RS10125	NZ_CP016826.1 (06-FEB-2023), 2337866 bases, 2062 genes with CDS (Corynebacterium pseudotuberculosis strain MEX29 chromosome, complete genome)		hypothetical protein	2250676...2250858
CpMEX29_RS10130	NZ_CP016826.1 (06-FEB-2023), 2337866 bases, 2062 genes with CDS (Corynebacterium pseudotuberculosis strain MEX29 chromosome, complete genome)		glycosyltransferase 87 family protein	2250858...2252393
CpMEX29_RS10140	NZ_CP016826.1 (06-FEB-2023), 2337866 bases, 2062 genes with CDS (Corynebacterium pseudotuberculosis strain MEX29 chromosome, complete genome)		DUF5318 family protein	2255102...2255473
CpMEX29_RS10145	NZ_CP016826.1 (06-FEB-2023), 2337866 bases, 2062 genes with CDS (Corynebacterium pseudotuberculosis strain MEX29 chromosome, complete genome)		MarR family transcriptional regulator	2255704...2256165
CpMEX29_RS10150	NZ_CP016826.1 (06-FEB-2023), 2337866 bases, 2062 genes with CDS (Corynebacterium pseudotuberculosis strain MEX29 chromosome, complete genome)		universal stress protein	2256259...2257236
CpMEX29_RS10160	NZ_CP016826.1 (06-FEB-2023), 2337866 bases, 2062 genes with CDS (Corynebacterium pseudotuberculosis strain MEX29 chromosome, complete genome)		hypothetical protein	2257988...2258461
CpMEX29_RS10165	NZ_CP016826.1 (06-FEB-2023), 2337866 bases, 2062 genes with CDS (Corynebacterium pseudotuberculosis strain MEX29 chromosome, complete genome)		rhodanese-related sulfurtransferase	2258458...2259387
CpMEX29_RS10175	NZ_CP016826.1 (06-FEB-2023), 2337866 bases, 2062 genes with CDS (Corynebacterium pseudotuberculosis strain MEX29 chromosome, complete genome)	dps	DNA starvation/stationary phase protection protein Dps	2260427...2260918
CpMEX29_RS10180	NZ_CP016826.1 (06-FEB-2023), 2337866 bases, 2062 genes with CDS (Corynebacterium pseudotuberculosis strain MEX29 chromosome, complete genome)		zinc finger domain-containing protein	2260981...2261802
CpMEX29_RS10190	NZ_CP016826.1 (06-FEB-2023), 2337866 bases, 2062 genes with CDS (Corynebacterium pseudotuberculosis strain MEX29 chromosome, complete genome)		VanZ family protein	2263341...2263862
CpMEX29_RS10200	NZ_CP016826.1 (06-FEB-2023), 2337866 bases, 2062 genes with CDS (Corynebacterium pseudotuberculosis strain MEX29 chromosome, complete genome)	leuS	leucine--tRNA ligase	2267121...2269982
CpMEX29_RS11130	NZ_CP016826.1 (06-FEB-2023), 2337866 bases, 2062 genes with CDS (Corynebacterium pseudotuberculosis strain MEX29 chromosome, complete genome)		hypothetical protein	2270294...2270416
CpMEX29_RS10205	NZ_CP016826.1 (06-FEB-2023), 2337866 bases, 2062 genes with CDS (Corynebacterium pseudotuberculosis strain MEX29 chromosome, complete genome)		ABC transporter ATP-binding protein	2271255...2271938
CpMEX29_RS10210	NZ_CP016826.1 (06-FEB-2023), 2337866 bases, 2062 genes with CDS (Corynebacterium pseudotuberculosis strain MEX29 chromosome, complete genome)		ABC transporter permease	2271935...2272987
CpMEX29_RS10225	NZ_CP016826.1 (06-FEB-2023), 2337866 bases, 2062 genes with CDS (Corynebacterium pseudotuberculosis strain MEX29 chromosome, complete genome)		histidine kinase	2275920...2277167
CpMEX29_RS10230	NZ_CP016826.1 (06-FEB-2023), 2337866 bases, 2062 genes with CDS (Corynebacterium pseudotuberculosis strain MEX29 chromosome, complete genome)	chrA	heme-responsive two-component system response regulator ChrA	2277164...2277763
CpMEX29_RS10235	NZ_CP016826.1 (06-FEB-2023), 2337866 bases, 2062 genes with CDS (Corynebacterium pseudotuberculosis strain MEX29 chromosome, complete genome)		choice-of-anchor M domain-containing protein	2277856...2281263
CpMEX29_RS10240	NZ_CP016826.1 (06-FEB-2023), 2337866 bases, 2062 genes with CDS (Corynebacterium pseudotuberculosis strain MEX29 chromosome, complete genome)	nagB	glucosamine-6-phosphate deaminase	2281687...2282466
CpMEX29_RS10245	NZ_CP016826.1 (06-FEB-2023), 2337866 bases, 2062 genes with CDS (Corynebacterium pseudotuberculosis strain MEX29 chromosome, complete genome)		amidohydrolase family protein	2282479...2283630
CpMEX29_RS10250	NZ_CP016826.1 (06-FEB-2023), 2337866 bases, 2062 genes with CDS (Corynebacterium pseudotuberculosis strain MEX29 chromosome, complete genome)		N-acetylmannosamine-6-phosphate 2-epimerase	2283642...2284331
CpMEX29_RS10260	NZ_CP016826.1 (06-FEB-2023), 2337866 bases, 2062 genes with CDS (Corynebacterium pseudotuberculosis strain MEX29 chromosome, complete genome)		GntR family transcriptional regulator	2285281...2286057
CpMEX29_RS10265	NZ_CP016826.1 (06-FEB-2023), 2337866 bases, 2062 genes with CDS (Corynebacterium pseudotuberculosis strain MEX29 chromosome, complete genome)		ABC transporter substrate-binding protein	2286430...2288052
CpMEX29_RS10270	NZ_CP016826.1 (06-FEB-2023), 2337866 bases, 2062 genes with CDS (Corynebacterium pseudotuberculosis strain MEX29 chromosome, complete genome)		ABC transporter permease	2288455...2289420
CpMEX29_RS10275	NZ_CP016826.1 (06-FEB-2023), 2337866 bases, 2062 genes with CDS (Corynebacterium pseudotuberculosis strain MEX29 chromosome, complete genome)		dipeptide/oligopeptide/nickel ABC transporter permease/ATP-binding protein	2289420...2291453
CpMEX29_RS10280	NZ_CP016826.1 (06-FEB-2023), 2337866 bases, 2062 genes with CDS (Corynebacterium pseudotuberculosis strain MEX29 chromosome, complete genome)		dipeptide/oligopeptide/nickel ABC transporter ATP-binding protein	2291450...2292283
CpMEX29_RS10285	NZ_CP016826.1 (06-FEB-2023), 2337866 bases, 2062 genes with CDS (Corynebacterium pseudotuberculosis strain MEX29 chromosome, complete genome)		dihydrodipicolinate synthase family protein	2292310...2293233
CpMEX29_RS10290	NZ_CP016826.1 (06-FEB-2023), 2337866 bases, 2062 genes with CDS (Corynebacterium pseudotuberculosis strain MEX29 chromosome, complete genome)		hypothetical protein	2293347...2293766
CpMEX29_RS10315	NZ_CP016826.1 (06-FEB-2023), 2337866 bases, 2062 genes with CDS (Corynebacterium pseudotuberculosis strain MEX29 chromosome, complete genome)		hypothetical protein	2296238...2296876
CpMEX29_RS10320	NZ_CP016826.1 (06-FEB-2023), 2337866 bases, 2062 genes with CDS (Corynebacterium pseudotuberculosis strain MEX29 chromosome, complete genome)		DUF1846 domain-containing protein	2296988...2298481
CpMEX29_RS10325	NZ_CP016826.1 (06-FEB-2023), 2337866 bases, 2062 genes with CDS (Corynebacterium pseudotuberculosis strain MEX29 chromosome, complete genome)		DUF1508 domain-containing protein	2298676...2298855
CpMEX29_RS10340	NZ_CP016826.1 (06-FEB-2023), 2337866 bases, 2062 genes with CDS (Corynebacterium pseudotuberculosis strain MEX29 chromosome, complete genome)		dicarboxylate/amino acid:cation symporter	2301325...2302644
CpMEX29_RS10350	NZ_CP016826.1 (06-FEB-2023), 2337866 bases, 2062 genes with CDS (Corynebacterium pseudotuberculosis strain MEX29 chromosome, complete genome)	crtI	phytoene desaturase family protein	2304440...2306071
CpMEX29_RS10355	NZ_CP016826.1 (06-FEB-2023), 2337866 bases, 2062 genes with CDS (Corynebacterium pseudotuberculosis strain MEX29 chromosome, complete genome)		SdpI family protein	2306121...2306594
CpMEX29_RS10360	NZ_CP016826.1 (06-FEB-2023), 2337866 bases, 2062 genes with CDS (Corynebacterium pseudotuberculosis strain MEX29 chromosome, complete genome)		anthranilate synthase component 1	2306802...2308409
CpMEX29_RS10375	NZ_CP016826.1 (06-FEB-2023), 2337866 bases, 2062 genes with CDS (Corynebacterium pseudotuberculosis strain MEX29 chromosome, complete genome)	trpCF	bifunctional indole-3-glycerol-phosphate synthase TrpC/phosphoribosylanthranilate isomerase TrpF	2310113...2311600
CpMEX29_RS10385	NZ_CP016826.1 (06-FEB-2023), 2337866 bases, 2062 genes with CDS (Corynebacterium pseudotuberculosis strain MEX29 chromosome, complete genome)	trpB	tryptophan synthase subunit beta	2311996...2313246
CpMEX29_RS10390	NZ_CP016826.1 (06-FEB-2023), 2337866 bases, 2062 genes with CDS (Corynebacterium pseudotuberculosis strain MEX29 chromosome, complete genome)	trpA	tryptophan synthase subunit alpha	2313249...2314088
CpMEX29_RS10395	NZ_CP016826.1 (06-FEB-2023), 2337866 bases, 2062 genes with CDS (Corynebacterium pseudotuberculosis strain MEX29 chromosome, complete genome)		Rieske (2Fe-2S) protein	2314262...2314612
CpMEX29_RS10400	NZ_CP016826.1 (06-FEB-2023), 2337866 bases, 2062 genes with CDS (Corynebacterium pseudotuberculosis strain MEX29 chromosome, complete genome)		bile acid:sodium symporter family protein	2314665...2315633
CpMEX29_RS10405	NZ_CP016826.1 (06-FEB-2023), 2337866 bases, 2062 genes with CDS (Corynebacterium pseudotuberculosis strain MEX29 chromosome, complete genome)		hypothetical protein	2315657...2315971
CpMEX29_RS10410	NZ_CP016826.1 (06-FEB-2023), 2337866 bases, 2062 genes with CDS (Corynebacterium pseudotuberculosis strain MEX29 chromosome, complete genome)		AzlD domain-containing protein	2316042...2316395
CpMEX29_RS10415	NZ_CP016826.1 (06-FEB-2023), 2337866 bases, 2062 genes with CDS (Corynebacterium pseudotuberculosis strain MEX29 chromosome, complete genome)		AzlC family ABC transporter permease	2316392...2317108
CpMEX29_RS10420	NZ_CP016826.1 (06-FEB-2023), 2337866 bases, 2062 genes with CDS (Corynebacterium pseudotuberculosis strain MEX29 chromosome, complete genome)		YqgE/AlgH family protein	2317253...2317849
CpMEX29_RS10425	NZ_CP016826.1 (06-FEB-2023), 2337866 bases, 2062 genes with CDS (Corynebacterium pseudotuberculosis strain MEX29 chromosome, complete genome)		CCA tRNA nucleotidyltransferase	2317874...2319475
CpMEX29_RS10430	NZ_CP016826.1 (06-FEB-2023), 2337866 bases, 2062 genes with CDS (Corynebacterium pseudotuberculosis strain MEX29 chromosome, complete genome)		NUDIX hydrolase	2319887...2320993
CpMEX29_RS10440	NZ_CP016826.1 (06-FEB-2023), 2337866 bases, 2062 genes with CDS (Corynebacterium pseudotuberculosis strain MEX29 chromosome, complete genome)	murJ	murein biosynthesis integral membrane protein MurJ	2323989...2327462
CpMEX29_RS10445	NZ_CP016826.1 (06-FEB-2023), 2337866 bases, 2062 genes with CDS (Corynebacterium pseudotuberculosis strain MEX29 chromosome, complete genome)		sigma-70 family RNA polymerase sigma factor	2327785...2328453
CpMEX29_RS10450	NZ_CP016826.1 (06-FEB-2023), 2337866 bases, 2062 genes with CDS (Corynebacterium pseudotuberculosis strain MEX29 chromosome, complete genome)	trxB	thioredoxin-disulfide reductase	2328677...2329624
CpMEX29_RS10455	NZ_CP016826.1 (06-FEB-2023), 2337866 bases, 2062 genes with CDS (Corynebacterium pseudotuberculosis strain MEX29 chromosome, complete genome)	trxA	thioredoxin	2329685...2330008
CpMEX29_RS10460	NZ_CP016826.1 (06-FEB-2023), 2337866 bases, 2062 genes with CDS (Corynebacterium pseudotuberculosis strain MEX29 chromosome, complete genome)		N-acetylmuramoyl-L-alanine amidase	2330097...2331278
CpMEX29_RS10465	NZ_CP016826.1 (06-FEB-2023), 2337866 bases, 2062 genes with CDS (Corynebacterium pseudotuberculosis strain MEX29 chromosome, complete genome)		hypothetical protein	2331329...2331997
CpMEX29_RS10470	NZ_CP016826.1 (06-FEB-2023), 2337866 bases, 2062 genes with CDS (Corynebacterium pseudotuberculosis strain MEX29 chromosome, complete genome)		ParB/RepB/Spo0J family partition protein	2332038...2333090
CpMEX29_RS10475	NZ_CP016826.1 (06-FEB-2023), 2337866 bases, 2062 genes with CDS (Corynebacterium pseudotuberculosis strain MEX29 chromosome, complete genome)		ParA family protein	2333096...2334088
CpMEX29_RS10480	NZ_CP016826.1 (06-FEB-2023), 2337866 bases, 2062 genes with CDS (Corynebacterium pseudotuberculosis strain MEX29 chromosome, complete genome)	rsmG	16S rRNA (guanine(527)-N(7))-methyltransferase RsmG	2334193...2334864
CpMEX29_RS10485	NZ_CP016826.1 (06-FEB-2023), 2337866 bases, 2062 genes with CDS (Corynebacterium pseudotuberculosis strain MEX29 chromosome, complete genome)	yidC	membrane protein insertase YidC	2335049...2336005
CpMEX29_RS10490	NZ_CP016826.1 (06-FEB-2023), 2337866 bases, 2062 genes with CDS (Corynebacterium pseudotuberculosis strain MEX29 chromosome, complete genome)	yidD	membrane protein insertion efficiency factor YidD	2336061...2336348
CpMEX29_RS10495	NZ_CP016826.1 (06-FEB-2023), 2337866 bases, 2062 genes with CDS (Corynebacterium pseudotuberculosis strain MEX29 chromosome, complete genome)	rnpA	ribonuclease P protein component	2336364...2336720
CpMEX29_RS10500	NZ_CP016826.1 (06-FEB-2023), 2337866 bases, 2062 genes with CDS (Corynebacterium pseudotuberculosis strain MEX29 chromosome, complete genome)	rpmH	50S ribosomal protein L34	2336747...2336890
