# Supplementary material for: Corynebacterium pseudotuberculosis: Whole genome sequencing reveals unforeseen and relevant genetic diversity in this pathogen
Source: PLoS One. 2024 Aug 26;19(8):e0309282. doi: 10.1371/journal.pone.0309282 (PMC11346948; doi:10.1371/journal.pone.0309282)
Supplement: S4 Table — (XLSX) [file pone.0309282.s011.xlsx]

## Sheet: accessorytargets
Target	Source	Discarded by
CpMEX29_RS00020	NZ_CP016826.1 (06-FEB-2023)	complete genome)	Seed Genome Filter: Gene Overlap Filter	Gene CpMEX29_RS00020 overlaps CpMEX29_RS00015 at 11 bases.
CpMEX29_RS00350	NZ_CP016826.1 (06-FEB-2023)	complete genome)	Seed Genome Filter: Gene Overlap Filter	Gene CpMEX29_RS00350 overlaps CpMEX29_RS00355 at 8 bases.
CpMEX29_RS00495	NZ_CP016826.1 (06-FEB-2023)	complete genome)	Seed Genome Filter: Gene Overlap Filter	Gene CpMEX29_RS00495 overlaps CpMEX29_RS00490 at 8 bases.
CpMEX29_RS00505	NZ_CP016826.1 (06-FEB-2023)	complete genome)	Seed Genome Filter: Gene Overlap Filter	Gene CpMEX29_RS00505 overlaps CpMEX29_RS00500 at 8 bases.
CpMEX29_RS00680	NZ_CP016826.1 (06-FEB-2023)	complete genome)	Seed Genome Filter: Gene Overlap Filter	Gene CpMEX29_RS00680 overlaps CpMEX29_RS00675 at 7 bases.
CpMEX29_RS00715	NZ_CP016826.1 (06-FEB-2023)	complete genome)	Seed Genome Filter: Gene Overlap Filter	Gene CpMEX29_RS00715 overlaps CpMEX29_RS00710 at 14 bases.
CpMEX29_RS00725	NZ_CP016826.1 (06-FEB-2023)	complete genome)	Seed Genome Filter: Gene Overlap Filter	Gene CpMEX29_RS00725 overlaps CpMEX29_RS00720 at 17 bases.
CpMEX29_RS00930	NZ_CP016826.1 (06-FEB-2023)	complete genome)	Seed Genome Filter: Gene Overlap Filter	Gene CpMEX29_RS00930 overlaps CpMEX29_RS00935 at 10 bases.
CpMEX29_RS10940	NZ_CP016826.1 (06-FEB-2023)	complete genome)	Seed Genome Filter: Gene Overlap Filter	Gene CpMEX29_RS10940 overlaps CpMEX29_RS00940 at 68 bases.
CpMEX29_RS00950	NZ_CP016826.1 (06-FEB-2023)	complete genome)	Seed Genome Filter: Gene Overlap Filter	Gene CpMEX29_RS00950 overlaps CpMEX29_RS00955 at 8 bases.
CpMEX29_RS01085	NZ_CP016826.1 (06-FEB-2023)	complete genome)	Seed Genome Filter: Gene Overlap Filter	Gene CpMEX29_RS01085 overlaps CpMEX29_RS01080 at 8 bases.
CpMEX29_RS01115	NZ_CP016826.1 (06-FEB-2023)	complete genome)	Seed Genome Filter: Gene Overlap Filter	Gene CpMEX29_RS01115 overlaps CpMEX29_RS01110 at 16 bases.
CpMEX29_RS01205	NZ_CP016826.1 (06-FEB-2023)	complete genome)	Seed Genome Filter: Gene Overlap Filter	Gene CpMEX29_RS01205 overlaps CpMEX29_RS01210 at 8 bases.
CpMEX29_RS01350	NZ_CP016826.1 (06-FEB-2023)	complete genome)	Seed Genome Filter: Gene Overlap Filter	Gene CpMEX29_RS01350 overlaps CpMEX29_RS01345 at 8 bases.
CpMEX29_RS01385	NZ_CP016826.1 (06-FEB-2023)	complete genome)	Seed Genome Filter: Gene Overlap Filter	Gene CpMEX29_RS01385 overlaps CpMEX29_RS01390 at 14 bases.
CpMEX29_RS01465	NZ_CP016826.1 (06-FEB-2023)	complete genome)	Seed Genome Filter: Gene Overlap Filter	Gene CpMEX29_RS01465 overlaps CpMEX29_RS01470 at 15 bases.
CpMEX29_RS01500	NZ_CP016826.1 (06-FEB-2023)	complete genome)	Seed Genome Filter: Gene Overlap Filter	Gene CpMEX29_RS01500 overlaps CpMEX29_RS01505 at 23 bases.
CpMEX29_RS01510	NZ_CP016826.1 (06-FEB-2023)	complete genome)	Seed Genome Filter: Gene Overlap Filter	Gene CpMEX29_RS01510 overlaps CpMEX29_RS01505 at 8 bases.
CpMEX29_RS01675	NZ_CP016826.1 (06-FEB-2023)	complete genome)	Seed Genome Filter: Gene Overlap Filter	Gene CpMEX29_RS01675 overlaps CpMEX29_RS01680 at 8 bases.
CpMEX29_RS10850	NZ_CP016826.1 (06-FEB-2023)	complete genome)	Seed Genome Filter: Gene Overlap Filter	Gene CpMEX29_RS10850 overlaps CpMEX29_RS01710 at 8 bases.
CpMEX29_RS01725	NZ_CP016826.1 (06-FEB-2023)	complete genome)	Seed Genome Filter: Gene Overlap Filter	Gene CpMEX29_RS01725 overlaps CpMEX29_RS01720 at 8 bases.
CpMEX29_RS02015	NZ_CP016826.1 (06-FEB-2023)	complete genome)	Seed Genome Filter: Gene Overlap Filter	Gene CpMEX29_RS02015 overlaps CpMEX29_RS02010 at 8 bases.
CpMEX29_RS02055	NZ_CP016826.1 (06-FEB-2023)	complete genome)	Seed Genome Filter: Gene Overlap Filter	Gene CpMEX29_RS02055 overlaps CpMEX29_RS02050 at 7 bases.
CpMEX29_RS02205	NZ_CP016826.1 (06-FEB-2023)	complete genome)	Seed Genome Filter: Gene Overlap Filter	Gene CpMEX29_RS02205 overlaps CpMEX29_RS02200 at 20 bases.
CpMEX29_RS02215	NZ_CP016826.1 (06-FEB-2023)	complete genome)	Seed Genome Filter: Gene Overlap Filter	Gene CpMEX29_RS02215 overlaps CpMEX29_RS02220 at 8 bases.
CpMEX29_RS02225	NZ_CP016826.1 (06-FEB-2023)	complete genome)	Seed Genome Filter: Gene Overlap Filter	Gene CpMEX29_RS02225 overlaps CpMEX29_RS02220 at 7 bases.
CpMEX29_RS10570	NZ_CP016826.1 (06-FEB-2023)	complete genome)	Seed Genome Filter: Gene Overlap Filter	Gene CpMEX29_RS10570 overlaps CpMEX29_RS02240 at 29 bases.
CpMEX29_RS02270	NZ_CP016826.1 (06-FEB-2023)	complete genome)	Seed Genome Filter: Gene Overlap Filter	Gene CpMEX29_RS02270 overlaps CpMEX29_RS02265 at 17 bases.
CpMEX29_RS02565	NZ_CP016826.1 (06-FEB-2023)	complete genome)	Seed Genome Filter: Gene Overlap Filter	Gene CpMEX29_RS02565 overlaps CpMEX29_RS02570 at 8 bases.
CpMEX29_RS02630	NZ_CP016826.1 (06-FEB-2023)	complete genome)	Seed Genome Filter: Gene Overlap Filter	Gene CpMEX29_RS02630 overlaps CpMEX29_RS02625 at 42 bases.
CpMEX29_RS02700	NZ_CP016826.1 (06-FEB-2023)	complete genome)	Seed Genome Filter: Gene Overlap Filter	Gene CpMEX29_RS02700 overlaps CpMEX29_RS02695 at 14 bases.
CpMEX29_RS02710	NZ_CP016826.1 (06-FEB-2023)	complete genome)	Seed Genome Filter: Gene Overlap Filter	Gene CpMEX29_RS02710 overlaps CpMEX29_RS02705 at 7 bases.
CpMEX29_RS02895	NZ_CP016826.1 (06-FEB-2023)	complete genome)	Seed Genome Filter: Gene Overlap Filter	Gene CpMEX29_RS02895 overlaps CpMEX29_RS02900 at 8 bases.
CpMEX29_RS10860	NZ_CP016826.1 (06-FEB-2023)	complete genome)	Seed Genome Filter: Gene Overlap Filter	Gene CpMEX29_RS10860 overlaps CpMEX29_RS02930 at 8 bases.
CpMEX29_RS03000	NZ_CP016826.1 (06-FEB-2023)	complete genome)	Seed Genome Filter: Gene Overlap Filter	Gene CpMEX29_RS03000 overlaps CpMEX29_RS02995 at 20 bases.
CpMEX29_RS03195	NZ_CP016826.1 (06-FEB-2023)	complete genome)	Seed Genome Filter: Gene Overlap Filter	Gene CpMEX29_RS03195 overlaps CpMEX29_RS03190 at 8 bases.
CpMEX29_RS03370	NZ_CP016826.1 (06-FEB-2023)	complete genome)	Seed Genome Filter: Gene Overlap Filter	Gene CpMEX29_RS03370 overlaps CpMEX29_RS03375 at 38 bases.
CpMEX29_RS03410	NZ_CP016826.1 (06-FEB-2023)	complete genome)	Seed Genome Filter: Gene Overlap Filter	Gene CpMEX29_RS03410 overlaps CpMEX29_RS03415 at 20 bases.
CpMEX29_RS03475	NZ_CP016826.1 (06-FEB-2023)	complete genome)	Seed Genome Filter: Gene Overlap Filter	Gene CpMEX29_RS03475 overlaps CpMEX29_RS03480 at 8 bases.
CpMEX29_RS03485	NZ_CP016826.1 (06-FEB-2023)	complete genome)	Seed Genome Filter: Gene Overlap Filter	Gene CpMEX29_RS03485 overlaps CpMEX29_RS03480 at 8 bases.
CpMEX29_RS10955	NZ_CP016826.1 (06-FEB-2023)	complete genome)	Seed Genome Filter: Gene Overlap Filter	Gene CpMEX29_RS10955 overlaps CpMEX29_RS10960 at 14 bases.
CpMEX29_RS10970	NZ_CP016826.1 (06-FEB-2023)	complete genome)	Seed Genome Filter: Gene Overlap Filter	Gene CpMEX29_RS10970 overlaps CpMEX29_RS10975 at 8 bases.
CpMEX29_RS03680	NZ_CP016826.1 (06-FEB-2023)	complete genome)	Seed Genome Filter: Gene Overlap Filter	Gene CpMEX29_RS03680 overlaps CpMEX29_RS03685 at 8 bases.
CpMEX29_RS03715	NZ_CP016826.1 (06-FEB-2023)	complete genome)	Seed Genome Filter: Gene Overlap Filter	Gene CpMEX29_RS03715 overlaps CpMEX29_RS03710 at 8 bases.
CpMEX29_RS03725	NZ_CP016826.1 (06-FEB-2023)	complete genome)	Seed Genome Filter: Gene Overlap Filter	Gene CpMEX29_RS03725 overlaps CpMEX29_RS03720 at 14 bases.
CpMEX29_RS03765	NZ_CP016826.1 (06-FEB-2023)	complete genome)	Seed Genome Filter: Gene Overlap Filter	Gene CpMEX29_RS03765 overlaps CpMEX29_RS03760 at 11 bases.
CpMEX29_RS03775	NZ_CP016826.1 (06-FEB-2023)	complete genome)	Seed Genome Filter: Gene Overlap Filter	Gene CpMEX29_RS03775 overlaps CpMEX29_RS03770 at 8 bases.
CpMEX29_RS03810	NZ_CP016826.1 (06-FEB-2023)	complete genome)	Seed Genome Filter: Gene Overlap Filter	Gene CpMEX29_RS03810 overlaps CpMEX29_RS03815 at 65 bases.
CpMEX29_RS03900	NZ_CP016826.1 (06-FEB-2023)	complete genome)	Seed Genome Filter: Gene Overlap Filter	Gene CpMEX29_RS03900 overlaps CpMEX29_RS03905 at 67 bases.
CpMEX29_RS03945	NZ_CP016826.1 (06-FEB-2023)	complete genome)	Seed Genome Filter: Gene Overlap Filter	Gene CpMEX29_RS03945 overlaps CpMEX29_RS03940 at 41 bases.
CpMEX29_RS04030	NZ_CP016826.1 (06-FEB-2023)	complete genome)	Seed Genome Filter: Gene Overlap Filter	Gene CpMEX29_RS04030 overlaps CpMEX29_RS04025 at 8 bases.
CpMEX29_RS04040	NZ_CP016826.1 (06-FEB-2023)	complete genome)	Seed Genome Filter: Gene Overlap Filter	Gene CpMEX29_RS04040 overlaps CpMEX29_RS04035 at 14 bases.
CpMEX29_RS04065	NZ_CP016826.1 (06-FEB-2023)	complete genome)	Seed Genome Filter: Gene Overlap Filter	Gene CpMEX29_RS04065 overlaps CpMEX29_RS04070 at 23 bases.
CpMEX29_RS10995	NZ_CP016826.1 (06-FEB-2023)	complete genome)	Seed Genome Filter: Gene Overlap Filter	Gene CpMEX29_RS10995 overlaps CpMEX29_RS10990 at 23 bases.
CpMEX29_RS04185	NZ_CP016826.1 (06-FEB-2023)	complete genome)	Seed Genome Filter: Gene Overlap Filter	Gene CpMEX29_RS04185 overlaps CpMEX29_RS04180 at 8 bases.
CpMEX29_RS04200	NZ_CP016826.1 (06-FEB-2023)	complete genome)	Seed Genome Filter: Gene Overlap Filter	Gene CpMEX29_RS04200 overlaps CpMEX29_RS04195 at 65 bases.
CpMEX29_RS11005	NZ_CP016826.1 (06-FEB-2023)	complete genome)	Seed Genome Filter: Gene Overlap Filter	Gene CpMEX29_RS11005 overlaps CpMEX29_RS11000 at 14 bases.
CpMEX29_RS04305	NZ_CP016826.1 (06-FEB-2023)	complete genome)	Seed Genome Filter: Gene Overlap Filter	Gene CpMEX29_RS04305 overlaps CpMEX29_RS04300 at 8 bases.
CpMEX29_RS04640	NZ_CP016826.1 (06-FEB-2023)	complete genome)	Seed Genome Filter: Gene Overlap Filter	Gene CpMEX29_RS04640 overlaps CpMEX29_RS04645 at 8 bases.
CpMEX29_RS04695	NZ_CP016826.1 (06-FEB-2023)	complete genome)	Seed Genome Filter: Gene Overlap Filter	Gene CpMEX29_RS04695 overlaps CpMEX29_RS04690 at 16 bases.
CpMEX29_RS11010	NZ_CP016826.1 (06-FEB-2023)	complete genome)	Seed Genome Filter: Gene Overlap Filter	Gene CpMEX29_RS11010 overlaps CpMEX29_RS04700 at 22 bases.
CpMEX29_RS04860	NZ_CP016826.1 (06-FEB-2023)	complete genome)	Seed Genome Filter: Gene Overlap Filter	Gene CpMEX29_RS04860 overlaps CpMEX29_RS04865 at 13 bases.
CpMEX29_RS05020	NZ_CP016826.1 (06-FEB-2023)	complete genome)	Seed Genome Filter: Gene Overlap Filter	Gene CpMEX29_RS05020 overlaps CpMEX29_RS05025 at 8 bases.
CpMEX29_RS11110	NZ_CP016826.1 (06-FEB-2023)	complete genome)	Seed Genome Filter: Gene Overlap Filter	Gene CpMEX29_RS11110 overlaps CpMEX29_RS10670 at 20 bases.
CpMEX29_RS05050	NZ_CP016826.1 (06-FEB-2023)	complete genome)	Seed Genome Filter: Gene Overlap Filter	Gene CpMEX29_RS05050 overlaps CpMEX29_RS10670 at 85 bases.
CpMEX29_RS05105	NZ_CP016826.1 (06-FEB-2023)	complete genome)	Seed Genome Filter: Gene Overlap Filter	Gene CpMEX29_RS05105 overlaps CpMEX29_RS05110 at 28 bases.
CpMEX29_RS05415	NZ_CP016826.1 (06-FEB-2023)	complete genome)	Seed Genome Filter: Gene Overlap Filter	Gene CpMEX29_RS05415 overlaps CpMEX29_RS05410 at 8 bases.
CpMEX29_RS05520	NZ_CP016826.1 (06-FEB-2023)	complete genome)	Seed Genome Filter: Gene Overlap Filter	Gene CpMEX29_RS05520 overlaps CpMEX29_RS05515 at 13 bases.
CpMEX29_RS05660	NZ_CP016826.1 (06-FEB-2023)	complete genome)	Seed Genome Filter: Gene Overlap Filter	Gene CpMEX29_RS05660 overlaps CpMEX29_RS05655 at 8 bases.
CpMEX29_RS05985	NZ_CP016826.1 (06-FEB-2023)	complete genome)	Seed Genome Filter: Gene Overlap Filter	Gene CpMEX29_RS05985 overlaps CpMEX29_RS05990 at 8 bases.
CpMEX29_RS06025	NZ_CP016826.1 (06-FEB-2023)	complete genome)	Seed Genome Filter: Gene Overlap Filter	Gene CpMEX29_RS06025 overlaps CpMEX29_RS06030 at 11 bases.
CpMEX29_RS06120	NZ_CP016826.1 (06-FEB-2023)	complete genome)	Seed Genome Filter: Gene Overlap Filter	Gene CpMEX29_RS06120 overlaps CpMEX29_RS06115 at 8 bases.
CpMEX29_RS06175	NZ_CP016826.1 (06-FEB-2023)	complete genome)	Seed Genome Filter: Gene Overlap Filter	Gene CpMEX29_RS06175 overlaps CpMEX29_RS06180 at 14 bases.
CpMEX29_RS06185	NZ_CP016826.1 (06-FEB-2023)	complete genome)	Seed Genome Filter: Gene Overlap Filter	Gene CpMEX29_RS06185 overlaps CpMEX29_RS06180 at 7 bases.
CpMEX29_RS06190	NZ_CP016826.1 (06-FEB-2023)	complete genome)	Seed Genome Filter: Gene Overlap Filter	Gene CpMEX29_RS06190 overlaps CpMEX29_RS06195 at 8 bases.
CpMEX29_RS06290	NZ_CP016826.1 (06-FEB-2023)	complete genome)	Seed Genome Filter: Gene Overlap Filter	Gene CpMEX29_RS06290 overlaps CpMEX29_RS06295 at 26 bases.
CpMEX29_RS06445	NZ_CP016826.1 (06-FEB-2023)	complete genome)	Seed Genome Filter: Gene Overlap Filter	Gene CpMEX29_RS06445 overlaps CpMEX29_RS06440 at 31 bases.
CpMEX29_RS06620	NZ_CP016826.1 (06-FEB-2023)	complete genome)	Seed Genome Filter: Gene Overlap Filter	Gene CpMEX29_RS06620 overlaps CpMEX29_RS06615 at 8 bases.
CpMEX29_RS06635	NZ_CP016826.1 (06-FEB-2023)	complete genome)	Seed Genome Filter: Gene Overlap Filter	Gene CpMEX29_RS06635 overlaps CpMEX29_RS06640 at 54 bases.
CpMEX29_RS06970	NZ_CP016826.1 (06-FEB-2023)	complete genome)	Seed Genome Filter: Gene Overlap Filter	Gene CpMEX29_RS06970 overlaps CpMEX29_RS06965 at 8 bases.
CpMEX29_RS10830	NZ_CP016826.1 (06-FEB-2023)	complete genome)	Seed Genome Filter: Gene Overlap Filter	Gene CpMEX29_RS10830 overlaps CpMEX29_RS06985 at 98 bases.
CpMEX29_RS07275	NZ_CP016826.1 (06-FEB-2023)	complete genome)	Seed Genome Filter: Gene Overlap Filter	Gene CpMEX29_RS07275 overlaps CpMEX29_RS07270 at 11 bases.
CpMEX29_RS07285	NZ_CP016826.1 (06-FEB-2023)	complete genome)	Seed Genome Filter: Gene Overlap Filter	Gene CpMEX29_RS07285 overlaps CpMEX29_RS07280 at 8 bases.
CpMEX29_RS07445	NZ_CP016826.1 (06-FEB-2023)	complete genome)	Seed Genome Filter: Gene Overlap Filter	Gene CpMEX29_RS07445 overlaps CpMEX29_RS07450 at 20 bases.
CpMEX29_RS11125	NZ_CP016826.1 (06-FEB-2023)	complete genome)	Seed Genome Filter: Gene Overlap Filter	Gene CpMEX29_RS11125 overlaps CpMEX29_RS07480 at 9 bases.
CpMEX29_RS07560	NZ_CP016826.1 (06-FEB-2023)	complete genome)	Seed Genome Filter: Gene Overlap Filter	Gene CpMEX29_RS07560 overlaps CpMEX29_RS07555 at 11 bases.
CpMEX29_RS07750	NZ_CP016826.1 (06-FEB-2023)	complete genome)	Seed Genome Filter: Gene Overlap Filter	Gene CpMEX29_RS07750 overlaps CpMEX29_RS07755 at 22 bases.
CpMEX29_RS07960	NZ_CP016826.1 (06-FEB-2023)	complete genome)	Seed Genome Filter: Gene Overlap Filter	Gene CpMEX29_RS07960 overlaps CpMEX29_RS07955 at 38 bases.
CpMEX29_RS11085	NZ_CP016826.1 (06-FEB-2023)	complete genome)	Seed Genome Filter: Gene Overlap Filter	Gene CpMEX29_RS11085 overlaps CpMEX29_RS08120 at 34 bases.
CpMEX29_RS08460	NZ_CP016826.1 (06-FEB-2023)	complete genome)	Seed Genome Filter: Gene Overlap Filter	Gene CpMEX29_RS08460 overlaps CpMEX29_RS08455 at 6 bases.
CpMEX29_RS09100	NZ_CP016826.1 (06-FEB-2023)	complete genome)	Seed Genome Filter: Gene Overlap Filter	Gene CpMEX29_RS09100 overlaps CpMEX29_RS09095 at 8 bases.
CpMEX29_RS09200	NZ_CP016826.1 (06-FEB-2023)	complete genome)	Seed Genome Filter: Gene Overlap Filter	Gene CpMEX29_RS09200 overlaps CpMEX29_RS09195 at 8 bases.
CpMEX29_RS09635	NZ_CP016826.1 (06-FEB-2023)	complete genome)	Seed Genome Filter: Gene Overlap Filter	Gene CpMEX29_RS09635 overlaps CpMEX29_RS09630 at 14 bases.
CpMEX29_RS09765	NZ_CP016826.1 (06-FEB-2023)	complete genome)	Seed Genome Filter: Gene Overlap Filter	Gene CpMEX29_RS09765 overlaps CpMEX29_RS09760 at 8 bases.
CpMEX29_RS09880	NZ_CP016826.1 (06-FEB-2023)	complete genome)	Seed Genome Filter: Gene Overlap Filter	Gene CpMEX29_RS09880 overlaps CpMEX29_RS09885 at 7 bases.
CpMEX29_RS09890	NZ_CP016826.1 (06-FEB-2023)	complete genome)	Seed Genome Filter: Gene Overlap Filter	Gene CpMEX29_RS09890 overlaps CpMEX29_RS09895 at 10 bases.
CpMEX29_RS10060	NZ_CP016826.1 (06-FEB-2023)	complete genome)	Seed Genome Filter: Gene Overlap Filter	Gene CpMEX29_RS10060 overlaps CpMEX29_RS10055 at 8 bases.
CpMEX29_RS10295	NZ_CP016826.1 (06-FEB-2023)	complete genome)	Seed Genome Filter: Gene Overlap Filter	Gene CpMEX29_RS10295 overlaps CpMEX29_RS10300 at 17 bases.
CpMEX29_RS10370	NZ_CP016826.1 (06-FEB-2023)	complete genome)	Seed Genome Filter: Gene Overlap Filter	Gene CpMEX29_RS10370 overlaps CpMEX29_RS10375 at 11 bases.
CpMEX29_RS00080	NZ_CP016826.1 (06-FEB-2023)	complete genome)	Seed Genome Filter: Manually excluded targets	moved to Accessory
CpMEX29_RS00115	NZ_CP016826.1 (06-FEB-2023)	complete genome)	Seed Genome Filter: Manually excluded targets	moved to Accessory
CpMEX29_RS10845	NZ_CP016826.1 (06-FEB-2023)	complete genome)	Seed Genome Filter: Manually excluded targets	moved to Accessory
CpMEX29_RS00200	NZ_CP016826.1 (06-FEB-2023)	complete genome)	Seed Genome Filter: Manually excluded targets	moved to Accessory
CpMEX29_RS00205	NZ_CP016826.1 (06-FEB-2023)	complete genome)	Seed Genome Filter: Manually excluded targets	moved to Accessory
CpMEX29_RS00215	NZ_CP016826.1 (06-FEB-2023)	complete genome)	Seed Genome Filter: Manually excluded targets	moved to Accessory
CpMEX29_RS00220	NZ_CP016826.1 (06-FEB-2023)	complete genome)	Seed Genome Filter: Manually excluded targets	moved to Accessory
CpMEX29_RS00225	NZ_CP016826.1 (06-FEB-2023)	complete genome)	Seed Genome Filter: Manually excluded targets	moved to Accessory
CpMEX29_RS00245	NZ_CP016826.1 (06-FEB-2023)	complete genome)	Seed Genome Filter: Manually excluded targets	moved to Accessory
CpMEX29_RS00250	NZ_CP016826.1 (06-FEB-2023)	complete genome)	Seed Genome Filter: Manually excluded targets	moved to Accessory
CpMEX29_RS00260	NZ_CP016826.1 (06-FEB-2023)	complete genome)	Seed Genome Filter: Manually excluded targets	moved to Accessory
CpMEX29_RS00275	NZ_CP016826.1 (06-FEB-2023)	complete genome)	Seed Genome Filter: Manually excluded targets	moved to Accessory
CpMEX29_RS00315	NZ_CP016826.1 (06-FEB-2023)	complete genome)	Seed Genome Filter: Manually excluded targets	moved to Accessory
CpMEX29_RS00330	NZ_CP016826.1 (06-FEB-2023)	complete genome)	Seed Genome Filter: Manually excluded targets	moved to Accessory
CpMEX29_RS00345	NZ_CP016826.1 (06-FEB-2023)	complete genome)	Seed Genome Filter: Manually excluded targets	moved to Accessory
CpMEX29_RS00360	NZ_CP016826.1 (06-FEB-2023)	complete genome)	Seed Genome Filter: Manually excluded targets	moved to Accessory
CpMEX29_RS00365	NZ_CP016826.1 (06-FEB-2023)	complete genome)	Seed Genome Filter: Manually excluded targets	moved to Accessory
CpMEX29_RS00385	NZ_CP016826.1 (06-FEB-2023)	complete genome)	Seed Genome Filter: Manually excluded targets	moved to Accessory
CpMEX29_RS00390	NZ_CP016826.1 (06-FEB-2023)	complete genome)	Seed Genome Filter: Manually excluded targets	moved to Accessory
CpMEX29_RS00405	NZ_CP016826.1 (06-FEB-2023)	complete genome)	Seed Genome Filter: Manually excluded targets	moved to Accessory
CpMEX29_RS00450	NZ_CP016826.1 (06-FEB-2023)	complete genome)	Seed Genome Filter: Manually excluded targets	moved to Accessory
CpMEX29_RS00455	NZ_CP016826.1 (06-FEB-2023)	complete genome)	Seed Genome Filter: Manually excluded targets	moved to Accessory
CpMEX29_RS00480	NZ_CP016826.1 (06-FEB-2023)	complete genome)	Seed Genome Filter: Manually excluded targets	moved to Accessory
CpMEX29_RS00525	NZ_CP016826.1 (06-FEB-2023)	complete genome)	Seed Genome Filter: Manually excluded targets	moved to Accessory
CpMEX29_RS00565	NZ_CP016826.1 (06-FEB-2023)	complete genome)	Seed Genome Filter: Manually excluded targets	moved to Accessory
CpMEX29_RS00575	NZ_CP016826.1 (06-FEB-2023)	complete genome)	Seed Genome Filter: Manually excluded targets	moved to Accessory
CpMEX29_RS00625	NZ_CP016826.1 (06-FEB-2023)	complete genome)	Seed Genome Filter: Manually excluded targets	moved to Accessory
CpMEX29_RS00670	NZ_CP016826.1 (06-FEB-2023)	complete genome)	Seed Genome Filter: Manually excluded targets	moved to Accessory
CpMEX29_RS00720	NZ_CP016826.1 (06-FEB-2023)	complete genome)	Seed Genome Filter: Manually excluded targets	moved to Accessory
CpMEX29_RS00760	NZ_CP016826.1 (06-FEB-2023)	complete genome)	Seed Genome Filter: Manually excluded targets	moved to Accessory
CpMEX29_RS00785	NZ_CP016826.1 (06-FEB-2023)	complete genome)	Seed Genome Filter: Manually excluded targets	moved to Accessory
CpMEX29_RS00795	NZ_CP016826.1 (06-FEB-2023)	complete genome)	Seed Genome Filter: Manually excluded targets	moved to Accessory
CpMEX29_RS00815	NZ_CP016826.1 (06-FEB-2023)	complete genome)	Seed Genome Filter: Manually excluded targets	moved to Accessory
CpMEX29_RS00835	NZ_CP016826.1 (06-FEB-2023)	complete genome)	Seed Genome Filter: Manually excluded targets	moved to Accessory
CpMEX29_RS00855	NZ_CP016826.1 (06-FEB-2023)	complete genome)	Seed Genome Filter: Manually excluded targets	moved to Accessory
CpMEX29_RS00860	NZ_CP016826.1 (06-FEB-2023)	complete genome)	Seed Genome Filter: Manually excluded targets	moved to Accessory
CpMEX29_RS00885	NZ_CP016826.1 (06-FEB-2023)	complete genome)	Seed Genome Filter: Manually excluded targets	moved to Accessory
CpMEX29_RS00905	NZ_CP016826.1 (06-FEB-2023)	complete genome)	Seed Genome Filter: Manually excluded targets	moved to Accessory
CpMEX29_RS00915	NZ_CP016826.1 (06-FEB-2023)	complete genome)	Seed Genome Filter: Manually excluded targets	moved to Accessory
CpMEX29_RS00920	NZ_CP016826.1 (06-FEB-2023)	complete genome)	Seed Genome Filter: Manually excluded targets	moved to Accessory
CpMEX29_RS00925	NZ_CP016826.1 (06-FEB-2023)	complete genome)	Seed Genome Filter: Manually excluded targets	moved to Accessory
CpMEX29_RS00935	NZ_CP016826.1 (06-FEB-2023)	complete genome)	Seed Genome Filter: Manually excluded targets	moved to Accessory
CpMEX29_RS00940	NZ_CP016826.1 (06-FEB-2023)	complete genome)	Seed Genome Filter: Manually excluded targets	moved to Accessory
CpMEX29_RS00945	NZ_CP016826.1 (06-FEB-2023)	complete genome)	Seed Genome Filter: Manually excluded targets	moved to Accessory
CpMEX29_RS00955	NZ_CP016826.1 (06-FEB-2023)	complete genome)	Seed Genome Filter: Manually excluded targets	moved to Accessory
CpMEX29_RS01000	NZ_CP016826.1 (06-FEB-2023)	complete genome)	Seed Genome Filter: Manually excluded targets	moved to Accessory
CpMEX29_RS01005	NZ_CP016826.1 (06-FEB-2023)	complete genome)	Seed Genome Filter: Manually excluded targets	moved to Accessory
CpMEX29_RS11075	NZ_CP016826.1 (06-FEB-2023)	complete genome)	Seed Genome Filter: Manually excluded targets	moved to Accessory
CpMEX29_RS11080	NZ_CP016826.1 (06-FEB-2023)	complete genome)	Seed Genome Filter: Manually excluded targets	moved to Accessory
CpMEX29_RS10945	NZ_CP016826.1 (06-FEB-2023)	complete genome)	Seed Genome Filter: Manually excluded targets	moved to Accessory
CpMEX29_RS01035	NZ_CP016826.1 (06-FEB-2023)	complete genome)	Seed Genome Filter: Manually excluded targets	moved to Accessory
CpMEX29_RS01110	NZ_CP016826.1 (06-FEB-2023)	complete genome)	Seed Genome Filter: Manually excluded targets	moved to Accessory
CpMEX29_RS01150	NZ_CP016826.1 (06-FEB-2023)	complete genome)	Seed Genome Filter: Manually excluded targets	moved to Accessory
CpMEX29_RS01210	NZ_CP016826.1 (06-FEB-2023)	complete genome)	Seed Genome Filter: Manually excluded targets	moved to Accessory
CpMEX29_RS10950	NZ_CP016826.1 (06-FEB-2023)	complete genome)	Seed Genome Filter: Manually excluded targets	moved to Accessory
CpMEX29_RS01280	NZ_CP016826.1 (06-FEB-2023)	complete genome)	Seed Genome Filter: Manually excluded targets	moved to Accessory
CpMEX29_RS01310	NZ_CP016826.1 (06-FEB-2023)	complete genome)	Seed Genome Filter: Manually excluded targets	moved to Accessory
CpMEX29_RS01325	NZ_CP016826.1 (06-FEB-2023)	complete genome)	Seed Genome Filter: Manually excluded targets	moved to Accessory
CpMEX29_RS01330	NZ_CP016826.1 (06-FEB-2023)	complete genome)	Seed Genome Filter: Manually excluded targets	moved to Accessory
CpMEX29_RS01450	NZ_CP016826.1 (06-FEB-2023)	complete genome)	Seed Genome Filter: Manually excluded targets	moved to Accessory
CpMEX29_RS01485	NZ_CP016826.1 (06-FEB-2023)	complete genome)	Seed Genome Filter: Manually excluded targets	moved to Accessory
CpMEX29_RS01505	NZ_CP016826.1 (06-FEB-2023)	complete genome)	Seed Genome Filter: Manually excluded targets	moved to Accessory
CpMEX29_RS01570	NZ_CP016826.1 (06-FEB-2023)	complete genome)	Seed Genome Filter: Manually excluded targets	moved to Accessory
CpMEX29_RS01575	NZ_CP016826.1 (06-FEB-2023)	complete genome)	Seed Genome Filter: Manually excluded targets	moved to Accessory
CpMEX29_RS01645	NZ_CP016826.1 (06-FEB-2023)	complete genome)	Seed Genome Filter: Manually excluded targets	moved to Accessory
CpMEX29_RS01655	NZ_CP016826.1 (06-FEB-2023)	complete genome)	Seed Genome Filter: Manually excluded targets	moved to Accessory
CpMEX29_RS01660	NZ_CP016826.1 (06-FEB-2023)	complete genome)	Seed Genome Filter: Manually excluded targets	moved to Accessory
CpMEX29_RS01710	NZ_CP016826.1 (06-FEB-2023)	complete genome)	Seed Genome Filter: Manually excluded targets	moved to Accessory
CpMEX29_RS01800	NZ_CP016826.1 (06-FEB-2023)	complete genome)	Seed Genome Filter: Manually excluded targets	moved to Accessory
CpMEX29_RS01810	NZ_CP016826.1 (06-FEB-2023)	complete genome)	Seed Genome Filter: Manually excluded targets	moved to Accessory
CpMEX29_RS01815	NZ_CP016826.1 (06-FEB-2023)	complete genome)	Seed Genome Filter: Manually excluded targets	moved to Accessory
CpMEX29_RS01845	NZ_CP016826.1 (06-FEB-2023)	complete genome)	Seed Genome Filter: Manually excluded targets	moved to Accessory
CpMEX29_RS01850	NZ_CP016826.1 (06-FEB-2023)	complete genome)	Seed Genome Filter: Manually excluded targets	moved to Accessory
CpMEX29_RS01915	NZ_CP016826.1 (06-FEB-2023)	complete genome)	Seed Genome Filter: Manually excluded targets	moved to Accessory
CpMEX29_RS01920	NZ_CP016826.1 (06-FEB-2023)	complete genome)	Seed Genome Filter: Manually excluded targets	moved to Accessory
CpMEX29_RS01935	NZ_CP016826.1 (06-FEB-2023)	complete genome)	Seed Genome Filter: Manually excluded targets	moved to Accessory
CpMEX29_RS01940	NZ_CP016826.1 (06-FEB-2023)	complete genome)	Seed Genome Filter: Manually excluded targets	moved to Accessory
CpMEX29_RS01990	NZ_CP016826.1 (06-FEB-2023)	complete genome)	Seed Genome Filter: Manually excluded targets	moved to Accessory
CpMEX29_RS02000	NZ_CP016826.1 (06-FEB-2023)	complete genome)	Seed Genome Filter: Manually excluded targets	moved to Accessory
CpMEX29_RS02005	NZ_CP016826.1 (06-FEB-2023)	complete genome)	Seed Genome Filter: Manually excluded targets	moved to Accessory
CpMEX29_RS02010	NZ_CP016826.1 (06-FEB-2023)	complete genome)	Seed Genome Filter: Manually excluded targets	moved to Accessory
CpMEX29_RS02020	NZ_CP016826.1 (06-FEB-2023)	complete genome)	Seed Genome Filter: Manually excluded targets	moved to Accessory
CpMEX29_RS02050	NZ_CP016826.1 (06-FEB-2023)	complete genome)	Seed Genome Filter: Manually excluded targets	moved to Accessory
CpMEX29_RS02075	NZ_CP016826.1 (06-FEB-2023)	complete genome)	Seed Genome Filter: Manually excluded targets	moved to Accessory
CpMEX29_RS02115	NZ_CP016826.1 (06-FEB-2023)	complete genome)	Seed Genome Filter: Manually excluded targets	moved to Accessory
CpMEX29_RS02120	NZ_CP016826.1 (06-FEB-2023)	complete genome)	Seed Genome Filter: Manually excluded targets	moved to Accessory
CpMEX29_RS02200	NZ_CP016826.1 (06-FEB-2023)	complete genome)	Seed Genome Filter: Manually excluded targets	moved to Accessory
CpMEX29_RS02245	NZ_CP016826.1 (06-FEB-2023)	complete genome)	Seed Genome Filter: Manually excluded targets	moved to Accessory
CpMEX29_RS02285	NZ_CP016826.1 (06-FEB-2023)	complete genome)	Seed Genome Filter: Manually excluded targets	moved to Accessory
CpMEX29_RS02300	NZ_CP016826.1 (06-FEB-2023)	complete genome)	Seed Genome Filter: Manually excluded targets	moved to Accessory
CpMEX29_RS02325	NZ_CP016826.1 (06-FEB-2023)	complete genome)	Seed Genome Filter: Manually excluded targets	moved to Accessory
CpMEX29_RS02340	NZ_CP016826.1 (06-FEB-2023)	complete genome)	Seed Genome Filter: Manually excluded targets	moved to Accessory
CpMEX29_RS02355	NZ_CP016826.1 (06-FEB-2023)	complete genome)	Seed Genome Filter: Manually excluded targets	moved to Accessory
CpMEX29_RS02380	NZ_CP016826.1 (06-FEB-2023)	complete genome)	Seed Genome Filter: Manually excluded targets	moved to Accessory
CpMEX29_RS02400	NZ_CP016826.1 (06-FEB-2023)	complete genome)	Seed Genome Filter: Manually excluded targets	moved to Accessory
CpMEX29_RS02465	NZ_CP016826.1 (06-FEB-2023)	complete genome)	Seed Genome Filter: Manually excluded targets	moved to Accessory
CpMEX29_RS02500	NZ_CP016826.1 (06-FEB-2023)	complete genome)	Seed Genome Filter: Manually excluded targets	moved to Accessory
CpMEX29_RS02530	NZ_CP016826.1 (06-FEB-2023)	complete genome)	Seed Genome Filter: Manually excluded targets	moved to Accessory
CpMEX29_RS02575	NZ_CP016826.1 (06-FEB-2023)	complete genome)	Seed Genome Filter: Manually excluded targets	moved to Accessory
CpMEX29_RS02655	NZ_CP016826.1 (06-FEB-2023)	complete genome)	Seed Genome Filter: Manually excluded targets	moved to Accessory
CpMEX29_RS02730	NZ_CP016826.1 (06-FEB-2023)	complete genome)	Seed Genome Filter: Manually excluded targets	moved to Accessory
CpMEX29_RS11135	NZ_CP016826.1 (06-FEB-2023)	complete genome)	Seed Genome Filter: Manually excluded targets	moved to Accessory
CpMEX29_RS02755	NZ_CP016826.1 (06-FEB-2023)	complete genome)	Seed Genome Filter: Manually excluded targets	moved to Accessory
CpMEX29_RS02760	NZ_CP016826.1 (06-FEB-2023)	complete genome)	Seed Genome Filter: Manually excluded targets	moved to Accessory
CpMEX29_RS02765	NZ_CP016826.1 (06-FEB-2023)	complete genome)	Seed Genome Filter: Manually excluded targets	moved to Accessory
CpMEX29_RS02770	NZ_CP016826.1 (06-FEB-2023)	complete genome)	Seed Genome Filter: Manually excluded targets	moved to Accessory
CpMEX29_RS02775	NZ_CP016826.1 (06-FEB-2023)	complete genome)	Seed Genome Filter: Manually excluded targets	moved to Accessory
CpMEX29_RS02785	NZ_CP016826.1 (06-FEB-2023)	complete genome)	Seed Genome Filter: Manually excluded targets	moved to Accessory
CpMEX29_RS02795	NZ_CP016826.1 (06-FEB-2023)	complete genome)	Seed Genome Filter: Manually excluded targets	moved to Accessory
CpMEX29_RS02800	NZ_CP016826.1 (06-FEB-2023)	complete genome)	Seed Genome Filter: Manually excluded targets	moved to Accessory
CpMEX29_RS02805	NZ_CP016826.1 (06-FEB-2023)	complete genome)	Seed Genome Filter: Manually excluded targets	moved to Accessory
CpMEX29_RS02860	NZ_CP016826.1 (06-FEB-2023)	complete genome)	Seed Genome Filter: Manually excluded targets	moved to Accessory
CpMEX29_RS02900	NZ_CP016826.1 (06-FEB-2023)	complete genome)	Seed Genome Filter: Manually excluded targets	moved to Accessory
CpMEX29_RS02980	NZ_CP016826.1 (06-FEB-2023)	complete genome)	Seed Genome Filter: Manually excluded targets	moved to Accessory
CpMEX29_RS02990	NZ_CP016826.1 (06-FEB-2023)	complete genome)	Seed Genome Filter: Manually excluded targets	moved to Accessory
CpMEX29_RS03010	NZ_CP016826.1 (06-FEB-2023)	complete genome)	Seed Genome Filter: Manually excluded targets	moved to Accessory
CpMEX29_RS03015	NZ_CP016826.1 (06-FEB-2023)	complete genome)	Seed Genome Filter: Manually excluded targets	moved to Accessory
CpMEX29_RS03055	NZ_CP016826.1 (06-FEB-2023)	complete genome)	Seed Genome Filter: Manually excluded targets	moved to Accessory
CpMEX29_RS03070	NZ_CP016826.1 (06-FEB-2023)	complete genome)	Seed Genome Filter: Manually excluded targets	moved to Accessory
CpMEX29_RS03080	NZ_CP016826.1 (06-FEB-2023)	complete genome)	Seed Genome Filter: Manually excluded targets	moved to Accessory
CpMEX29_RS03100	NZ_CP016826.1 (06-FEB-2023)	complete genome)	Seed Genome Filter: Manually excluded targets	moved to Accessory
CpMEX29_RS03175	NZ_CP016826.1 (06-FEB-2023)	complete genome)	Seed Genome Filter: Manually excluded targets	moved to Accessory
CpMEX29_RS03180	NZ_CP016826.1 (06-FEB-2023)	complete genome)	Seed Genome Filter: Manually excluded targets	moved to Accessory
CpMEX29_RS03255	NZ_CP016826.1 (06-FEB-2023)	complete genome)	Seed Genome Filter: Manually excluded targets	moved to Accessory
CpMEX29_RS03270	NZ_CP016826.1 (06-FEB-2023)	complete genome)	Seed Genome Filter: Manually excluded targets	moved to Accessory
CpMEX29_RS03290	NZ_CP016826.1 (06-FEB-2023)	complete genome)	Seed Genome Filter: Manually excluded targets	moved to Accessory
CpMEX29_RS03355	NZ_CP016826.1 (06-FEB-2023)	complete genome)	Seed Genome Filter: Manually excluded targets	moved to Accessory
CpMEX29_RS03360	NZ_CP016826.1 (06-FEB-2023)	complete genome)	Seed Genome Filter: Manually excluded targets	moved to Accessory
CpMEX29_RS03455	NZ_CP016826.1 (06-FEB-2023)	complete genome)	Seed Genome Filter: Manually excluded targets	moved to Accessory
CpMEX29_RS03470	NZ_CP016826.1 (06-FEB-2023)	complete genome)	Seed Genome Filter: Manually excluded targets	moved to Accessory
CpMEX29_RS03480	NZ_CP016826.1 (06-FEB-2023)	complete genome)	Seed Genome Filter: Manually excluded targets	moved to Accessory
CpMEX29_RS03500	NZ_CP016826.1 (06-FEB-2023)	complete genome)	Seed Genome Filter: Manually excluded targets	moved to Accessory
CpMEX29_RS10960	NZ_CP016826.1 (06-FEB-2023)	complete genome)	Seed Genome Filter: Manually excluded targets	moved to Accessory
CpMEX29_RS03530	NZ_CP016826.1 (06-FEB-2023)	complete genome)	Seed Genome Filter: Manually excluded targets	moved to Accessory
CpMEX29_RS03545	NZ_CP016826.1 (06-FEB-2023)	complete genome)	Seed Genome Filter: Manually excluded targets	moved to Accessory
CpMEX29_RS03560	NZ_CP016826.1 (06-FEB-2023)	complete genome)	Seed Genome Filter: Manually excluded targets	moved to Accessory
CpMEX29_RS03565	NZ_CP016826.1 (06-FEB-2023)	complete genome)	Seed Genome Filter: Manually excluded targets	moved to Accessory
CpMEX29_RS10975	NZ_CP016826.1 (06-FEB-2023)	complete genome)	Seed Genome Filter: Manually excluded targets	moved to Accessory
CpMEX29_RS10980	NZ_CP016826.1 (06-FEB-2023)	complete genome)	Seed Genome Filter: Manually excluded targets	moved to Accessory
CpMEX29_RS10985	NZ_CP016826.1 (06-FEB-2023)	complete genome)	Seed Genome Filter: Manually excluded targets	moved to Accessory
CpMEX29_RS03595	NZ_CP016826.1 (06-FEB-2023)	complete genome)	Seed Genome Filter: Manually excluded targets	moved to Accessory
CpMEX29_RS03600	NZ_CP016826.1 (06-FEB-2023)	complete genome)	Seed Genome Filter: Manually excluded targets	moved to Accessory
CpMEX29_RS03615	NZ_CP016826.1 (06-FEB-2023)	complete genome)	Seed Genome Filter: Manually excluded targets	moved to Accessory
CpMEX29_RS03635	NZ_CP016826.1 (06-FEB-2023)	complete genome)	Seed Genome Filter: Manually excluded targets	moved to Accessory
CpMEX29_RS03640	NZ_CP016826.1 (06-FEB-2023)	complete genome)	Seed Genome Filter: Manually excluded targets	moved to Accessory
CpMEX29_RS03650	NZ_CP016826.1 (06-FEB-2023)	complete genome)	Seed Genome Filter: Manually excluded targets	moved to Accessory
CpMEX29_RS03655	NZ_CP016826.1 (06-FEB-2023)	complete genome)	Seed Genome Filter: Manually excluded targets	moved to Accessory
CpMEX29_RS03660	NZ_CP016826.1 (06-FEB-2023)	complete genome)	Seed Genome Filter: Manually excluded targets	moved to Accessory
CpMEX29_RS03670	NZ_CP016826.1 (06-FEB-2023)	complete genome)	Seed Genome Filter: Manually excluded targets	moved to Accessory
CpMEX29_RS03700	NZ_CP016826.1 (06-FEB-2023)	complete genome)	Seed Genome Filter: Manually excluded targets	moved to Accessory
CpMEX29_RS03730	NZ_CP016826.1 (06-FEB-2023)	complete genome)	Seed Genome Filter: Manually excluded targets	moved to Accessory
CpMEX29_RS03740	NZ_CP016826.1 (06-FEB-2023)	complete genome)	Seed Genome Filter: Manually excluded targets	moved to Accessory
CpMEX29_RS03795	NZ_CP016826.1 (06-FEB-2023)	complete genome)	Seed Genome Filter: Manually excluded targets	moved to Accessory
CpMEX29_RS03800	NZ_CP016826.1 (06-FEB-2023)	complete genome)	Seed Genome Filter: Manually excluded targets	moved to Accessory
CpMEX29_RS03820	NZ_CP016826.1 (06-FEB-2023)	complete genome)	Seed Genome Filter: Manually excluded targets	moved to Accessory
CpMEX29_RS03845	NZ_CP016826.1 (06-FEB-2023)	complete genome)	Seed Genome Filter: Manually excluded targets	moved to Accessory
CpMEX29_RS03940	NZ_CP016826.1 (06-FEB-2023)	complete genome)	Seed Genome Filter: Manually excluded targets	moved to Accessory
CpMEX29_RS03965	NZ_CP016826.1 (06-FEB-2023)	complete genome)	Seed Genome Filter: Manually excluded targets	moved to Accessory
CpMEX29_RS03970	NZ_CP016826.1 (06-FEB-2023)	complete genome)	Seed Genome Filter: Manually excluded targets	moved to Accessory
CpMEX29_RS03975	NZ_CP016826.1 (06-FEB-2023)	complete genome)	Seed Genome Filter: Manually excluded targets	moved to Accessory
CpMEX29_RS10880	NZ_CP016826.1 (06-FEB-2023)	complete genome)	Seed Genome Filter: Manually excluded targets	moved to Accessory
CpMEX29_RS04105	NZ_CP016826.1 (06-FEB-2023)	complete genome)	Seed Genome Filter: Manually excluded targets	moved to Accessory
CpMEX29_RS04135	NZ_CP016826.1 (06-FEB-2023)	complete genome)	Seed Genome Filter: Manually excluded targets	moved to Accessory
CpMEX29_RS04150	NZ_CP016826.1 (06-FEB-2023)	complete genome)	Seed Genome Filter: Manually excluded targets	moved to Accessory
CpMEX29_RS10990	NZ_CP016826.1 (06-FEB-2023)	complete genome)	Seed Genome Filter: Manually excluded targets	moved to Accessory
CpMEX29_RS04230	NZ_CP016826.1 (06-FEB-2023)	complete genome)	Seed Genome Filter: Manually excluded targets	moved to Accessory
CpMEX29_RS11000	NZ_CP016826.1 (06-FEB-2023)	complete genome)	Seed Genome Filter: Manually excluded targets	moved to Accessory
CpMEX29_RS04250	NZ_CP016826.1 (06-FEB-2023)	complete genome)	Seed Genome Filter: Manually excluded targets	moved to Accessory
CpMEX29_RS04255	NZ_CP016826.1 (06-FEB-2023)	complete genome)	Seed Genome Filter: Manually excluded targets	moved to Accessory
CpMEX29_RS04280	NZ_CP016826.1 (06-FEB-2023)	complete genome)	Seed Genome Filter: Manually excluded targets	moved to Accessory
CpMEX29_RS04415	NZ_CP016826.1 (06-FEB-2023)	complete genome)	Seed Genome Filter: Manually excluded targets	moved to Accessory
CpMEX29_RS04455	NZ_CP016826.1 (06-FEB-2023)	complete genome)	Seed Genome Filter: Manually excluded targets	moved to Accessory
CpMEX29_RS04490	NZ_CP016826.1 (06-FEB-2023)	complete genome)	Seed Genome Filter: Manually excluded targets	moved to Accessory
CpMEX29_RS04650	NZ_CP016826.1 (06-FEB-2023)	complete genome)	Seed Genome Filter: Manually excluded targets	moved to Accessory
CpMEX29_RS04700	NZ_CP016826.1 (06-FEB-2023)	complete genome)	Seed Genome Filter: Manually excluded targets	moved to Accessory
CpMEX29_RS04705	NZ_CP016826.1 (06-FEB-2023)	complete genome)	Seed Genome Filter: Manually excluded targets	moved to Accessory
CpMEX29_RS11105	NZ_CP016826.1 (06-FEB-2023)	complete genome)	Seed Genome Filter: Manually excluded targets	moved to Accessory
CpMEX29_RS04715	NZ_CP016826.1 (06-FEB-2023)	complete genome)	Seed Genome Filter: Manually excluded targets	moved to Accessory
CpMEX29_RS04735	NZ_CP016826.1 (06-FEB-2023)	complete genome)	Seed Genome Filter: Manually excluded targets	moved to Accessory
CpMEX29_RS04780	NZ_CP016826.1 (06-FEB-2023)	complete genome)	Seed Genome Filter: Manually excluded targets	moved to Accessory
CpMEX29_RS11015	NZ_CP016826.1 (06-FEB-2023)	complete genome)	Seed Genome Filter: Manually excluded targets	moved to Accessory
CpMEX29_RS04825	NZ_CP016826.1 (06-FEB-2023)	complete genome)	Seed Genome Filter: Manually excluded targets	moved to Accessory
CpMEX29_RS05015	NZ_CP016826.1 (06-FEB-2023)	complete genome)	Seed Genome Filter: Manually excluded targets	moved to Accessory
CpMEX29_RS05035	NZ_CP016826.1 (06-FEB-2023)	complete genome)	Seed Genome Filter: Manually excluded targets	moved to Accessory
CpMEX29_RS10670	NZ_CP016826.1 (06-FEB-2023)	complete genome)	Seed Genome Filter: Manually excluded targets	moved to Accessory
CpMEX29_RS05055	NZ_CP016826.1 (06-FEB-2023)	complete genome)	Seed Genome Filter: Manually excluded targets	moved to Accessory
CpMEX29_RS05080	NZ_CP016826.1 (06-FEB-2023)	complete genome)	Seed Genome Filter: Manually excluded targets	moved to Accessory
CpMEX29_RS05090	NZ_CP016826.1 (06-FEB-2023)	complete genome)	Seed Genome Filter: Manually excluded targets	moved to Accessory
CpMEX29_RS05155	NZ_CP016826.1 (06-FEB-2023)	complete genome)	Seed Genome Filter: Manually excluded targets	moved to Accessory
CpMEX29_RS05160	NZ_CP016826.1 (06-FEB-2023)	complete genome)	Seed Genome Filter: Manually excluded targets	moved to Accessory
CpMEX29_RS05205	NZ_CP016826.1 (06-FEB-2023)	complete genome)	Seed Genome Filter: Manually excluded targets	moved to Accessory
CpMEX29_RS05230	NZ_CP016826.1 (06-FEB-2023)	complete genome)	Seed Genome Filter: Manually excluded targets	moved to Accessory
CpMEX29_RS05260	NZ_CP016826.1 (06-FEB-2023)	complete genome)	Seed Genome Filter: Manually excluded targets	moved to Accessory
CpMEX29_RS05455	NZ_CP016826.1 (06-FEB-2023)	complete genome)	Seed Genome Filter: Manually excluded targets	moved to Accessory
CpMEX29_RS05480	NZ_CP016826.1 (06-FEB-2023)	complete genome)	Seed Genome Filter: Manually excluded targets	moved to Accessory
CpMEX29_RS05500	NZ_CP016826.1 (06-FEB-2023)	complete genome)	Seed Genome Filter: Manually excluded targets	moved to Accessory
CpMEX29_RS05550	NZ_CP016826.1 (06-FEB-2023)	complete genome)	Seed Genome Filter: Manually excluded targets	moved to Accessory
CpMEX29_RS05620	NZ_CP016826.1 (06-FEB-2023)	complete genome)	Seed Genome Filter: Manually excluded targets	moved to Accessory
CpMEX29_RS05625	NZ_CP016826.1 (06-FEB-2023)	complete genome)	Seed Genome Filter: Manually excluded targets	moved to Accessory
CpMEX29_RS05785	NZ_CP016826.1 (06-FEB-2023)	complete genome)	Seed Genome Filter: Manually excluded targets	moved to Accessory
CpMEX29_RS05835	NZ_CP016826.1 (06-FEB-2023)	complete genome)	Seed Genome Filter: Manually excluded targets	moved to Accessory
CpMEX29_RS05845	NZ_CP016826.1 (06-FEB-2023)	complete genome)	Seed Genome Filter: Manually excluded targets	moved to Accessory
CpMEX29_RS05910	NZ_CP016826.1 (06-FEB-2023)	complete genome)	Seed Genome Filter: Manually excluded targets	moved to Accessory
CpMEX29_RS05920	NZ_CP016826.1 (06-FEB-2023)	complete genome)	Seed Genome Filter: Manually excluded targets	moved to Accessory
CpMEX29_RS11020	NZ_CP016826.1 (06-FEB-2023)	complete genome)	Seed Genome Filter: Manually excluded targets	moved to Accessory
CpMEX29_RS11025	NZ_CP016826.1 (06-FEB-2023)	complete genome)	Seed Genome Filter: Manually excluded targets	moved to Accessory
CpMEX29_RS06030	NZ_CP016826.1 (06-FEB-2023)	complete genome)	Seed Genome Filter: Manually excluded targets	moved to Accessory
CpMEX29_RS06115	NZ_CP016826.1 (06-FEB-2023)	complete genome)	Seed Genome Filter: Manually excluded targets	moved to Accessory
CpMEX29_RS06125	NZ_CP016826.1 (06-FEB-2023)	complete genome)	Seed Genome Filter: Manually excluded targets	moved to Accessory
CpMEX29_RS06165	NZ_CP016826.1 (06-FEB-2023)	complete genome)	Seed Genome Filter: Manually excluded targets	moved to Accessory
CpMEX29_RS06215	NZ_CP016826.1 (06-FEB-2023)	complete genome)	Seed Genome Filter: Manually excluded targets	moved to Accessory
CpMEX29_RS06225	NZ_CP016826.1 (06-FEB-2023)	complete genome)	Seed Genome Filter: Manually excluded targets	moved to Accessory
CpMEX29_RS06300	NZ_CP016826.1 (06-FEB-2023)	complete genome)	Seed Genome Filter: Manually excluded targets	moved to Accessory
CpMEX29_RS06305	NZ_CP016826.1 (06-FEB-2023)	complete genome)	Seed Genome Filter: Manually excluded targets	moved to Accessory
CpMEX29_RS06385	NZ_CP016826.1 (06-FEB-2023)	complete genome)	Seed Genome Filter: Manually excluded targets	moved to Accessory
CpMEX29_RS06390	NZ_CP016826.1 (06-FEB-2023)	complete genome)	Seed Genome Filter: Manually excluded targets	moved to Accessory
CpMEX29_RS11030	NZ_CP016826.1 (06-FEB-2023)	complete genome)	Seed Genome Filter: Manually excluded targets	moved to Accessory
CpMEX29_RS06430	NZ_CP016826.1 (06-FEB-2023)	complete genome)	Seed Genome Filter: Manually excluded targets	moved to Accessory
CpMEX29_RS06450	NZ_CP016826.1 (06-FEB-2023)	complete genome)	Seed Genome Filter: Manually excluded targets	moved to Accessory
CpMEX29_RS06480	NZ_CP016826.1 (06-FEB-2023)	complete genome)	Seed Genome Filter: Manually excluded targets	moved to Accessory
CpMEX29_RS06540	NZ_CP016826.1 (06-FEB-2023)	complete genome)	Seed Genome Filter: Manually excluded targets	moved to Accessory
CpMEX29_RS06595	NZ_CP016826.1 (06-FEB-2023)	complete genome)	Seed Genome Filter: Manually excluded targets	moved to Accessory
CpMEX29_RS06630	NZ_CP016826.1 (06-FEB-2023)	complete genome)	Seed Genome Filter: Manually excluded targets	moved to Accessory
CpMEX29_RS06895	NZ_CP016826.1 (06-FEB-2023)	complete genome)	Seed Genome Filter: Manually excluded targets	moved to Accessory
CpMEX29_RS10895	NZ_CP016826.1 (06-FEB-2023)	complete genome)	Seed Genome Filter: Manually excluded targets	moved to Accessory
CpMEX29_RS10900	NZ_CP016826.1 (06-FEB-2023)	complete genome)	Seed Genome Filter: Manually excluded targets	moved to Accessory
CpMEX29_RS06955	NZ_CP016826.1 (06-FEB-2023)	complete genome)	Seed Genome Filter: Manually excluded targets	moved to Accessory
CpMEX29_RS06960	NZ_CP016826.1 (06-FEB-2023)	complete genome)	Seed Genome Filter: Manually excluded targets	moved to Accessory
CpMEX29_RS06965	NZ_CP016826.1 (06-FEB-2023)	complete genome)	Seed Genome Filter: Manually excluded targets	moved to Accessory
CpMEX29_RS06975	NZ_CP016826.1 (06-FEB-2023)	complete genome)	Seed Genome Filter: Manually excluded targets	moved to Accessory
CpMEX29_RS11040	NZ_CP016826.1 (06-FEB-2023)	complete genome)	Seed Genome Filter: Manually excluded targets	moved to Accessory
CpMEX29_RS06985	NZ_CP016826.1 (06-FEB-2023)	complete genome)	Seed Genome Filter: Manually excluded targets	moved to Accessory
CpMEX29_RS06990	NZ_CP016826.1 (06-FEB-2023)	complete genome)	Seed Genome Filter: Manually excluded targets	moved to Accessory
CpMEX29_RS06995	NZ_CP016826.1 (06-FEB-2023)	complete genome)	Seed Genome Filter: Manually excluded targets	moved to Accessory
CpMEX29_RS07000	NZ_CP016826.1 (06-FEB-2023)	complete genome)	Seed Genome Filter: Manually excluded targets	moved to Accessory
CpMEX29_RS07005	NZ_CP016826.1 (06-FEB-2023)	complete genome)	Seed Genome Filter: Manually excluded targets	moved to Accessory
CpMEX29_RS11045	NZ_CP016826.1 (06-FEB-2023)	complete genome)	Seed Genome Filter: Manually excluded targets	moved to Accessory
CpMEX29_RS11050	NZ_CP016826.1 (06-FEB-2023)	complete genome)	Seed Genome Filter: Manually excluded targets	moved to Accessory
CpMEX29_RS11055	NZ_CP016826.1 (06-FEB-2023)	complete genome)	Seed Genome Filter: Manually excluded targets	moved to Accessory
CpMEX29_RS11060	NZ_CP016826.1 (06-FEB-2023)	complete genome)	Seed Genome Filter: Manually excluded targets	moved to Accessory
CpMEX29_RS07015	NZ_CP016826.1 (06-FEB-2023)	complete genome)	Seed Genome Filter: Manually excluded targets	moved to Accessory
CpMEX29_RS07020	NZ_CP016826.1 (06-FEB-2023)	complete genome)	Seed Genome Filter: Manually excluded targets	moved to Accessory
CpMEX29_RS07030	NZ_CP016826.1 (06-FEB-2023)	complete genome)	Seed Genome Filter: Manually excluded targets	moved to Accessory
CpMEX29_RS07035	NZ_CP016826.1 (06-FEB-2023)	complete genome)	Seed Genome Filter: Manually excluded targets	moved to Accessory
CpMEX29_RS07040	NZ_CP016826.1 (06-FEB-2023)	complete genome)	Seed Genome Filter: Manually excluded targets	moved to Accessory
CpMEX29_RS07045	NZ_CP016826.1 (06-FEB-2023)	complete genome)	Seed Genome Filter: Manually excluded targets	moved to Accessory
CpMEX29_RS10905	NZ_CP016826.1 (06-FEB-2023)	complete genome)	Seed Genome Filter: Manually excluded targets	moved to Accessory
CpMEX29_RS07050	NZ_CP016826.1 (06-FEB-2023)	complete genome)	Seed Genome Filter: Manually excluded targets	moved to Accessory
CpMEX29_RS07055	NZ_CP016826.1 (06-FEB-2023)	complete genome)	Seed Genome Filter: Manually excluded targets	moved to Accessory
CpMEX29_RS07070	NZ_CP016826.1 (06-FEB-2023)	complete genome)	Seed Genome Filter: Manually excluded targets	moved to Accessory
CpMEX29_RS07075	NZ_CP016826.1 (06-FEB-2023)	complete genome)	Seed Genome Filter: Manually excluded targets	moved to Accessory
CpMEX29_RS07090	NZ_CP016826.1 (06-FEB-2023)	complete genome)	Seed Genome Filter: Manually excluded targets	moved to Accessory
CpMEX29_RS07125	NZ_CP016826.1 (06-FEB-2023)	complete genome)	Seed Genome Filter: Manually excluded targets	moved to Accessory
CpMEX29_RS07170	NZ_CP016826.1 (06-FEB-2023)	complete genome)	Seed Genome Filter: Manually excluded targets	moved to Accessory
CpMEX29_RS07175	NZ_CP016826.1 (06-FEB-2023)	complete genome)	Seed Genome Filter: Manually excluded targets	moved to Accessory
CpMEX29_RS07190	NZ_CP016826.1 (06-FEB-2023)	complete genome)	Seed Genome Filter: Manually excluded targets	moved to Accessory
CpMEX29_RS07210	NZ_CP016826.1 (06-FEB-2023)	complete genome)	Seed Genome Filter: Manually excluded targets	moved to Accessory
CpMEX29_RS07295	NZ_CP016826.1 (06-FEB-2023)	complete genome)	Seed Genome Filter: Manually excluded targets	moved to Accessory
CpMEX29_RS07405	NZ_CP016826.1 (06-FEB-2023)	complete genome)	Seed Genome Filter: Manually excluded targets	moved to Accessory
CpMEX29_RS07415	NZ_CP016826.1 (06-FEB-2023)	complete genome)	Seed Genome Filter: Manually excluded targets	moved to Accessory
CpMEX29_RS07420	NZ_CP016826.1 (06-FEB-2023)	complete genome)	Seed Genome Filter: Manually excluded targets	moved to Accessory
CpMEX29_RS07430	NZ_CP016826.1 (06-FEB-2023)	complete genome)	Seed Genome Filter: Manually excluded targets	moved to Accessory
CpMEX29_RS07440	NZ_CP016826.1 (06-FEB-2023)	complete genome)	Seed Genome Filter: Manually excluded targets	moved to Accessory
CpMEX29_RS07450	NZ_CP016826.1 (06-FEB-2023)	complete genome)	Seed Genome Filter: Manually excluded targets	moved to Accessory
CpMEX29_RS10915	NZ_CP016826.1 (06-FEB-2023)	complete genome)	Seed Genome Filter: Manually excluded targets	moved to Accessory
CpMEX29_RS10920	NZ_CP016826.1 (06-FEB-2023)	complete genome)	Seed Genome Filter: Manually excluded targets	moved to Accessory
CpMEX29_RS07505	NZ_CP016826.1 (06-FEB-2023)	complete genome)	Seed Genome Filter: Manually excluded targets	moved to Accessory
CpMEX29_RS07520	NZ_CP016826.1 (06-FEB-2023)	complete genome)	Seed Genome Filter: Manually excluded targets	moved to Accessory
CpMEX29_RS07535	NZ_CP016826.1 (06-FEB-2023)	complete genome)	Seed Genome Filter: Manually excluded targets	moved to Accessory
CpMEX29_RS07570	NZ_CP016826.1 (06-FEB-2023)	complete genome)	Seed Genome Filter: Manually excluded targets	moved to Accessory
CpMEX29_RS07575	NZ_CP016826.1 (06-FEB-2023)	complete genome)	Seed Genome Filter: Manually excluded targets	moved to Accessory
CpMEX29_RS07640	NZ_CP016826.1 (06-FEB-2023)	complete genome)	Seed Genome Filter: Manually excluded targets	moved to Accessory
CpMEX29_RS07730	NZ_CP016826.1 (06-FEB-2023)	complete genome)	Seed Genome Filter: Manually excluded targets	moved to Accessory
CpMEX29_RS07745	NZ_CP016826.1 (06-FEB-2023)	complete genome)	Seed Genome Filter: Manually excluded targets	moved to Accessory
CpMEX29_RS07755	NZ_CP016826.1 (06-FEB-2023)	complete genome)	Seed Genome Filter: Manually excluded targets	moved to Accessory
CpMEX29_RS07765	NZ_CP016826.1 (06-FEB-2023)	complete genome)	Seed Genome Filter: Manually excluded targets	moved to Accessory
CpMEX29_RS07785	NZ_CP016826.1 (06-FEB-2023)	complete genome)	Seed Genome Filter: Manually excluded targets	moved to Accessory
CpMEX29_RS10725	NZ_CP016826.1 (06-FEB-2023)	complete genome)	Seed Genome Filter: Manually excluded targets	moved to Accessory
CpMEX29_RS07940	NZ_CP016826.1 (06-FEB-2023)	complete genome)	Seed Genome Filter: Manually excluded targets	moved to Accessory
CpMEX29_RS07945	NZ_CP016826.1 (06-FEB-2023)	complete genome)	Seed Genome Filter: Manually excluded targets	moved to Accessory
CpMEX29_RS07950	NZ_CP016826.1 (06-FEB-2023)	complete genome)	Seed Genome Filter: Manually excluded targets	moved to Accessory
CpMEX29_RS07965	NZ_CP016826.1 (06-FEB-2023)	complete genome)	Seed Genome Filter: Manually excluded targets	moved to Accessory
CpMEX29_RS08035	NZ_CP016826.1 (06-FEB-2023)	complete genome)	Seed Genome Filter: Manually excluded targets	moved to Accessory
CpMEX29_RS08040	NZ_CP016826.1 (06-FEB-2023)	complete genome)	Seed Genome Filter: Manually excluded targets	moved to Accessory
CpMEX29_RS08050	NZ_CP016826.1 (06-FEB-2023)	complete genome)	Seed Genome Filter: Manually excluded targets	moved to Accessory
CpMEX29_RS08055	NZ_CP016826.1 (06-FEB-2023)	complete genome)	Seed Genome Filter: Manually excluded targets	moved to Accessory
CpMEX29_RS08110	NZ_CP016826.1 (06-FEB-2023)	complete genome)	Seed Genome Filter: Manually excluded targets	moved to Accessory
CpMEX29_RS08115	NZ_CP016826.1 (06-FEB-2023)	complete genome)	Seed Genome Filter: Manually excluded targets	moved to Accessory
CpMEX29_RS08120	NZ_CP016826.1 (06-FEB-2023)	complete genome)	Seed Genome Filter: Manually excluded targets	moved to Accessory
CpMEX29_RS10925	NZ_CP016826.1 (06-FEB-2023)	complete genome)	Seed Genome Filter: Manually excluded targets	moved to Accessory
CpMEX29_RS08135	NZ_CP016826.1 (06-FEB-2023)	complete genome)	Seed Genome Filter: Manually excluded targets	moved to Accessory
CpMEX29_RS08140	NZ_CP016826.1 (06-FEB-2023)	complete genome)	Seed Genome Filter: Manually excluded targets	moved to Accessory
CpMEX29_RS10745	NZ_CP016826.1 (06-FEB-2023)	complete genome)	Seed Genome Filter: Manually excluded targets	moved to Accessory
CpMEX29_RS08165	NZ_CP016826.1 (06-FEB-2023)	complete genome)	Seed Genome Filter: Manually excluded targets	moved to Accessory
CpMEX29_RS08250	NZ_CP016826.1 (06-FEB-2023)	complete genome)	Seed Genome Filter: Manually excluded targets	moved to Accessory
CpMEX29_RS08305	NZ_CP016826.1 (06-FEB-2023)	complete genome)	Seed Genome Filter: Manually excluded targets	moved to Accessory
CpMEX29_RS08380	NZ_CP016826.1 (06-FEB-2023)	complete genome)	Seed Genome Filter: Manually excluded targets	moved to Accessory
CpMEX29_RS08385	NZ_CP016826.1 (06-FEB-2023)	complete genome)	Seed Genome Filter: Manually excluded targets	moved to Accessory
CpMEX29_RS08440	NZ_CP016826.1 (06-FEB-2023)	complete genome)	Seed Genome Filter: Manually excluded targets	moved to Accessory
CpMEX29_RS08465	NZ_CP016826.1 (06-FEB-2023)	complete genome)	Seed Genome Filter: Manually excluded targets	moved to Accessory
CpMEX29_RS08475	NZ_CP016826.1 (06-FEB-2023)	complete genome)	Seed Genome Filter: Manually excluded targets	moved to Accessory
CpMEX29_RS08520	NZ_CP016826.1 (06-FEB-2023)	complete genome)	Seed Genome Filter: Manually excluded targets	moved to Accessory
CpMEX29_RS08535	NZ_CP016826.1 (06-FEB-2023)	complete genome)	Seed Genome Filter: Manually excluded targets	moved to Accessory
CpMEX29_RS08565	NZ_CP016826.1 (06-FEB-2023)	complete genome)	Seed Genome Filter: Manually excluded targets	moved to Accessory
CpMEX29_RS08575	NZ_CP016826.1 (06-FEB-2023)	complete genome)	Seed Genome Filter: Manually excluded targets	moved to Accessory
CpMEX29_RS08590	NZ_CP016826.1 (06-FEB-2023)	complete genome)	Seed Genome Filter: Manually excluded targets	moved to Accessory
CpMEX29_RS08700	NZ_CP016826.1 (06-FEB-2023)	complete genome)	Seed Genome Filter: Manually excluded targets	moved to Accessory
CpMEX29_RS08880	NZ_CP016826.1 (06-FEB-2023)	complete genome)	Seed Genome Filter: Manually excluded targets	moved to Accessory
CpMEX29_RS11070	NZ_CP016826.1 (06-FEB-2023)	complete genome)	Seed Genome Filter: Manually excluded targets	moved to Accessory
CpMEX29_RS08895	NZ_CP016826.1 (06-FEB-2023)	complete genome)	Seed Genome Filter: Manually excluded targets	moved to Accessory
CpMEX29_RS08950	NZ_CP016826.1 (06-FEB-2023)	complete genome)	Seed Genome Filter: Manually excluded targets	moved to Accessory
CpMEX29_RS08955	NZ_CP016826.1 (06-FEB-2023)	complete genome)	Seed Genome Filter: Manually excluded targets	moved to Accessory
CpMEX29_RS08985	NZ_CP016826.1 (06-FEB-2023)	complete genome)	Seed Genome Filter: Manually excluded targets	moved to Accessory
CpMEX29_RS08995	NZ_CP016826.1 (06-FEB-2023)	complete genome)	Seed Genome Filter: Manually excluded targets	moved to Accessory
CpMEX29_RS09065	NZ_CP016826.1 (06-FEB-2023)	complete genome)	Seed Genome Filter: Manually excluded targets	moved to Accessory
CpMEX29_RS09130	NZ_CP016826.1 (06-FEB-2023)	complete genome)	Seed Genome Filter: Manually excluded targets	moved to Accessory
CpMEX29_RS09235	NZ_CP016826.1 (06-FEB-2023)	complete genome)	Seed Genome Filter: Manually excluded targets	moved to Accessory
CpMEX29_RS10760	NZ_CP016826.1 (06-FEB-2023)	complete genome)	Seed Genome Filter: Manually excluded targets	moved to Accessory
CpMEX29_RS09280	NZ_CP016826.1 (06-FEB-2023)	complete genome)	Seed Genome Filter: Manually excluded targets	moved to Accessory
CpMEX29_RS09325	NZ_CP016826.1 (06-FEB-2023)	complete genome)	Seed Genome Filter: Manually excluded targets	moved to Accessory
CpMEX29_RS09330	NZ_CP016826.1 (06-FEB-2023)	complete genome)	Seed Genome Filter: Manually excluded targets	moved to Accessory
CpMEX29_RS09350	NZ_CP016826.1 (06-FEB-2023)	complete genome)	Seed Genome Filter: Manually excluded targets	moved to Accessory
CpMEX29_RS09440	NZ_CP016826.1 (06-FEB-2023)	complete genome)	Seed Genome Filter: Manually excluded targets	moved to Accessory
CpMEX29_RS09475	NZ_CP016826.1 (06-FEB-2023)	complete genome)	Seed Genome Filter: Manually excluded targets	moved to Accessory
CpMEX29_RS09485	NZ_CP016826.1 (06-FEB-2023)	complete genome)	Seed Genome Filter: Manually excluded targets	moved to Accessory
CpMEX29_RS09510	NZ_CP016826.1 (06-FEB-2023)	complete genome)	Seed Genome Filter: Manually excluded targets	moved to Accessory
CpMEX29_RS09530	NZ_CP016826.1 (06-FEB-2023)	complete genome)	Seed Genome Filter: Manually excluded targets	moved to Accessory
CpMEX29_RS09550	NZ_CP016826.1 (06-FEB-2023)	complete genome)	Seed Genome Filter: Manually excluded targets	moved to Accessory
CpMEX29_RS09555	NZ_CP016826.1 (06-FEB-2023)	complete genome)	Seed Genome Filter: Manually excluded targets	moved to Accessory
CpMEX29_RS09570	NZ_CP016826.1 (06-FEB-2023)	complete genome)	Seed Genome Filter: Manually excluded targets	moved to Accessory
CpMEX29_RS09580	NZ_CP016826.1 (06-FEB-2023)	complete genome)	Seed Genome Filter: Manually excluded targets	moved to Accessory
CpMEX29_RS09645	NZ_CP016826.1 (06-FEB-2023)	complete genome)	Seed Genome Filter: Manually excluded targets	moved to Accessory
CpMEX29_RS09665	NZ_CP016826.1 (06-FEB-2023)	complete genome)	Seed Genome Filter: Manually excluded targets	moved to Accessory
CpMEX29_RS09755	NZ_CP016826.1 (06-FEB-2023)	complete genome)	Seed Genome Filter: Manually excluded targets	moved to Accessory
CpMEX29_RS09815	NZ_CP016826.1 (06-FEB-2023)	complete genome)	Seed Genome Filter: Manually excluded targets	moved to Accessory
CpMEX29_RS09900	NZ_CP016826.1 (06-FEB-2023)	complete genome)	Seed Genome Filter: Manually excluded targets	moved to Accessory
CpMEX29_RS09905	NZ_CP016826.1 (06-FEB-2023)	complete genome)	Seed Genome Filter: Manually excluded targets	moved to Accessory
CpMEX29_RS09910	NZ_CP016826.1 (06-FEB-2023)	complete genome)	Seed Genome Filter: Manually excluded targets	moved to Accessory
CpMEX29_RS09930	NZ_CP016826.1 (06-FEB-2023)	complete genome)	Seed Genome Filter: Manually excluded targets	moved to Accessory
CpMEX29_RS09990	NZ_CP016826.1 (06-FEB-2023)	complete genome)	Seed Genome Filter: Manually excluded targets	moved to Accessory
CpMEX29_RS10095	NZ_CP016826.1 (06-FEB-2023)	complete genome)	Seed Genome Filter: Manually excluded targets	moved to Accessory
CpMEX29_RS10105	NZ_CP016826.1 (06-FEB-2023)	complete genome)	Seed Genome Filter: Manually excluded targets	moved to Accessory
CpMEX29_RS10135	NZ_CP016826.1 (06-FEB-2023)	complete genome)	Seed Genome Filter: Manually excluded targets	moved to Accessory
CpMEX29_RS10155	NZ_CP016826.1 (06-FEB-2023)	complete genome)	Seed Genome Filter: Manually excluded targets	moved to Accessory
CpMEX29_RS10170	NZ_CP016826.1 (06-FEB-2023)	complete genome)	Seed Genome Filter: Manually excluded targets	moved to Accessory
CpMEX29_RS10185	NZ_CP016826.1 (06-FEB-2023)	complete genome)	Seed Genome Filter: Manually excluded targets	moved to Accessory
CpMEX29_RS10195	NZ_CP016826.1 (06-FEB-2023)	complete genome)	Seed Genome Filter: Manually excluded targets	moved to Accessory
CpMEX29_RS10215	NZ_CP016826.1 (06-FEB-2023)	complete genome)	Seed Genome Filter: Manually excluded targets	moved to Accessory
CpMEX29_RS10220	NZ_CP016826.1 (06-FEB-2023)	complete genome)	Seed Genome Filter: Manually excluded targets	moved to Accessory
CpMEX29_RS10255	NZ_CP016826.1 (06-FEB-2023)	complete genome)	Seed Genome Filter: Manually excluded targets	moved to Accessory
CpMEX29_RS10300	NZ_CP016826.1 (06-FEB-2023)	complete genome)	Seed Genome Filter: Manually excluded targets	moved to Accessory
CpMEX29_RS10935	NZ_CP016826.1 (06-FEB-2023)	complete genome)	Seed Genome Filter: Manually excluded targets	moved to Accessory
CpMEX29_RS10330	NZ_CP016826.1 (06-FEB-2023)	complete genome)	Seed Genome Filter: Manually excluded targets	moved to Accessory
CpMEX29_RS10335	NZ_CP016826.1 (06-FEB-2023)	complete genome)	Seed Genome Filter: Manually excluded targets	moved to Accessory
CpMEX29_RS10345	NZ_CP016826.1 (06-FEB-2023)	complete genome)	Seed Genome Filter: Manually excluded targets	moved to Accessory
CpMEX29_RS10365	NZ_CP016826.1 (06-FEB-2023)	complete genome)	Seed Genome Filter: Manually excluded targets	moved to Accessory
CpMEX29_RS10435	NZ_CP016826.1 (06-FEB-2023)	complete genome)	Seed Genome Filter: Manually excluded targets	moved to Accessory
