# Supplementary material for: Corynebacterium pseudotuberculosis: Whole genome sequencing reveals unforeseen and relevant genetic diversity in this pathogen
Source: PLoS One. 2024 Aug 26;19(8):e0309282. doi: 10.1371/journal.pone.0309282 (PMC11346948; doi:10.1371/journal.pone.0309282)
Supplement: S5 Table — (XLSX) [file pone.0309282.s012.xlsx]

## Sheet: discardedtargets
Target	Source	Category	Discard Reason
CpMEX29_RS00865	NZ_CP016826.1 (06-FEB-2023), 2337866 bases, 2062 genes with CDS (Corynebacterium pseudotuberculosis strain MEX29 chromosome, complete genome)	Seed Genome Filter: Start Codon Filter	Found no start codon (start is TTC
CpMEX29_RS11065	NZ_CP016826.1 (06-FEB-2023), 2337866 bases, 2062 genes with CDS (Corynebacterium pseudotuberculosis strain MEX29 chromosome, complete genome)	Seed Genome Filter: Start Codon Filter	Found no start codon (start is GGG
CpMEX29_RS00555	NZ_CP016826.1 (06-FEB-2023), 2337866 bases, 2062 genes with CDS (Corynebacterium pseudotuberculosis strain MEX29 chromosome, complete genome)	Seed Genome Filter: Stop Codon Filter	Found 8 stop codons (table 11).
CpMEX29_RS01260	NZ_CP016826.1 (06-FEB-2023), 2337866 bases, 2062 genes with CDS (Corynebacterium pseudotuberculosis strain MEX29 chromosome, complete genome)	Seed Genome Filter: Stop Codon Filter	Found no stop codon (table 11).
CpMEX29_RS02250	NZ_CP016826.1 (06-FEB-2023), 2337866 bases, 2062 genes with CDS (Corynebacterium pseudotuberculosis strain MEX29 chromosome, complete genome)	Seed Genome Filter: Stop Codon Filter	Found 2 stop codons (table 11).
CpMEX29_RS02445	NZ_CP016826.1 (06-FEB-2023), 2337866 bases, 2062 genes with CDS (Corynebacterium pseudotuberculosis strain MEX29 chromosome, complete genome)	Seed Genome Filter: Stop Codon Filter	Found 16 stop codons (table 11).
CpMEX29_RS03540	NZ_CP016826.1 (06-FEB-2023), 2337866 bases, 2062 genes with CDS (Corynebacterium pseudotuberculosis strain MEX29 chromosome, complete genome)	Seed Genome Filter: Stop Codon Filter	Found 4 stop codons (table 11).
CpMEX29_RS03805	NZ_CP016826.1 (06-FEB-2023), 2337866 bases, 2062 genes with CDS (Corynebacterium pseudotuberculosis strain MEX29 chromosome, complete genome)	Seed Genome Filter: Stop Codon Filter	Found stop codon within gene at position 478 (table 11).
CpMEX29_RS04075	NZ_CP016826.1 (06-FEB-2023), 2337866 bases, 2062 genes with CDS (Corynebacterium pseudotuberculosis strain MEX29 chromosome, complete genome)	Seed Genome Filter: Stop Codon Filter	Found 21 stop codons (table 11).
CpMEX29_RS04270	NZ_CP016826.1 (06-FEB-2023), 2337866 bases, 2062 genes with CDS (Corynebacterium pseudotuberculosis strain MEX29 chromosome, complete genome)	Seed Genome Filter: Stop Codon Filter	Found 8 stop codons (table 11).
CpMEX29_RS04295	NZ_CP016826.1 (06-FEB-2023), 2337866 bases, 2062 genes with CDS (Corynebacterium pseudotuberculosis strain MEX29 chromosome, complete genome)	Seed Genome Filter: Stop Codon Filter	Found 18 stop codons (table 11).
CpMEX29_RS04425	NZ_CP016826.1 (06-FEB-2023), 2337866 bases, 2062 genes with CDS (Corynebacterium pseudotuberculosis strain MEX29 chromosome, complete genome)	Seed Genome Filter: Stop Codon Filter	Found stop codon within gene at position 751 (table 11).
CpMEX29_RS04750	NZ_CP016826.1 (06-FEB-2023), 2337866 bases, 2062 genes with CDS (Corynebacterium pseudotuberculosis strain MEX29 chromosome, complete genome)	Seed Genome Filter: Stop Codon Filter	Found 13 stop codons (table 11).
CpMEX29_RS05775	NZ_CP016826.1 (06-FEB-2023), 2337866 bases, 2062 genes with CDS (Corynebacterium pseudotuberculosis strain MEX29 chromosome, complete genome)	Seed Genome Filter: Stop Codon Filter	Found 9 stop codons (table 11).
CpMEX29_RS05925	NZ_CP016826.1 (06-FEB-2023), 2337866 bases, 2062 genes with CDS (Corynebacterium pseudotuberculosis strain MEX29 chromosome, complete genome)	Seed Genome Filter: Stop Codon Filter	Found no stop codon (table 11).
CpMEX29_RS06255	NZ_CP016826.1 (06-FEB-2023), 2337866 bases, 2062 genes with CDS (Corynebacterium pseudotuberculosis strain MEX29 chromosome, complete genome)	Seed Genome Filter: Stop Codon Filter	Found 8 stop codons (table 11).
CpMEX29_RS06755	NZ_CP016826.1 (06-FEB-2023), 2337866 bases, 2062 genes with CDS (Corynebacterium pseudotuberculosis strain MEX29 chromosome, complete genome)	Seed Genome Filter: Stop Codon Filter	Found 13 stop codons (table 11).
CpMEX29_RS06775	NZ_CP016826.1 (06-FEB-2023), 2337866 bases, 2062 genes with CDS (Corynebacterium pseudotuberculosis strain MEX29 chromosome, complete genome)	Seed Genome Filter: Stop Codon Filter	Found no stop codon (table 11).
CpMEX29_RS07115	NZ_CP016826.1 (06-FEB-2023), 2337866 bases, 2062 genes with CDS (Corynebacterium pseudotuberculosis strain MEX29 chromosome, complete genome)	Seed Genome Filter: Stop Codon Filter	Found 30 stop codons (table 11).
CpMEX29_RS07370	NZ_CP016826.1 (06-FEB-2023), 2337866 bases, 2062 genes with CDS (Corynebacterium pseudotuberculosis strain MEX29 chromosome, complete genome)	Seed Genome Filter: Stop Codon Filter	Found 13 stop codons (table 11).
CpMEX29_RS07485	NZ_CP016826.1 (06-FEB-2023), 2337866 bases, 2062 genes with CDS (Corynebacterium pseudotuberculosis strain MEX29 chromosome, complete genome)	Seed Genome Filter: Stop Codon Filter	Found 3 stop codons (table 11).
CpMEX29_RS07510	NZ_CP016826.1 (06-FEB-2023), 2337866 bases, 2062 genes with CDS (Corynebacterium pseudotuberculosis strain MEX29 chromosome, complete genome)	Seed Genome Filter: Stop Codon Filter	Found 7 stop codons (table 11).
CpMEX29_RS08310	NZ_CP016826.1 (06-FEB-2023), 2337866 bases, 2062 genes with CDS (Corynebacterium pseudotuberculosis strain MEX29 chromosome, complete genome)	Seed Genome Filter: Stop Codon Filter	Found 10 stop codons (table 11).
CpMEX29_RS08560	NZ_CP016826.1 (06-FEB-2023), 2337866 bases, 2062 genes with CDS (Corynebacterium pseudotuberculosis strain MEX29 chromosome, complete genome)	Seed Genome Filter: Stop Codon Filter	Found 35 stop codons (table 11).
CpMEX29_RS08925	NZ_CP016826.1 (06-FEB-2023), 2337866 bases, 2062 genes with CDS (Corynebacterium pseudotuberculosis strain MEX29 chromosome, complete genome)	Seed Genome Filter: Stop Codon Filter	Found 2 stop codons (table 11).
CpMEX29_RS09245	NZ_CP016826.1 (06-FEB-2023), 2337866 bases, 2062 genes with CDS (Corynebacterium pseudotuberculosis strain MEX29 chromosome, complete genome)	Seed Genome Filter: Stop Codon Filter	Found 6 stop codons (table 11).
CpMEX29_RS09915	NZ_CP016826.1 (06-FEB-2023), 2337866 bases, 2062 genes with CDS (Corynebacterium pseudotuberculosis strain MEX29 chromosome, complete genome)	Seed Genome Filter: Stop Codon Filter	Found 8 stop codons (table 11).
CpMEX29_RS10030	NZ_CP016826.1 (06-FEB-2023), 2337866 bases, 2062 genes with CDS (Corynebacterium pseudotuberculosis strain MEX29 chromosome, complete genome)	Seed Genome Filter: Stop Codon Filter	Found 9 stop codons (table 11).
CpMEX29_RS10310	NZ_CP016826.1 (06-FEB-2023), 2337866 bases, 2062 genes with CDS (Corynebacterium pseudotuberculosis strain MEX29 chromosome, complete genome)	Seed Genome Filter: Stop Codon Filter	Found 5 stop codons (table 11).
