# Supplementary material for: Corynebacterium pseudotuberculosis: Whole genome sequencing reveals unforeseen and relevant genetic diversity in this pathogen
Source: PLoS One. 2024 Aug 26;19(8):e0309282. doi: 10.1371/journal.pone.0309282 (PMC11346948; doi:10.1371/journal.pone.0309282)
Supplement: S6 Table — (XLSX) [file pone.0309282.s013.xlsx]

## Sheet: Nitrate locus CPS
Target	Gene	Note	Product	Abs. Offset	Ref.-seq. len.	Translated	Orientation
CP258_RS01935		Derived by automated computational analysis using gene prediction method: Protein Homology.	ThiF family adenylyltransferase	394412	1074	yes	reverse
CP258_RS10955		Derived by automated computational analysis using gene prediction method: Protein Homology.	molybdenum cofactor biosynthesis protein MoaE	395485	414	yes	reverse
CP258_RS01945		Derived by automated computational analysis using gene prediction method: Protein Homology.	MoaD/ThiS family protein	396559	270	yes	forward
CP258_RS01950		Derived by automated computational analysis using gene prediction method: Protein Homology.	ATP-binding cassette domain-containing protein	396896	1920	yes	reverse
CP258_RS01955	modA	Derived by automated computational analysis using gene prediction method: Protein Homology.	molybdate ABC transporter substrate-binding protein	398842	762	yes	reverse
CP258_RS01960	narI	Derived by automated computational analysis using gene prediction method: Protein Homology.	respiratory nitrate reductase subunit gamma	399644	780	yes	reverse
CP258_RS01965	narJ	Derived by automated computational analysis using gene prediction method: Protein Homology.	nitrate reductase molybdenum cofactor assembly chaperone	400436	678	yes	reverse
CP258_RS01970	narH	Derived by automated computational analysis using gene prediction method: Protein Homology.	nitrate reductase subunit beta	401117	1602	yes	reverse
CP258_RS01975		Derived by automated computational analysis using gene prediction method: Protein Homology.	nitrate reductase subunit alpha	402718	3723	yes	reverse
CP258_RS01980		Derived by automated computational analysis using gene prediction method: Protein Homology.	MFS transporter	406483	1332	yes	reverse
CP258_RS01985		Derived by automated computational analysis using gene prediction method: Protein Homology.	MFS transporter	408159	1299	yes	reverse
CP258_RS01990		Derived by automated computational analysis using gene prediction method: Protein Homology.	molybdopterin-binding protein	409702	504	yes	forward
CP258_RS01995		Derived by automated computational analysis using gene prediction method: Protein Homology.	molybdenum cofactor guanylyltransferase	410215	618	yes	reverse
CP258_RS02000	moaC	Derived by automated computational analysis using gene prediction method: Protein Homology.	cyclic pyranopterin monophosphate synthase MoaC	410810	468	yes	reverse
CP258_RS02005		Derived by automated computational analysis using gene prediction method: Protein Homology.	molybdopterin molybdotransferase MoeA	411289	1248	yes	reverse
CP258_RS02010	moaA	Derived by automated computational analysis using gene prediction method: Protein Homology.	GTP 3',8-cyclase MoaA	412576	1068	yes	reverse
