# Supplementary material for: Corynebacterium pseudotuberculosis: Whole genome sequencing reveals unforeseen and relevant genetic diversity in this pathogen
Source: PLoS One. 2024 Aug 26;19(8):e0309282. doi: 10.1371/journal.pone.0309282 (PMC11346948; doi:10.1371/journal.pone.0309282)
Supplement: S7 Table — (XLSX) [file pone.0309282.s014.xlsx]

## Sheet: CPS VFDB
Target	Note	Product	Abs. Offset	Ref.-seq. len.	Translated	Orientation
emb - CPFRC_RS00510	Derived by automated computational analysis using gene prediction method: Protein Homology.	arabinosyltransferase domain-containing protein	98752	3285	yes	reverse
aftB - CPFRC_RS09880	Derived by automated computational analysis using gene prediction method: Protein Homology.	flagellar motor control protein ZomB	2162538	1944	yes	reverse
mptC - CPFRC_RS10085	Derived by automated computational analysis using gene prediction method: Protein Homology.	glycosyltransferase 87 family protein	2213458	1359	yes	reverse
srtA - CPFRC_RS09590	Derived by automated computational analysis using gene prediction method: Protein Homology.	class C sortase	2089379	876	yes	reverse
srtB - CPFRC_RS09460	Derived by automated computational analysis using gene prediction method: Protein Homology.	class C sortase	2051679	891	yes	forward
spaD - CPFRC_RS09455	Derived by automated computational analysis using gene prediction method: Protein Homology.	SpaH/EbpB family LPXTG-anchored major pilin	2049436	1443	yes	reverse
srtC - CPFRC_RS09450	Derived by automated computational analysis using gene prediction method: Protein Homology.	class C sortase	2048246	960	yes	reverse
spaI - CPFRC_RS09585	Derived by automated computational analysis using gene prediction method: Protein Homology.	hypothetical protein	2088589	786	yes	reverse
sapA - CPFRC_RS09435	Derived by automated computational analysis using gene prediction method: Protein Homology.	SpaA isopeptide-forming pilin-related protein	2043568	2391	yes	reverse
pld - CPFRC_RS00135	Derived by automated computational analysis using gene prediction method: Protein Homology.	phospholipase D	24113	924	yes	forward
fagC - CPFRC_RS00140	Derived by automated computational analysis using gene prediction method: Protein Homology.	ABC transporter ATP-binding protein	25089	867	yes	reverse
fagB - CPFRC_RS00145	Derived by automated computational analysis using gene prediction method: Protein Homology.	iron chelate uptake ABC transporter family permease subunit	25964	987	yes	reverse
fagA - CPFRC_RS00150	Derived by automated computational analysis using gene prediction method: Protein Homology.	iron chelate uptake ABC transporter family permease subunit	26950	1068	yes	reverse
fagD - CPFRC_RS00155	Derived by automated computational analysis using gene prediction method: Protein Homology.	iron-siderophore ABC transporter substrate-binding protein	28064	1053	yes	forward
hmuT - CPFRC_RS02295	Derived by automated computational analysis using gene prediction method: Protein Homology.	ABC transporter substrate-binding protein	465607	1056	yes	forward
hmuU - CPFRC_RS02300	Derived by automated computational analysis using gene prediction method: Protein Homology.	iron ABC transporter permease	466646	1053	yes	forward
hmuV - CPFRC_RS02305	Derived by automated computational analysis using gene prediction method: Protein Homology.	heme ABC transporter ATP-binding protein	467695	843	yes	forward
ciuA - CPFRC_RS04960	Derived by automated computational analysis using gene prediction method: Protein Homology.	ABC transporter substrate-binding protein	1062991	906	yes	forward
ciuB - CPFRC_RS04965	Derived by automated computational analysis using gene prediction method: Protein Homology.	iron ABC transporter permease	1063953	969	yes	forward
ciuC - CPFRC_RS04970	Derived by automated computational analysis using gene prediction method: Protein Homology.	iron ABC transporter permease	1064926	1032	yes	forward
ciuD - CPFRC_RS04975	Derived by automated computational analysis using gene prediction method: Protein Homology.	ABC transporter ATP-binding protein	1065957	822	yes	forward
ciuE - CPFRC_RS04980	Derived by automated computational analysis using gene prediction method: Protein Homology.	IucA/IucC family protein	1066800	3390	yes	forward
dtxR - CPFRC_RS06140	Derived by automated computational analysis using gene prediction method: Protein Homology.	metal-dependent transcriptional regulator	1328948	681	yes	forward
